# Supplementary material for: Direct electrophilic and radical isoperfluoropropylation with i-C3F7-Iodine(III) reagent (PFPI reagent)
Source: Commun Chem. 2023 Aug 24;6:177. doi: 10.1038/s42004-023-00986-3 (PMC10449889; doi:10.1038/s42004-023-00986-3)
Supplement: Supplementary file 3 — Supplementary Data 1 [file 42004_2023_986_MOESM3_ESM.cif]

 
data_ChenC-50 
  
_audit_creation_method            'SHELXL-2014/7' 
_shelx_SHELXL_version_number      '2014/7' 
_chemical_name_systematic         ? 
_chemical_name_common             ? 
_chemical_melting_point           ? 
_chemical_formula_moiety          'C13 H10 F7 N' 
_chemical_formula_sum 
 'C13 H10 F7 N' 
_chemical_formula_weight          313.22 
  
loop_ 
 _atom_type_symbol 
 _atom_type_description 
 _atom_type_scat_dispersion_real 
 _atom_type_scat_dispersion_imag 
 _atom_type_scat_source 
 'C'  'C'   0.0181   0.0091 
 'International Tables Vol C Tables 4.2.6.8 and 6.1.1.4' 
 'H'  'H'   0.0000   0.0000 
 'International Tables Vol C Tables 4.2.6.8 and 6.1.1.4' 
 'N'  'N'   0.0311   0.0180 
 'International Tables Vol C Tables 4.2.6.8 and 6.1.1.4' 
 'F'  'F'   0.0727   0.0534 
 'International Tables Vol C Tables 4.2.6.8 and 6.1.1.4' 
  
_space_group_crystal_system       monoclinic 
_space_group_IT_number            4 
_space_group_name_H-M_alt         'P 21' 
_space_group_name_Hall            'P 2yb' 
  
_shelx_space_group_comment 
; 
The symmetry employed for this shelxl refinement is uniquely defined 
by the following loop, which should always be used as a source of 
symmetry information in preference to the above space-group names. 
They are only intended as comments. 
; 
  
loop_ 
 _space_group_symop_operation_xyz 
 'x, y, z' 
 '-x, y+1/2, -z' 
  
_cell_length_a                    8.6928(3) 
_cell_length_b                    6.9961(3) 
_cell_length_c                    10.3356(4) 
_cell_angle_alpha                 90 
_cell_angle_beta                  90.258(3) 
_cell_angle_gamma                 90 
_cell_volume                      628.56(4) 
_cell_formula_units_Z             2 
_cell_measurement_temperature     100(2) 
_cell_measurement_reflns_used     7179 
_cell_measurement_theta_min       4.2 
_cell_measurement_theta_max       62.5 
  
_exptl_crystal_description        needle 
_exptl_crystal_colour             colorless 
_exptl_crystal_density_meas       none 
_exptl_crystal_density_method     ? 
_exptl_crystal_density_diffrn     1.655 
_exptl_crystal_F_000              316 
_exptl_transmission_factor_min    ? 
_exptl_transmission_factor_max    ? 
_exptl_crystal_size_max           0.20 
_exptl_crystal_size_mid           0.05 
_exptl_crystal_size_min           0.05 
_exptl_absorpt_coefficient_mu     1.538 
_shelx_estimated_absorpt_T_min    ? 
_shelx_estimated_absorpt_T_max    ? 
_exptl_absorpt_correction_type    multi-scan 
_exptl_absorpt_correction_T_min   0.612 
_exptl_absorpt_correction_T_max   1.000 
_exptl_absorpt_process_details    'CrysAlisPro 1.171.41.115a (Rigaku OD, 2021)' 
_exptl_absorpt_special_details    ? 
_diffrn_ambient_temperature       100(2) 
_diffrn_radiation_wavelength      1.54178 
_diffrn_radiation_type            CuK\a 
_diffrn_source                    ? 
_diffrn_measurement_device_type   'XtaLAB AFC11 (RINC): quarter-chi single' 
_diffrn_measurement_method        '\w scans' 
_diffrn_detector_area_resol_mean  10.0000 
_diffrn_reflns_number             13695 
_diffrn_reflns_av_unetI/netI      0.0317 
_diffrn_reflns_av_R_equivalents   0.0598 
_diffrn_reflns_limit_h_min        -9 
_diffrn_reflns_limit_h_max        9 
_diffrn_reflns_limit_k_min        -8 
_diffrn_reflns_limit_k_max        8 
_diffrn_reflns_limit_l_min        -11 
_diffrn_reflns_limit_l_max        11 
_diffrn_reflns_theta_min          4.277 
_diffrn_reflns_theta_max          62.959 
_diffrn_reflns_theta_full         62.959 
_diffrn_measured_fraction_theta_max   0.992 
_diffrn_measured_fraction_theta_full  0.993 
_diffrn_reflns_Laue_measured_fraction_max    0.992 
_diffrn_reflns_Laue_measured_fraction_full   0.993 
_diffrn_reflns_point_group_measured_fraction_max   0.983 
_diffrn_reflns_point_group_measured_fraction_full  0.984 
_reflns_number_total              1996 
_reflns_number_gt                 1732 
_reflns_threshold_expression      'I > 2\s(I)' 
_reflns_Friedel_coverage          0.815 
_reflns_Friedel_fraction_max      0.972 
_reflns_Friedel_fraction_full     0.973 
  
_reflns_special_details 
; 
 Reflections were merged by SHELXL according to the crystal 
 class for the calculation of statistics and refinement. 
  
 _reflns_Friedel_fraction is defined as the number of unique 
 Friedel pairs measured divided by the number that would be 
 possible theoretically, ignoring centric projections and 
 systematic absences. 
; 
  
_computing_data_collection        'CrysAlisPro 1.171.41.115a (Rigaku OD, 2021)' 
_computing_cell_refinement        'CrysAlisPro 1.171.41.115a (Rigaku OD, 2021)' 
_computing_data_reduction         'CrysAlisPro 1.171.41.115a (Rigaku OD, 2021)' 
_computing_structure_solution     'Bruker SHELXTL' 
_computing_structure_refinement 'SHELXL-2014/7 (Sheldrick, 2014)' 
_computing_molecular_graphics     'Bruker SHELXTL' 
_computing_publication_material   'Bruker SHELXTL' 
_refine_special_details           ? 
_refine_ls_structure_factor_coef  Fsqd 
_refine_ls_matrix_type            full 
_refine_ls_weighting_scheme       calc 
_refine_ls_weighting_details 
'w=1/[\s^2^(Fo^2^)+(0.0010P)^2^+3.5000P] where P=(Fo^2^+2Fc^2^)/3' 
_atom_sites_solution_primary      'direct method' 
_atom_sites_solution_secondary    ? 
_atom_sites_solution_hydrogens    geom 
_refine_ls_hydrogen_treatment     constr 
_refine_ls_extinction_method      none 
_refine_ls_extinction_coef        . 
_refine_ls_abs_structure_details 
; 
 Flack x determined using 682 quotients [(I+)-(I-)]/[(I+)+(I-)] 
 (Parsons, Flack and Wagner, Acta Cryst. B69 (2013) 249-259). 
; 
_refine_ls_abs_structure_Flack    0.1(2) 
_chemical_absolute_configuration  unk 
_refine_ls_number_reflns          1996 
_refine_ls_number_parameters      192 
_refine_ls_number_restraints      36 
_refine_ls_R_factor_all           0.1370 
_refine_ls_R_factor_gt            0.1224 
_refine_ls_wR_factor_ref          0.2385 
_refine_ls_wR_factor_gt           0.2305 
_refine_ls_goodness_of_fit_ref    1.252 
_refine_ls_restrained_S_all       1.342 
_refine_ls_shift/su_max           0.018 
_refine_ls_shift/su_mean          0.001 
  
loop_ 
 _atom_site_label 
 _atom_site_type_symbol 
 _atom_site_fract_x 
 _atom_site_fract_y 
 _atom_site_fract_z 
 _atom_site_U_iso_or_equiv 
 _atom_site_adp_type 
 _atom_site_occupancy 
 _atom_site_site_symmetry_order 
 _atom_site_calc_flag 
 _atom_site_refinement_flags_posn 
 _atom_site_refinement_flags_adp 
 _atom_site_refinement_flags_occupancy 
 _atom_site_disorder_assembly 
 _atom_site_disorder_group 
F1 F 0.4025(9) 0.444(4) 0.9442(8) 0.139(5) Uani 1 1 d D . . . . 
F2 F 0.1461(15) 0.1637(17) 0.8006(9) 0.115(5) Uani 1 1 d D U . . . 
F3 F 0.1598(12) 0.2338(17) 0.9996(9) 0.090(4) Uani 1 1 d D . . . . 
F4 F 0.3636(14) 0.1193(18) 0.8875(10) 0.110(4) Uani 1 1 d D . . . . 
F5 F 0.1657(12) 0.6267(18) 0.9966(7) 0.085(4) Uani 1 1 d D . . . . 
F6 F 0.0422(14) 0.516(3) 0.8176(10) 0.169(8) Uani 1 1 d D U . . . 
F7 F 0.198(2) 0.7431(18) 0.8190(13) 0.171(7) Uani 1 1 d D U . . . 
N1 N 0.5436(9) 0.432(2) 0.5604(8) 0.043(2) Uani 1 1 d . . . . . 
C1 C 0.5210(12) 0.431(3) 0.6917(10) 0.046(3) Uani 1 1 d . . . . . 
C2 C 0.3636(11) 0.432(2) 0.7149(9) 0.043(2) Uani 1 1 d . . . . . 
C3 C 0.2869(11) 0.435(2) 0.5887(9) 0.039(2) Uani 1 1 d . . . . . 
C4 C 0.1342(11) 0.435(3) 0.5449(10) 0.045(3) Uani 1 1 d . . . . . 
H4 H 0.0536 0.4373 0.6037 0.054 Uiso 1 1 calc R U . . . 
C5 C 0.1053(12) 0.430(3) 0.4164(10) 0.048(3) Uani 1 1 d . . . . . 
H5 H 0.0036 0.4263 0.3879 0.058 Uiso 1 1 calc R U . . . 
C6 C 0.2236(13) 0.431(3) 0.3244(10) 0.052(3) Uani 1 1 d . . . . . 
H6 H 0.2000 0.4290 0.2366 0.063 Uiso 1 1 calc R U . . . 
C7 C 0.3755(12) 0.435(2) 0.3649(9) 0.044(2) Uani 1 1 d . . . . . 
H7 H 0.4553 0.4403 0.3054 0.053 Uiso 1 1 calc R U . . . 
C8 C 0.4050(11) 0.429(2) 0.4955(9) 0.040(2) Uani 1 1 d . . . . . 
C9 C 0.6934(12) 0.427(3) 0.4974(11) 0.051(3) Uani 1 1 d . . . . . 
H9A H 0.7537 0.3245 0.5331 0.076 Uiso 1 1 calc R U . . . 
H9B H 0.7455 0.5461 0.5114 0.076 Uiso 1 1 calc R U . . . 
H9C H 0.6795 0.4065 0.4062 0.076 Uiso 1 1 calc R U . . . 
C10 C 0.6596(12) 0.441(3) 0.7795(11) 0.058(3) Uani 1 1 d . . . . . 
H10A H 0.6877 0.5720 0.7933 0.086 Uiso 1 1 calc R U . . . 
H10B H 0.7439 0.3742 0.7402 0.086 Uiso 1 1 calc R U . . . 
H10C H 0.6356 0.3823 0.8610 0.086 Uiso 1 1 calc R U . . . 
C11 C 0.2968(12) 0.431(2) 0.8464(10) 0.057(3) Uani 1 1 d D . . . . 
C12 C 0.2402(16) 0.2363(19) 0.8870(12) 0.079(5) Uani 1 1 d D U . . . 
C13 C 0.1771(18) 0.5761(18) 0.8729(12) 0.090(5) Uani 1 1 d D U . . . 
  
loop_ 
 _atom_site_aniso_label 
 _atom_site_aniso_U_11 
 _atom_site_aniso_U_22 
 _atom_site_aniso_U_33 
 _atom_site_aniso_U_23 
 _atom_site_aniso_U_13 
 _atom_site_aniso_U_12 
F1 0.051(5) 0.301(17) 0.064(5) 0.001(12) 0.000(4) -0.031(11) 
F2 0.163(12) 0.136(10) 0.047(5) 0.011(6) 0.010(6) -0.109(9) 
F3 0.099(8) 0.125(10) 0.045(6) 0.015(6) 0.024(5) -0.027(7) 
F4 0.115(9) 0.131(10) 0.083(7) 0.036(7) 0.038(6) 0.015(8) 
F5 0.086(7) 0.142(10) 0.028(5) -0.012(5) 0.015(4) 0.036(6) 
F6 0.117(8) 0.32(2) 0.068(6) -0.056(10) -0.040(6) 0.102(11) 
F7 0.267(17) 0.121(11) 0.127(12) 0.033(9) 0.130(11) 0.050(12) 
N1 0.030(4) 0.060(6) 0.039(5) -0.008(7) 0.006(3) 0.002(6) 
C1 0.040(6) 0.059(7) 0.038(6) 0.016(8) 0.003(4) 0.008(8) 
C2 0.040(5) 0.055(6) 0.033(5) -0.003(8) 0.008(4) -0.003(8) 
C3 0.031(5) 0.054(6) 0.034(5) 0.006(7) 0.007(4) -0.004(7) 
C4 0.031(5) 0.066(7) 0.039(5) 0.003(8) 0.006(4) 0.010(8) 
C5 0.035(5) 0.062(7) 0.048(6) 0.007(9) 0.004(5) 0.010(8) 
C6 0.057(7) 0.061(7) 0.039(6) -0.012(8) 0.003(5) -0.009(9) 
C7 0.042(6) 0.056(7) 0.034(5) 0.000(8) 0.012(4) -0.012(8) 
C8 0.032(5) 0.052(6) 0.036(5) 0.013(8) 0.011(4) 0.007(8) 
C9 0.036(6) 0.054(7) 0.063(7) 0.019(9) 0.020(5) -0.001(8) 
C10 0.045(6) 0.075(9) 0.053(7) -0.010(9) -0.007(5) 0.007(9) 
C11 0.049(6) 0.082(9) 0.041(6) 0.028(9) 0.006(5) -0.003(9) 
C12 0.110(11) 0.076(9) 0.052(8) 0.003(7) 0.034(7) -0.012(9) 
C13 0.132(14) 0.080(12) 0.059(11) 0.009(9) 0.035(9) 0.021(12) 
  
_geom_special_details 
; 
 All esds (except the esd in the dihedral angle between two l.s. planes) 
 are estimated using the full covariance matrix.  The cell esds are taken 
 into account individually in the estimation of esds in distances, angles 
 and torsion angles; correlations between esds in cell parameters are only 
 used when they are defined by crystal symmetry.  An approximate (isotropic) 
 treatment of cell esds is used for estimating esds involving l.s. planes. 
; 
  
loop_ 
 _geom_bond_atom_site_label_1 
 _geom_bond_atom_site_label_2 
 _geom_bond_distance 
 _geom_bond_site_symmetry_2 
 _geom_bond_publ_flag 
F1 C11 1.365(10) . ? 
F2 C12 1.311(12) . ? 
F3 C12 1.360(11) . ? 
F4 C12 1.350(12) . ? 
F5 C13 1.330(11) . ? 
F6 C13 1.368(13) . ? 
F7 C13 1.308(12) . ? 
N1 C1 1.372(13) . ? 
N1 C8 1.377(13) . ? 
N1 C9 1.458(12) . ? 
C1 C2 1.391(14) . ? 
C1 C10 1.507(14) . ? 
C2 C3 1.462(14) . ? 
C2 C11 1.481(14) . ? 
C3 C4 1.401(14) . ? 
C3 C8 1.411(12) . ? 
C4 C5 1.351(14) . ? 
C4 H4 0.9300 . ? 
C5 C6 1.404(14) . ? 
C5 H5 0.9300 . ? 
C6 C7 1.383(15) . ? 
C6 H6 0.9300 . ? 
C7 C8 1.373(14) . ? 
C7 H7 0.9300 . ? 
C9 H9A 0.9600 . ? 
C9 H9B 0.9600 . ? 
C9 H9C 0.9600 . ? 
C10 H10A 0.9600 . ? 
C10 H10B 0.9600 . ? 
C10 H10C 0.9600 . ? 
C11 C13 1.481(12) . ? 
C11 C12 1.508(12) . ? 
  
loop_ 
 _geom_angle_atom_site_label_1 
 _geom_angle_atom_site_label_2 
 _geom_angle_atom_site_label_3 
 _geom_angle 
 _geom_angle_site_symmetry_1 
 _geom_angle_site_symmetry_3 
 _geom_angle_publ_flag 
C1 N1 C8 110.7(8) . . ? 
C1 N1 C9 125.0(9) . . ? 
C8 N1 C9 124.3(9) . . ? 
N1 C1 C2 108.4(9) . . ? 
N1 C1 C10 118.6(9) . . ? 
C2 C1 C10 132.9(10) . . ? 
C1 C2 C3 106.9(8) . . ? 
C1 C2 C11 123.2(9) . . ? 
C3 C2 C11 129.8(9) . . ? 
C4 C3 C8 118.0(9) . . ? 
C4 C3 C2 135.7(9) . . ? 
C8 C3 C2 106.2(8) . . ? 
C5 C4 C3 119.4(9) . . ? 
C5 C4 H4 120.3 . . ? 
C3 C4 H4 120.3 . . ? 
C4 C5 C6 122.1(10) . . ? 
C4 C5 H5 119.0 . . ? 
C6 C5 H5 119.0 . . ? 
C7 C6 C5 119.8(10) . . ? 
C7 C6 H6 120.1 . . ? 
C5 C6 H6 120.1 . . ? 
C8 C7 C6 118.1(9) . . ? 
C8 C7 H7 121.0 . . ? 
C6 C7 H7 121.0 . . ? 
C7 C8 N1 129.6(9) . . ? 
C7 C8 C3 122.5(9) . . ? 
N1 C8 C3 107.7(8) . . ? 
N1 C9 H9A 109.5 . . ? 
N1 C9 H9B 109.5 . . ? 
H9A C9 H9B 109.5 . . ? 
N1 C9 H9C 109.5 . . ? 
H9A C9 H9C 109.5 . . ? 
H9B C9 H9C 109.5 . . ? 
C1 C10 H10A 109.5 . . ? 
C1 C10 H10B 109.5 . . ? 
H10A C10 H10B 109.5 . . ? 
C1 C10 H10C 109.5 . . ? 
H10A C10 H10C 109.5 . . ? 
H10B C10 H10C 109.5 . . ? 
F1 C11 C13 106.8(14) . . ? 
F1 C11 C2 114.5(9) . . ? 
C13 C11 C2 116.4(11) . . ? 
F1 C11 C12 94.2(13) . . ? 
C13 C11 C12 109.7(10) . . ? 
C2 C11 C12 113.0(12) . . ? 
F2 C12 F4 105.1(13) . . ? 
F2 C12 F3 104.9(11) . . ? 
F4 C12 F3 113.6(12) . . ? 
F2 C12 C11 111.3(11) . . ? 
F4 C12 C11 106.8(11) . . ? 
F3 C12 C11 114.8(11) . . ? 
F7 C13 F5 100.5(12) . . ? 
F7 C13 F6 102.5(15) . . ? 
F5 C13 F6 114.6(12) . . ? 
F7 C13 C11 115.7(14) . . ? 
F5 C13 C11 114.5(12) . . ? 
F6 C13 C11 108.4(11) . . ? 
  
_refine_diff_density_max    1.551 
_refine_diff_density_min   -0.669 
_refine_diff_density_rms    0.120 
  
_shelx_res_file 
; 
  
    ChenC-50.res created by SHELXL-2014/7 
  
  
TITL ChenC-50 in P2(1) 
CELL 1.54178   8.6928   6.9961  10.3356  90.000  90.258  90.000 
ZERR    2.00   0.0003   0.0003   0.0004   0.000   0.003   0.000 
LATT -1 
SYMM -X, 0.5+Y, -Z 
SFAC C  H  N  F 
UNIT 26 20 2 14 
  
L.S. 8 
ACTA 
BOND $H 
FMAP 2 
PLAN 10 
  
DFIX 1.52 0.01 C11 C12 C11 C13 
DFIX 2.20 0.05 F2 F3 F2 F4 F3 F4 F5 F6 F5 F7 F6 F7 
DFIX 1.35 0.01 C12 F2 C12 F3 C12 F4 C13 F5 C13 F6 C13 F7 C11 F1 
  
ISOR 0.01 C12 F6 F7 
  
DELU 0.01 F2 C12 F6 C13 
  
WGHT    0.001000    3.500000 
FVAR       1.12853 
F1    4    0.402519    0.443692    0.944207    11.00000    0.05133    0.30144 = 
         0.06386    0.00068   -0.00030   -0.03146 
F2    4    0.146094    0.163672    0.800550    11.00000    0.16267    0.13586 = 
         0.04728    0.01149    0.00960   -0.10944 
F3    4    0.159828    0.233815    0.999557    11.00000    0.09944    0.12466 = 
         0.04538    0.01513    0.02363   -0.02653 
F4    4    0.363609    0.119261    0.887515    11.00000    0.11543    0.13122 = 
         0.08317    0.03624    0.03825    0.01512 
F5    4    0.165733    0.626672    0.996559    11.00000    0.08648    0.14236 = 
         0.02764   -0.01182    0.01481    0.03569 
F6    4    0.042158    0.516493    0.817630    11.00000    0.11665    0.32302 = 
         0.06830   -0.05629   -0.03999    0.10219 
F7    4    0.198335    0.743144    0.819039    11.00000    0.26720    0.12066 = 
         0.12734    0.03323    0.13010    0.04979 
N1    3    0.543645    0.431785    0.560387    11.00000    0.02974    0.06042 = 
         0.03940   -0.00816    0.00638    0.00150 
C1    1    0.521033    0.431347    0.691690    11.00000    0.04022    0.05903 = 
         0.03848    0.01559    0.00283    0.00835 
C2    1    0.363577    0.432130    0.714880    11.00000    0.04007    0.05518 = 
         0.03348   -0.00252    0.00823   -0.00285 
C3    1    0.286941    0.435274    0.588709    11.00000    0.03082    0.05358 = 
         0.03357    0.00591    0.00737   -0.00396 
C4    1    0.134249    0.434635    0.544882    11.00000    0.03099    0.06552 = 
         0.03932    0.00330    0.00632    0.00961 
AFIX  43 
H4    2    0.053593    0.437305    0.603665    11.00000   -1.20000 
AFIX   0 
C5    1    0.105253    0.430102    0.416376    11.00000    0.03547    0.06153 = 
         0.04835    0.00651    0.00389    0.00980 
AFIX  43 
H5    2    0.003646    0.426330    0.387934    11.00000   -1.20000 
AFIX   0 
C6    1    0.223618    0.430905    0.324431    11.00000    0.05673    0.06145 = 
         0.03875   -0.01162    0.00283   -0.00874 
AFIX  43 
H6    2    0.200001    0.428993    0.236590    11.00000   -1.20000 
AFIX   0 
C7    1    0.375512    0.434548    0.364893    11.00000    0.04206    0.05550 = 
         0.03396    0.00036    0.01183   -0.01199 
AFIX  43 
H7    2    0.455315    0.440319    0.305392    11.00000   -1.20000 
AFIX   0 
C8    1    0.404992    0.429393    0.495476    11.00000    0.03247    0.05239 = 
         0.03650    0.01333    0.01136    0.00737 
C9    1    0.693374    0.426800    0.497390    11.00000    0.03628    0.05405 = 
         0.06266    0.01890    0.02043   -0.00133 
AFIX 137 
H9A   2    0.753716    0.324531    0.533108    11.00000   -1.50000 
H9B   2    0.745469    0.546067    0.511375    11.00000   -1.50000 
H9C   2    0.679499    0.406522    0.406219    11.00000   -1.50000 
AFIX   0 
C10   1    0.659627    0.440841    0.779512    11.00000    0.04466    0.07526 = 
         0.05273   -0.01046   -0.00734    0.00709 
AFIX 137 
H10A  2    0.687652    0.572019    0.793309    11.00000   -1.50000 
H10B  2    0.743903    0.374225    0.740208    11.00000   -1.50000 
H10C  2    0.635637    0.382330    0.860978    11.00000   -1.50000 
AFIX   0 
C11   1    0.296847    0.430885    0.846449    11.00000    0.04905    0.08177 = 
         0.04104    0.02760    0.00631   -0.00303 
C12   1    0.240186    0.236319    0.887006    11.00000    0.11043    0.07584 = 
         0.05163    0.00274    0.03370   -0.01170 
C13   1    0.177072    0.576149    0.872943    11.00000    0.13231    0.07993 = 
         0.05938    0.00871    0.03479    0.02123 
  
HKLF 4 
  
REM  ChenC-50 in P2(1) 
REM R1 =  0.1224 for    1732 Fo > 4sig(Fo)  and  0.1370 for all    1996 data 
REM    192 parameters refined using     36 restraints 
  
END 
  
WGHT      0.2000      0.0000 
  
REM Highest difference peak  1.551,  deepest hole -0.669,  1-sigma level  0.120 
Q1    1   0.3643  0.7526  0.8855  11.00000  0.05    1.55 
Q2    1   0.0333  0.3308  0.8273  11.00000  0.05    1.03 
Q3    1   0.1466  0.7070  0.7998  11.00000  0.05    0.74 
Q4    1   0.2860  0.6162  0.8999  11.00000  0.05    0.68 
Q5    1   0.3924  0.5535  1.0285  11.00000  0.05    0.58 
Q6    1   0.1600  0.2804  0.8634  11.00000  0.05    0.55 
Q7    1   0.3985  0.3228  1.0243  11.00000  0.05    0.43 
Q8    1   0.0186  0.5525  0.8261  11.00000  0.05    0.39 
Q9    1   0.4286  0.4356  0.2146  11.00000  0.05    0.35 
Q10   1   0.2802  0.6319  0.6111  11.00000  0.05    0.33 
; 
_shelx_res_checksum   21667 
  
_shelx_hkl_file 
; 
   0  -8  -1   47.00    5.01 
   0  -7   0   -1.60    3.72 
   0  -7   0    5.89    4.14 
   0  -7   0    3.00    2.23 
   0  -7   0   -0.49    1.46 
   0  -7  -1   11.22    2.14 
   0  -7  -1   11.36    2.96 
   0  -7   1   12.08    6.46 
   0  -7  -1   18.58    3.07 
   0  -7   1   17.67    3.00 
   0  -7  -1   12.00    2.42 
   0  -7   2   -2.21    8.26 
   0  -7  -2    0.23    2.42 
   0  -7  -2    0.22    1.29 
   0  -7  -2    0.94    2.34 
   0  -7  -2    0.85    1.88 
   0  -7   2    2.18    2.57 
   0  -7  -3    1.14    2.61 
   0  -7  -3   -0.06    2.10 
   0  -7  -3    0.89    1.31 
   0  -7  -4   10.85    2.46 
   0  -7   4   13.52    4.86 
   0  -7  -4   16.91    3.89 
   0  -7  -4   10.16    1.87 
   0  -7  -5    5.44    1.53 
   0  -7   5   11.37    6.55 
   0  -7  -5   18.13    5.21 
   0  -7  -5   13.78    3.17 
   0  -6   0  705.47   40.32 
   0  -6   0  793.95   40.39 
   0  -6  -1  138.96    7.86 
   0  -6   1  137.19    7.74 
   0  -6  -1   96.76    7.36 
   0  -6   1  104.11    7.44 
   0  -6  -1  122.95    7.87 
   0  -6   1  123.60    7.74 
   0  -6   1  147.49    8.38 
   0  -6  -2   18.81    2.91 
   0  -6  -2   16.72    2.40 
   0  -6  -2   17.76    2.91 
   0  -6   2   16.68    2.86 
   0  -6   2   18.60    2.61 
   0  -6  -2   18.59    2.72 
   0  -6  -3    2.46    2.39 
   0  -6  -3    3.91    1.82 
   0  -6  -3    2.58    2.16 
   0  -6   3    1.19    3.94 
   0  -6  -4    2.16    1.80 
   0  -6  -4    1.97    1.99 
   0  -6  -4    1.45    1.88 
   0  -6  -5   11.60    2.13 
   0  -6  -5   10.93    2.11 
   0  -6  -5   14.79    2.42 
   0  -6  -5    8.04    2.10 
   0  -6   5   17.13    4.28 
   0  -6  -5    9.93    2.04 
   0  -6   6    3.54    4.76 
   0  -6  -6    4.48    1.74 
   0  -6   6    4.91    6.60 
   0  -6  -6    2.61    1.69 
   0  -6  -6    3.75    1.61 
   0  -6  -6    2.73    1.46 
   0  -6  -6    3.04    1.44 
   0  -6  -6    2.18    1.50 
   0  -6  -7   13.95    1.97 
   0  -6   7   14.07    8.55 
   0  -6  -7   10.32    1.86 
   0  -6   7   19.60    2.77 
   0  -6   7   19.70    4.12 
   0  -6  -7   12.46    2.09 
   0  -6   7   15.37    6.59 
   0  -6  -7   17.15    2.04 
   0  -6   7   16.94    3.17 
   0  -5   0    0.14    1.49 
   0  -5   0    0.26    1.87 
   0  -5   0   -0.15    1.56 
   0  -5   0    0.77    1.62 
   0  -5   0    0.99    1.30 
   0  -5   1    5.93    2.27 
   0  -5  -1    6.03    1.98 
   0  -5  -1    6.17    1.59 
   0  -5   1    6.08    1.77 
   0  -5  -1    7.48    1.90 
   0  -5   1    5.07    1.93 
   0  -5  -1    4.46    1.82 
   0  -5   1    5.59    1.70 
   0  -5   1   10.04    1.67 
   0  -5  -1   10.63    1.77 
   0  -5   2   28.83    3.19 
   0  -5  -2   24.57    2.58 
   0  -5  -2   29.71    2.73 
   0  -5  -2   23.98    2.33 
   0  -5   2   23.94    2.23 
   0  -5  -2   29.50    2.57 
   0  -5   2   30.72    2.43 
   0  -5   2   33.97    3.26 
   0  -5   2   34.87    2.54 
   0  -5   3    2.91    1.92 
   0  -5  -3    4.98    1.73 
   0  -5   3    5.33    1.75 
   0  -5  -3    3.05    1.93 
   0  -5  -3    0.75    3.91 
   0  -5  -4    0.48    4.40 
   0  -5  -4    1.87    1.60 
   0  -5  -4    0.22    1.69 
   0  -5  -4    0.83    1.58 
   0  -5  -5   77.44    8.07 
   0  -5  -5   75.48    5.43 
   0  -5  -5   76.90    5.68 
   0  -5  -5   78.36    5.48 
   0  -5  -5   79.36    5.50 
   0  -5  -6   72.19    7.65 
   0  -5  -6   61.87    4.60 
   0  -5  -6   63.02    4.98 
   0  -5  -6   58.45    4.72 
   0  -5  -7    1.28    1.90 
   0  -5  -7    0.88    1.65 
   0  -5   7    3.11    3.22 
   0  -5   7    6.22    6.67 
   0  -5   7   -0.35    4.18 
   0  -5  -7   -1.86    4.48 
   0  -5  -7    0.54    1.56 
   0  -5  -7    0.71    1.54 
   0  -5  -7    0.22    1.32 
   0  -5   7    0.27   14.03 
   0  -5   7   -4.33    7.41 
   0  -5  -8   15.01    1.82 
   0  -5  -8   12.37    1.92 
   0  -5   8   14.89    3.00 
   0  -5   8   16.96    4.92 
   0  -5  -8   15.01    2.20 
   0  -5   8   20.06    2.65 
   0  -5   8   23.31    3.43 
   0  -5   8   21.31    2.83 
   0  -5  -8   14.48    2.37 
   0  -5  -9   -0.26    1.28 
   0  -5   9    0.38    1.53 
   0  -5  -9    1.09    1.23 
   0  -5  -9   -0.07    0.94 
   0  -5   9    0.27    1.65 
   0  -4   0 3392.91  178.06 
   0  -4  -1  770.17   42.25 
   0  -4   1  799.98   42.09 
   0  -4  -1  799.11   42.17 
   0  -4   2   25.62    2.23 
   0  -4   2   27.30    2.44 
   0  -4   2   28.01    2.69 
   0  -4  -3    3.58    0.93 
   0  -4   3    0.93    1.04 
   0  -4  -3    0.28    1.11 
   0  -4  -3    0.34    3.13 
   0  -4   3    1.17    1.90 
   0  -4  -3    0.33    1.16 
   0  -4   3   -0.61    1.20 
   0  -4  -4   38.30    2.87 
   0  -4  -4   27.74    4.53 
   0  -4  -4   34.70    3.01 
   0  -4  -4   30.79    2.49 
   0  -4  -4   30.32    2.81 
   0  -4  -4   32.07    2.59 
   0  -4  -5   -0.54    3.63 
   0  -4  -5    1.32    0.94 
   0  -4  -5    0.54    1.13 
   0  -4  -5    1.42    1.05 
   0  -4  -5    1.45    1.51 
   0  -4  -5    0.89    1.77 
   0  -4  -6    2.29    1.74 
   0  -4  -6    1.48    2.09 
   0  -4  -6    0.60    1.45 
   0  -4   7    0.58    7.10 
   0  -4  -7    0.40    1.86 
   0  -4   7    0.41    3.96 
   0  -4   7    0.64    3.09 
   0  -4  -7   -0.84    1.62 
   0  -4   7   -0.89    6.41 
   0  -4   7  -11.24   15.76 
   0  -4   8   22.96    6.87 
   0  -4  -8   32.80    3.06 
   0  -4   8   28.24    4.21 
   0  -4  -8   21.68    2.73 
   0  -4  -8   22.90    2.34 
   0  -4   8   32.65    3.31 
   0  -4   8   25.84    3.69 
   0  -4   8   26.43    3.34 
   0  -4  -8   27.55    4.98 
   0  -4   9    0.91    2.04 
   0  -4  -9   -0.12    1.54 
   0  -4   9    0.47    1.84 
   0  -4  -9   -0.05    1.06 
   0  -4  -9   -0.13    3.34 
   0  -4  -9    0.89    1.47 
   0  -4  10   11.92    1.93 
   0  -4 -10    9.39    1.69 
   0  -4 -10    6.66    2.85 
   0  -4 -10    8.42    1.61 
   0  -3   0   -0.09    1.24 
   0  -3   0    1.20    1.45 
   0  -3   0    0.38    0.67 
   0  -3   1  821.44   38.80 
   0  -3  -1  823.77   38.87 
   0  -3  -1  720.51   38.52 
   0  -3  -1  685.18   38.53 
   0  -3   1  700.42   38.46 
   0  -3   2  306.22   13.75 
   0  -3   2  283.08   13.94 
   0  -3  -2  262.32   13.57 
   0  -3  -2  224.54   13.52 
   0  -3   2  226.19   13.40 
   0  -3  -3    9.56    1.38 
   0  -3   3    9.13    1.22 
   0  -3  -3    7.78    1.10 
   0  -3  -3    6.33    1.23 
   0  -3   3    6.60    0.94 
   0  -3  -4  197.39   11.12 
   0  -3  -4  205.47   11.25 
   0  -3  -4  203.26   11.25 
   0  -3  -5  129.42    8.42 
   0  -3  -5  143.76    8.35 
   0  -3  -5  145.40    8.60 
   0  -3  -5  149.30    8.44 
   0  -3  -5  150.04    8.49 
   0  -3  -5  141.21    8.59 
   0  -3  -5  163.57    8.52 
   0  -3   6   63.30    4.71 
   0  -3   6   67.30    5.31 
   0  -3  -6   53.91    3.88 
   0  -3  -6   48.71    3.59 
   0  -3  -6   63.50    3.99 
   0  -3  -6   57.90    4.16 
   0  -3  -6   39.03    3.49 
   0  -3  -6   59.92    4.08 
   0  -3  -6   52.45    3.73 
   0  -3   7   63.74    6.09 
   0  -3  -7   59.78    4.27 
   0  -3  -7   57.09    4.57 
   0  -3   7   54.33    4.71 
   0  -3   7   52.83    5.60 
   0  -3   7   67.26    4.71 
   0  -3  -7   54.53    4.25 
   0  -3  -7   55.19    4.96 
   0  -3  -8   21.38    3.80 
   0  -3  -8   29.84    3.00 
   0  -3  -8   27.53    3.39 
   0  -3   8   28.84    3.33 
   0  -3   8   28.30    3.46 
   0  -3   8   30.80    3.33 
   0  -3   8   37.30    3.87 
   0  -3  -9   21.64    2.64 
   0  -3  -9   20.46    2.55 
   0  -3   9   19.79    2.78 
   0  -3   9   27.94    3.10 
   0  -3  -9   16.88    3.51 
   0  -3  -9   16.11    4.03 
   0  -3 -10    1.19    1.39 
   0  -3 -10   -0.86    2.84 
   0  -3  10    0.71    1.93 
   0  -3  10    0.29    1.58 
   0  -3 -10   -0.06    1.62 
   0  -3 -10   -0.82    1.47 
   0  -3 -11    0.54    1.17 
   0  -3  11   -1.32    1.37 
   0  -2   0 5378.17  280.34 
   0  -2   0 5491.68  280.48 
   0  -2   0 5349.34  280.55 
   0  -2   0 5299.92  280.30 
   0  -2   1 9720.96  494.27 
   0  -2  -1 9633.72  494.33 
   0  -2   1 9540.99  494.40 
   0  -2  -1 9316.16  494.43 
   0  -2   1 9625.15  494.51 
   0  -2  -1 9555.94  494.30 
   0  -2   1 9221.97  494.17 
   0  -2   2   36.11    2.01 
   0  -2  -2   33.45    2.14 
   0  -2   2   31.96    2.06 
   0  -2  -2   32.44    2.21 
   0  -2  -2   32.46    2.07 
   0  -2  -3    0.63    0.89 
   0  -2  -3    0.58    0.77 
   0  -2  -3   -0.23    0.91 
   0  -2   3    0.19    0.76 
   0  -2  -4    7.56    1.21 
   0  -2  -4    9.28    1.15 
   0  -2   4    9.13    1.12 
   0  -2  -4    8.80    1.23 
   0  -2  -5  396.62   19.40 
   0  -2  -5  352.60   19.31 
   0  -2  -5  334.76   19.28 
   0  -2   6   38.80    3.70 
   0  -2  -6   50.32    3.35 
   0  -2  -6   51.41    3.31 
   0  -2   6   47.88    4.43 
   0  -2   6   51.39    3.71 
   0  -2  -6   49.62    3.44 
   0  -2  -6   47.80    3.86 
   0  -2  -6   49.40    3.64 
   0  -2  -6   47.23    3.22 
   0  -2   6   52.17    4.57 
   0  -2   7    1.84    2.66 
   0  -2  -7    1.68    1.07 
   0  -2  -7    0.76    1.32 
   0  -2   7    2.33    1.97 
   0  -2  -7    1.83    1.34 
   0  -2   7    0.16    1.99 
   0  -2   7    0.59    1.94 
   0  -2   7   -1.48    4.55 
   0  -2  -7    2.35    1.44 
   0  -2   7   -0.30    2.37 
   0  -2  -7    1.74    2.46 
   0  -2   7    5.86    7.36 
   0  -2  -8  208.19   11.03 
   0  -2  -8  172.61   11.04 
   0  -2   8  184.70   10.68 
   0  -2   8  195.96   11.06 
   0  -2  -8  187.68   10.83 
   0  -2  -8  160.78   10.82 
   0  -2  -8  208.23   11.67 
   0  -2  -9  211.29   11.26 
   0  -2  -9  201.72   11.97 
   0  -2   9  181.58   10.73 
   0  -2  -9  173.10   10.97 
   0  -2  -9  162.70   10.99 
   0  -2   9  213.61   11.25 
   0  -2  -9  190.08   11.33 
   0  -2 -10   64.10    4.71 
   0  -2  10   78.79    5.09 
   0  -2 -10   64.34    5.78 
   0  -2 -10   78.38    5.04 
   0  -2  10   59.79    4.79 
   0  -2  11   97.48    3.58 
   0  -2  11   86.85    3.49 
   0  -2  11   89.92    3.70 
   0  -1   0    0.24    0.38 
   0  -1   0    0.21    0.29 
   0  -1   0    0.01    0.55 
   0  -1  -1 2040.39  107.26 
   0  -1   1 2144.53  107.33 
   0  -1  -1 2155.94  107.37 
   0  -1  -1 2099.05  107.36 
   0  -1   1 1982.58  107.27 
   0  -1   1 2040.69  107.37 
   0  -1  -2  638.40   29.65 
   0  -1  -2  634.92   29.66 
   0  -1  -2  593.66   29.77 
   0  -1   2  645.40   29.72 
   0  -1  -2  616.43   29.76 
   0  -1  -3   53.69    2.85 
   0  -1  -3   45.43    2.74 
   0  -1  -3   53.46    3.00 
   0  -1   3   56.58    2.95 
   0  -1  -3   55.76    2.87 
   0  -1   4  290.37   15.22 
   0  -1  -4  291.24   15.16 
   0  -1  -4  276.44   15.14 
   0  -1  -5  464.67   27.08 
   0  -1  -5  554.15   27.23 
   0  -1  -5  525.48   27.04 
   0  -1  -6  130.32    8.07 
   0  -1  -6  143.65    7.95 
   0  -1   7  121.29    7.18 
   0  -1  -7  118.08    7.32 
   0  -1   7  130.35    7.25 
   0  -1   7  111.05    7.23 
   0  -1  -7  131.83    7.66 
   0  -1  -7  119.83    7.22 
   0  -1   7  110.44    6.87 
   0  -1   7  132.21    7.23 
   0  -1  -7  115.49    6.93 
   0  -1   7  110.98    7.06 
   0  -1  -8   75.16    4.74 
   0  -1  -8   62.58    4.45 
   0  -1   8   60.00    4.25 
   0  -1  -8   70.63    4.84 
   0  -1   8   66.65    4.53 
   0  -1   8   61.88    4.73 
   0  -1   8   73.68    4.73 
   0  -1  -8   71.81    5.50 
   0  -1   9   26.41    2.85 
   0  -1   9   22.82    2.15 
   0  -1  -9   23.35    2.90 
   0  -1  -9   18.65    2.37 
   0  -1  -9   23.03    2.59 
   0  -1   9   26.82    3.13 
   0  -1  -9   20.11    2.32 
   0  -1  -9   31.71    4.12 
   0  -1   9   24.29    2.90 
   0  -1 -10    7.07    3.46 
   0  -1  10    7.26    2.12 
   0  -1  10    3.99    1.97 
   0  -1 -10    5.60    3.25 
   0  -1 -10    4.92    2.05 
   0  -1 -10    3.58    1.36 
   0  -1 -10    5.12    1.78 
   0  -1  10    4.39    2.22 
   0  -1  11    5.48    1.90 
   0  -1 -11    4.52    2.93 
   0  -1  11    3.77    1.73 
   0  -1  11    5.58    1.81 
   0  -1  11    3.31    1.85 
   0  -1 -11    4.17    1.55 
   0   0  -1  506.83   23.90 
   0   0   1  428.75   23.87 
   0   0   1  434.21   23.89 
   0   0  -1  461.12   23.88 
   0   0  -1  478.62   23.90 
   0   0  -1  453.70   23.88 
   0   0  -2  769.58   38.47 
   0   0   2  691.93   38.45 
   0   0  -2  776.96   38.48 
   0   0   2  697.80   38.41 
   0   0  -2  760.59   38.48 
   0   0  -2  712.15   38.42 
   0   0  -2  765.01   38.43 
   0   0  -3  944.76   46.98 
   0   0  -3  942.76   47.00 
   0   0   3  845.04   46.89 
   0   0   3  864.43   46.95 
   0   0  -3  902.73   46.91 
   0   0  -3  911.92   46.93 
   0   0   4   95.91    6.24 
   0   0  -4  127.96    6.32 
   0   0  -4  112.42    6.32 
   0   0   4  102.55    6.18 
   0   0  -4  130.14    6.22 
   0   0  -4  126.33    6.25 
   0   0  -5  595.26   29.03 
   0   0  -5  561.99   29.05 
   0   0   5  504.00   28.83 
   0   0  -5  601.21   28.95 
   0   0   5  571.05   29.18 
   0   0  -5  519.14   28.88 
   0   0  -6  864.98   42.81 
   0   0  -6  756.39   42.61 
   0   0  -6  797.70   42.76 
   0   0   6  835.12   42.91 
   0   0  -6  824.74   42.74 
   0   0   7  212.35   11.55 
   0   0   7  211.53   11.58 
   0   0  -7  207.92   11.49 
   0   0  -7  226.53   11.37 
   0   0  -7  253.67   12.12 
   0   0   7  189.00   11.54 
   0   0  -7  209.22   11.71 
   0   0  -7  189.30   11.23 
   0   0  -7  224.68   11.54 
   0   0  -7  223.41   11.59 
   0   0   7  192.01   11.28 
   0   0   7  188.60   11.34 
   0   0   7  180.40   11.23 
   0   0   8   -0.48    1.74 
   0   0  -8    0.73    1.62 
   0   0   8    0.88    1.75 
   0   0  -8    0.18    2.18 
   0   0  -8    0.38    0.82 
   0   0  -8    0.22    2.54 
   0   0   8    0.41    1.82 
   0   0  -8    1.14    1.36 
   0   0   8   -0.81    1.19 
   0   0  -8   -0.05    1.63 
   0   0   9   91.93    6.34 
   0   0  -9  102.89    6.72 
   0   0   9  112.15    6.84 
   0   0   9  120.05    6.94 
   0   0  -9  117.81    7.69 
   0   0  -9  105.89    6.65 
   0   0  -9   99.85    6.70 
   0   0 -10  212.25   13.37 
   0   0  10  230.98   13.50 
   0   0  10  204.88   13.08 
   0   0 -10  231.05   14.24 
   0   0  10  244.24   13.59 
   0   0  10  278.15   13.73 
   0   0  10  254.33   13.68 
   0   0  10  263.79   13.83 
   0   0  11    0.52    1.74 
   0   0 -11    0.93    2.84 
   0   0 -11    0.10    1.31 
   0   0  11   -0.41    1.74 
   0   0  11    0.88    1.58 
   0   0  11   -0.12    1.75 
   0   0  11    0.70    1.63 
   0   0 -11   -0.89    3.31 
   0   1   0    0.07    0.30 
   0   1   0   -0.17    0.36 
   0   1   0    0.19    0.51 
   0   1   0    0.28    0.47 
   0   1   0    0.14    0.43 
   0   1   0    0.06    0.20 
   0   1   0   -0.02    0.42 
   0   1   1 1824.71  105.18 
   0   1   1 2109.98  105.15 
   0   1   1 2295.26  105.28 
   0   1   1 2105.91  105.26 
   0   1  -1 2043.88  105.24 
   0   1  -1 1720.49  105.21 
   0   1  -1 2101.41  105.22 
   0   1  -2  610.30   32.88 
   0   1  -2  675.81   32.91 
   0   1  -2  573.40   32.80 
   0   1   2  668.34   32.90 
   0   1   2  667.39   32.91 
   0   1  -3   56.10    3.26 
   0   1  -3   56.81    3.28 
   0   1  -3   62.92    3.33 
   0   1   3   60.94    3.28 
   0   1  -3   54.73    3.21 
   0   1  -3   58.89    3.32 
   0   1   3   57.43    3.31 
   0   1  -4  286.22   15.28 
   0   1   4  327.61   15.52 
   0   1  -4  268.58   15.28 
   0   1  -4  279.90   15.32 
   0   1  -4  273.58   15.26 
   0   1   4  300.10   15.29 
   0   1  -4  297.36   15.38 
   0   1   4  288.48   15.32 
   0   1  -5  581.91   29.63 
   0   1  -5  535.46   29.62 
   0   1   5  553.90   29.58 
   0   1  -5  577.47   29.69 
   0   1   5  541.59   29.61 
   0   1  -5  586.48   29.74 
   0   1  -6  131.42    7.76 
   0   1  -6  131.86    7.72 
   0   1  -6  132.16    7.86 
   0   1  -6  150.79    8.07 
   0   1  -6  168.75    8.15 
   0   1   6  153.78    8.14 
   0   1  -6  146.67    7.86 
   0   1  -6  131.99    7.71 
   0   1   6  139.33    8.00 
   0   1   7  109.61    7.05 
   0   1  -7  122.48    6.93 
   0   1   7  117.22    7.18 
   0   1  -7  144.83    7.37 
   0   1  -7  110.78    6.75 
   0   1   7  113.09    6.96 
   0   1   7  116.78    7.20 
   0   1  -7  128.63    7.37 
   0   1  -7  124.83    7.05 
   0   1   7  116.59    6.97 
   0   1  -7  114.00    6.91 
   0   1  -7  154.24    7.75 
   0   1   8   62.35    4.79 
   0   1   8   59.97    4.33 
   0   1  -8   71.67    5.04 
   0   1   8   67.04    4.78 
   0   1   8   64.27    4.73 
   0   1  -8   67.90    4.47 
   0   1  -8   74.22    4.84 
   0   1   8   63.66    4.42 
   0   1  -9   27.13    3.16 
   0   1  -9   30.24    3.74 
   0   1   9   25.90    3.10 
   0   1   9   22.09    2.31 
   0   1   9   25.67    2.91 
   0   1   9   28.88    3.04 
   0   1   9   30.47    3.07 
   0   1   9   24.39    2.88 
   0   1   9   22.81    2.46 
   0   1  -9   22.43    2.42 
   0   1 -10    3.31    1.39 
   0   1 -10    3.69    2.21 
   0   1  10    5.01    2.07 
   0   1  10    0.90    1.49 
   0   1  10    3.71    1.98 
   0   1  10    4.70    2.01 
   0   1  10    6.04    2.17 
   0   1 -10    6.28    2.92 
   0   1  10    7.32    2.22 
   0   1 -11    3.20    1.98 
   0   1  11    4.50    1.76 
   0   1  11    4.72    1.72 
   0   1  11    1.29    1.83 
   0   1 -11    5.24    2.55 
   0   1  11    3.03    1.78 
   0   1 -11    8.56    3.58 
   0   2   0 5328.72  279.24 
   0   2   0 5300.62  279.13 
   0   2   0 5390.04  279.32 
   0   2   0 5325.91  279.31 
   0   2   0 5468.63  279.22 
   0   2   0 5274.12  279.32 
   0   2   1 9518.46  506.83 
   0   2  -1 9999.00  506.95 
   0   2   2   27.66    1.80 
   0   2  -2   34.44    1.94 
   0   2   2   34.04    2.08 
   0   2  -2   28.88    1.70 
   0   2   2   32.04    2.12 
   0   2   2   31.83    1.67 
   0   2  -3    0.98    0.71 
   0   2   3    0.46    0.46 
   0   2  -3    0.57    0.71 
   0   2   3    0.47    0.78 
   0   2  -3    1.17    0.68 
   0   2  -3    0.90    0.63 
   0   2  -3    0.90    0.58 
   0   2  -3    0.32    0.32 
   0   2   3    1.32    0.76 
   0   2   3    1.21    0.90 
   0   2   3    0.23    0.90 
   0   2  -4    7.68    1.01 
   0   2  -4    8.41    1.00 
   0   2   4    7.61    1.05 
   0   2  -4    9.06    1.09 
   0   2  -4    7.09    0.81 
   0   2   4    8.29    1.03 
   0   2  -4    9.08    0.74 
   0   2   4   10.17    1.22 
   0   2   4    8.97    1.28 
   0   2  -4    8.61    1.01 
   0   2  -5  391.35   21.06 
   0   2   5  390.47   21.09 
   0   2  -5  397.10   21.15 
   0   2   5  390.81   21.11 
   0   2  -5  379.04   21.06 
   0   2   5  441.60   21.37 
   0   2   6   45.95    3.30 
   0   2  -6   54.36    3.55 
   0   2   6   40.49    3.27 
   0   2  -6   48.07    3.53 
   0   2  -6   43.08    3.05 
   0   2   6   48.47    3.34 
   0   2  -6   52.86    3.17 
   0   2  -6   54.01    3.15 
   0   2   6   56.18    3.51 
   0   2   6   43.75    3.36 
   0   2   6   50.96    3.54 
   0   2   6   54.02    3.66 
   0   2   6   45.54    3.54 
   0   2  -6   48.03    3.46 
   0   2   6   47.14    3.18 
   0   2   6   46.85    3.51 
   0   2  -6   55.50    3.16 
   0   2   7    0.18    0.90 
   0   2  -7    0.51    0.85 
   0   2   7    1.85    1.32 
   0   2  -7    2.66    1.96 
   0   2   7    1.43    1.59 
   0   2   7    2.05    1.73 
   0   2   7    2.33    1.67 
   0   2   7    3.22    1.12 
   0   2   7    1.50    1.19 
   0   2  -7    1.49    0.82 
   0   2  -7    0.41    1.73 
   0   2   7    1.58    1.40 
   0   2  -7    1.84    0.93 
   0   2  -7    2.08    1.77 
   0   2   7   -1.01    1.92 
   0   2  -7    2.88    1.89 
   0   2  -7    0.85    0.75 
   0   2  -7    1.21    0.74 
   0   2  -8  238.13   11.96 
   0   2  -8  200.21   11.77 
   0   2   8  201.28   11.81 
   0   2   8  218.97   11.86 
   0   2  -8  222.02   12.00 
   0   2   8  201.19   11.73 
   0   2   8  205.84   11.85 
   0   2   8  191.23   11.47 
   0   2   8  175.78   11.57 
   0   2   8  184.03   11.43 
   0   2  -9  240.25   12.51 
   0   2   9  200.54   12.09 
   0   2  -9  218.49   12.53 
   0   2   9  210.46   12.25 
   0   2   9  205.91   12.20 
   0   2   9  214.67   12.31 
   0   2   9  186.55   11.88 
   0   2  10   85.71    5.31 
   0   2  10   62.40    5.11 
   0   2 -10   91.19    5.77 
   0   2  10   52.20    5.02 
   0   2 -10   87.06    5.54 
   0   2  10   67.66    5.11 
   0   2  11   69.26    5.00 
   0   2  11   74.08    5.05 
   0   2  11   68.66    4.85 
   0   3   0    0.59    0.94 
   0   3   0    0.07    0.96 
   0   3   0   -0.02    0.63 
   0   3   0   -0.10    0.57 
   0   3   0    0.59    0.97 
   0   3   0    0.29    0.29 
   0   3   1  674.54   37.01 
   0   3  -1  702.43   37.15 
   0   3   1  779.13   37.35 
   0   3  -1  732.00   37.24 
   0   3  -1  713.83   37.15 
   0   3   1  680.84   37.09 
   0   3  -1  706.35   37.01 
   0   3  -1  709.17   37.24 
   0   3  -2  246.75   12.35 
   0   3   2  239.01   12.51 
   0   3   2  201.20   12.16 
   0   3  -2  240.18   12.31 
   0   3  -2  235.34   12.23 
   0   3   3    5.66    1.23 
   0   3   3    4.80    1.11 
   0   3  -3    5.40    0.86 
   0   3   3    5.26    1.11 
   0   3  -3    8.01    0.99 
   0   3   3    4.85    1.08 
   0   3  -3    6.93    0.90 
   0   3  -3    5.02    0.95 
   0   3  -4  220.82   11.59 
   0   3   4  196.48   11.65 
   0   3  -4  210.71   11.55 
   0   3  -4  214.93   11.64 
   0   3   4  194.83   11.65 
   0   3  -5  170.93    8.63 
   0   3  -5  168.06    8.41 
   0   3   5  160.20    8.77 
   0   3   5  124.77    8.53 
   0   3   5  151.14    8.83 
   0   3   5  123.95    8.60 
   0   3  -5  162.08    8.48 
   0   3   5  156.80    8.53 
   0   3   5  108.48    8.52 
   0   3   5  147.76    8.68 
   0   3   5  154.61    8.86 
   0   3   5  129.64    8.68 
   0   3   5  147.78    8.50 
   0   3  -5  164.06    8.52 
   0   3   5  149.32    8.51 
   0   3  -5  196.60    8.84 
   0   3  -5  153.14    8.47 
   0   3   6   52.69    3.98 
   0   3   6   49.53    3.99 
   0   3   6   55.48    4.23 
   0   3  -6   71.97    4.25 
   0   3  -6   65.37    3.85 
   0   3   6   62.01    4.14 
   0   3  -6   64.08    4.12 
   0   3   6   52.08    3.81 
   0   3  -6   61.63    3.78 
   0   3   6   47.98    3.96 
   0   3   6   59.09    3.83 
   0   3   6   56.05    4.11 
   0   3   7   50.74    3.66 
   0   3   7   49.20    3.89 
   0   3   7   44.37    4.04 
   0   3  -7   50.29    3.54 
   0   3   7   51.47    3.66 
   0   3   7   59.13    4.14 
   0   3  -8   30.92    2.54 
   0   3   8   28.85    2.94 
   0   3  -8   37.55    3.55 
   0   3   8   32.82    3.35 
   0   3   8   29.84    3.13 
   0   3   9   10.61    2.18 
   0   3   9   17.16    2.59 
   0   3  10    1.46    1.56 
   0   3  10    0.96    1.64 
   0   3  10   -1.41    2.01 
   0   3  10    1.05    1.19 
   0   3 -10    2.17    2.43 
   0   3 -10    0.09    3.27 
   0   3 -11    1.39    1.72 
   0   4   0 3034.98  161.51 
   0   4   0 3094.01  161.77 
   0   4   0 3139.39  161.58 
   0   4  -1  741.89   38.97 
   0   4  -1  787.44   39.19 
   0   4  -1  705.63   38.95 
   0   4   1  731.56   39.19 
   0   4   2   24.07    2.08 
   0   4   2   24.63    2.07 
   0   4  -2   25.85    1.86 
   0   4  -2   27.43    2.02 
   0   4  -2   21.72    1.91 
   0   4  -2   22.67    2.10 
   0   4   2   23.09    2.51 
   0   4   2   26.79    2.17 
   0   4  -3    0.73    1.05 
   0   4  -3    0.03    0.73 
   0   4  -3    0.75    0.71 
   0   4   3   -0.05    1.29 
   0   4   3   -0.22    0.84 
   0   4  -3    0.28    0.88 
   0   4   3    0.45    1.12 
   0   4  -3   -0.12    0.80 
   0   4   3   -0.71    1.21 
   0   4   3    0.19    1.35 
   0   4   3   -0.11    1.43 
   0   4   3    0.22    1.02 
   0   4   3    0.57    0.91 
   0   4   3    0.05    1.66 
   0   4  -3   -0.09    0.73 
   0   4   3    0.36    0.89 
   0   4   3    1.08    1.22 
   0   4   3    0.19    1.43 
   0   4   3   -0.47    0.94 
   0   4  -3    0.10    0.78 
   0   4   3    0.95    1.43 
   0   4  -4   35.67    2.79 
   0   4   4   35.82    3.15 
   0   4   4   35.61    2.90 
   0   4   4   30.48    2.37 
   0   4   4   26.05    2.65 
   0   4   4   30.98    2.69 
   0   4   4   28.55    2.73 
   0   4   4   35.90    2.70 
   0   4   4   38.27    3.14 
   0   4   4   29.87    2.81 
   0   4  -4   31.75    2.30 
   0   4   4   36.50    3.08 
   0   4   4   35.22    2.69 
   0   4  -4   33.91    2.39 
   0   4   5    1.13    1.64 
   0   4   5    0.36    1.24 
   0   4  -5    0.59    0.95 
   0   4   5   -0.22    1.30 
   0   4  -5    0.63    1.46 
   0   4   5    0.06    1.36 
   0   4  -5   -0.04    1.04 
   0   4   5    1.88    1.32 
   0   4   5    0.52    1.19 
   0   4   5    1.62    1.71 
   0   4   5    2.30    1.66 
   0   4  -5   -0.14    0.72 
   0   4   5    0.58    0.88 
   0   4   5   -0.44    0.87 
   0   4   5    0.43    1.93 
   0   4   5    0.05    1.59 
   0   4  -5    0.25    0.94 
   0   4  -5   -0.14    0.74 
   0   4   6    1.69    1.81 
   0   4   6    1.42    1.94 
   0   4   6    1.44    1.79 
   0   4  -6    1.76    1.06 
   0   4   6    1.35    1.50 
   0   4   6    4.49    1.81 
   0   4   6    2.42    2.21 
   0   4  -6    2.12    1.26 
   0   4  -6    1.15    1.72 
   0   4   6    0.19    1.38 
   0   4   6    2.61    1.39 
   0   4   6    2.33    1.35 
   0   4   7    0.39    1.37 
   0   4  -7    1.46    1.96 
   0   4   7    0.50    2.33 
   0   4  -7    0.04    1.23 
   0   4   7    1.42    1.76 
   0   4   7    0.27    1.33 
   0   4  -7    0.45    0.97 
   0   4   7    0.20    1.93 
   0   4   7    0.83    1.86 
   0   4   7    1.51    2.05 
   0   4  -8   36.04    3.27 
   0   4   8   20.92    2.30 
   0   4  -8   28.51    2.39 
   0   4   8   20.65    2.69 
   0   4   8   21.78    2.87 
   0   4   8   29.16    3.25 
   0   4   9   -0.91    1.94 
   0   4  -9    1.14    1.94 
   0   4  -9    0.81    2.60 
   0   4   9   -1.05    1.86 
   0   4   9    0.67    1.64 
   0   4   9    0.75    1.46 
   0   4  -9   -0.16    1.08 
   0   4  10   10.05    1.86 
   0   4  10    5.38    1.40 
   0   4 -10   15.18    2.54 
   0   4  10   11.20    1.72 
   0   4 -10   11.62    2.13 
   0   4  10   11.88    2.02 
   0   5   0    0.28    1.04 
   0   5   0    1.07    1.25 
   0   5   0   -0.56    1.01 
   0   5   0    0.25    1.06 
   0   5   0    0.55    1.06 
   0   5   0   -0.17    1.82 
   0   5   0   -0.05    1.89 
   0   5   0    0.46    1.00 
   0   5  -1    1.97    0.85 
   0   5  -1    1.81    1.30 
   0   5  -1    5.00    1.15 
   0   5   1    5.05    1.18 
   0   5   1    2.20    1.90 
   0   5  -1    2.46    1.87 
   0   5   1    1.52    1.70 
   0   5   1    3.60    1.43 
   0   5   1    2.61    1.10 
   0   5  -1    3.65    1.19 
   0   5   1    3.26    1.27 
   0   5  -1    2.61    1.18 
   0   5  -1    3.51    1.14 
   0   5   1    3.86    1.15 
   0   5   1    0.23    1.33 
   0   5   1    4.60    1.12 
   0   5  -1    3.46    1.19 
   0   5   2   24.22    2.53 
   0   5  -2   29.86    2.59 
   0   5   2   23.39    2.36 
   0   5  -2   28.43    2.26 
   0   5   2   24.54    2.20 
   0   5  -2   30.85    2.28 
   0   5   2   18.75    2.23 
   0   5   2   26.77    2.08 
   0   5  -2   29.25    2.14 
   0   5  -2   33.19    2.35 
   0   5   2   22.41    2.28 
   0   5  -2   21.96    1.99 
   0   5   2   22.32    2.63 
   0   5  -2   25.53    1.97 
   0   5   2   25.30    2.67 
   0   5   2   27.40    2.92 
   0   5   2   30.84    2.52 
   0   5   2   18.45    2.56 
   0   5   3    3.63    1.64 
   0   5   3    0.96    2.08 
   0   5  -3    4.36    1.17 
   0   5   3    2.31    1.13 
   0   5   3    3.79    1.75 
   0   5   3    2.28    1.72 
   0   5   3    1.16    1.68 
   0   5  -3    1.64    1.45 
   0   5   3    2.15    1.84 
   0   5   3    3.09    1.57 
   0   5  -3    4.25    0.91 
   0   5   3    3.64    1.57 
   0   5   4    1.27    1.56 
   0   5   4    1.61    1.67 
   0   5   4    0.55    1.65 
   0   5   4   -0.98    1.79 
   0   5   4    0.04    0.97 
   0   5  -4    0.54    1.13 
   0   5   4    1.50    2.28 
   0   5  -4    1.79    1.59 
   0   5   4    0.71    1.89 
   0   5  -4   -0.49    1.13 
   0   5   4    0.83    1.61 
   0   5  -4    0.74    1.16 
   0   5   4    2.27    1.78 
   0   5   5   80.30    5.83 
   0   5   5   86.64    5.44 
   0   5   5   70.15    5.88 
   0   5   5   82.99    5.85 
   0   5   5   87.16    5.39 
   0   5   5   72.58    5.55 
   0   5  -5   84.82    5.25 
   0   5   5   79.73    5.66 
   0   5  -6   69.23    4.49 
   0   5   6   68.60    5.18 
   0   5   6   72.31    5.32 
   0   5   6   65.94    4.71 
   0   5   6   69.41    5.27 
   0   5  -6   71.96    4.67 
   0   5   6   71.62    4.83 
   0   5  -7    0.04    1.01 
   0   5   7    1.13    2.28 
   0   5   7    2.16    2.07 
   0   5   7    1.38    1.28 
   0   5   7   -0.48    1.39 
   0   5  -7    1.46    1.64 
   0   5   7    1.04    1.90 
   0   5  -7    1.59    1.32 
   0   5   7    0.66    1.83 
   0   5   8   18.04    2.42 
   0   5   8   15.42    2.51 
   0   5   8   21.53    2.60 
   0   5   8   20.62    2.40 
   0   5   8   16.02    2.16 
   0   5  -8   18.02    2.23 
   0   5   8   14.52    1.78 
   0   5  -8   19.49    1.88 
   0   5   9    1.05    1.50 
   0   5   9    1.90    1.21 
   0   5   9   -0.66    1.38 
   0   5   9    1.14    1.63 
   0   5  -9    1.33    0.93 
   0   5   9    1.38    1.34 
   0   6   0  602.11   35.72 
   0   6   0  680.13   35.86 
   0   6   0  740.28   36.41 
   0   6   0  800.80   35.85 
   0   6   0  582.42   35.54 
   0   6   0  687.99   36.20 
   0   6   1   97.34    6.62 
   0   6  -1  118.28    6.73 
   0   6   1  106.58    6.75 
   0   6   1  119.13    6.57 
   0   6   1  113.18    7.27 
   0   6  -1  105.64    6.53 
   0   6   1  116.24    7.28 
   0   6  -1  110.85    7.01 
   0   6   1   98.78    6.91 
   0   6   2   17.50    2.24 
   0   6  -2   18.27    1.91 
   0   6   2   18.32    2.87 
   0   6   2   17.79    2.31 
   0   6  -2   15.23    2.21 
   0   6   2   10.13    2.48 
   0   6  -2   14.50    1.80 
   0   6  -2   12.69    1.57 
   0   6   2   14.46    2.11 
   0   6   2   13.36    1.79 
   0   6  -3    3.18    1.14 
   0   6   3    4.77    2.37 
   0   6   3    6.36    1.89 
   0   6  -3    1.62    1.28 
   0   6   3    3.69    1.94 
   0   6  -3    2.87    1.67 
   0   6   3    4.12    1.92 
   0   6   3    2.68    1.69 
   0   6   3    3.12    1.26 
   0   6  -3    2.57    1.44 
   0   6  -4    1.31    1.11 
   0   6   4    3.18    2.33 
   0   6   4    2.00    1.69 
   0   6   4    3.11    1.64 
   0   6  -4    0.53    1.27 
   0   6  -4    2.21    1.34 
   0   6   4    0.04    0.94 
   0   6  -4    0.58    1.65 
   0   6   4    0.06    1.78 
   0   6   5   11.26    2.52 
   0   6   5   10.56    1.81 
   0   6  -5   11.50    1.64 
   0   6  -5    7.98    1.64 
   0   6   5   11.96    2.23 
   0   6  -5   11.49    1.67 
   0   6   6    5.50    1.56 
   0   6   6    2.01    1.34 
   0   6  -6    4.10    1.26 
   0   6   6    7.14    1.87 
   0   6   6    5.01    2.26 
   0   6  -6    4.89    1.27 
   0   6   6    5.70    1.86 
   0   6  -6    5.84    1.33 
   0   6   7   18.68    2.22 
   0   6  -7   16.51    1.60 
   0   6   7   13.53    1.78 
   0   6   7   15.27    2.31 
   0   7   0    0.27    0.75 
   0   7   0   -0.18    1.37 
   0   7   0    0.05    1.22 
   0   7  -1   15.37    2.04 
   0   7   1   15.41    2.02 
   0   7   1   12.84    1.76 
   0   7  -1   12.72    1.66 
   0   7   1   12.11    2.38 
   0   7   2   -0.48    1.34 
   0   7  -2    0.06    1.42 
   0   7  -2    0.04    1.00 
   0   7  -2    0.80    1.24 
   0   7   2    1.21    1.31 
   0   7   2   -0.30    1.90 
   0   7  -3   -0.50    1.44 
   0   7   3   -0.52    1.28 
   0   7   3    0.50    1.28 
   0   7  -3    0.45    1.17 
   0   7  -3    0.99    1.05 
   0   7   3    1.54    1.88 
   0   7   4    8.47    1.61 
   0   7  -4    9.49    1.47 
   0   7   4    5.76    1.54 
   0   7  -4    6.16    1.22 
   0   7   4   11.84    2.20 
   0   7  -4   13.65    1.49 
   0   7   5    4.88    1.32 
   0   7  -5    9.34    1.28 
   0   7   5    7.81    1.92 
   0   7  -5    6.17    1.15 
   0   7  -5    7.50    1.23 
   0   8   0   47.71    3.41 
   0   8   1   46.50    3.32 
   0   8  -1   46.88    3.35 
  -1  -7   5   -0.16    1.98 
  -1  -7   5    1.20    4.25 
  -1  -7   5    2.22    6.54 
   1  -7  -5    0.23    1.14 
   1  -7  -5   -0.59    1.47 
   1  -7  -5    3.02    1.51 
   1  -7  -5    0.32    1.68 
   1  -7  -4   10.88    2.02 
   1  -7  -4    3.87    1.54 
   1  -7  -4   11.30    2.08 
  -1  -7   4   11.43    4.58 
   1  -7  -4   10.59    1.91 
   1  -7  -3    1.81    1.30 
   1  -7  -3   -0.05    1.65 
   1  -7  -3    1.20    1.78 
   1  -7  -2    1.05    1.64 
   1  -7  -2    2.18    2.03 
   1  -7  -2   -0.79    1.75 
   1  -7  -1   31.68    3.20 
  -1  -7   1   27.89   11.27 
  -1  -7   1   26.52    3.06 
   1  -7  -1   31.12    3.07 
  -1  -7   1   28.47    5.01 
   1  -7  -1   32.71    3.64 
   1  -7   0   32.71    3.12 
  -1  -7   0   26.99    3.20 
   1  -7   0   34.18    3.71 
  -1  -7   0   34.78    5.11 
   1  -7   0   29.84    2.98 
   1  -7   1    1.40    2.23 
  -1  -7  -1   11.02    9.34 
   1  -7   1    2.29    2.66 
  -1  -7  -1    1.33    7.71 
  -1  -7  -1    1.92    1.34 
  -1  -7  -1    0.53    2.01 
  -1  -7  -1    3.15    4.19 
   1  -7   1    2.55    1.56 
  -1  -7  -2   12.47    8.49 
   1  -7   2   11.56    4.60 
  -1  -7  -2   10.45    5.83 
  -1  -7  -2   17.12    3.94 
  -1  -7  -2   12.27    2.40 
  -1  -7  -2   11.48    1.96 
  -1  -7  -3    7.25    8.26 
  -1  -7  -3   -0.57    4.64 
  -1  -7  -3    0.22    1.40 
  -1  -7  -3    0.05    4.40 
  -1  -7  -3   -0.44    2.05 
  -1  -7  -3    0.36    2.99 
  -1  -7  -4    8.01    2.38 
  -1  -7  -4    4.10    4.69 
  -1  -7  -4    4.61    1.54 
  -1  -7  -5    4.14    1.39 
  -1  -7  -5    3.32    4.50 
  -1  -7  -5    1.01    2.71 
  -1  -6   7    9.93    2.56 
  -1  -6   7   10.38    2.79 
   1  -6  -7    6.08    1.63 
  -1  -6   7    7.14    3.07 
   1  -6  -7    5.05    1.46 
   1  -6  -7    6.84    1.57 
   1  -6  -7   11.37    1.81 
  -1  -6   7    6.93    3.00 
   1  -6  -6    3.79    1.63 
   1  -6  -6    3.17    1.61 
  -1  -6   6    5.29    7.33 
  -1  -6   6    8.16    4.52 
   1  -6  -6    6.37    1.97 
  -1  -6   6    5.30    2.21 
   1  -6  -6    5.54    3.91 
  -1  -6   6    8.19    5.62 
   1  -6  -5   11.65    2.23 
  -1  -6   5   20.77    4.44 
   1  -6  -5    9.55    2.13 
   1  -6  -5   14.67    4.58 
   1  -6  -4    4.33    2.36 
   1  -6  -4    2.69    1.70 
   1  -6  -3    0.64    2.09 
   1  -6  -3    1.72    1.62 
   1  -6  -3   -0.74    2.11 
  -1  -6   2    0.30    6.17 
   1  -6  -2    2.46    1.60 
  -1  -6   2    2.27    1.77 
   1  -6  -2    3.12    2.12 
  -1  -6   2    1.95    3.01 
   1  -6  -2    2.72    2.08 
  -1  -6   1   11.61    4.19 
   1  -6  -1    4.81    2.61 
  -1  -6   1   11.09    3.73 
   1  -6  -1    8.63    2.22 
  -1  -6   1    6.44    2.85 
   1  -6  -1    8.26    2.22 
  -1  -6   1    6.54    2.11 
  -1  -6   0   73.54    5.59 
   1  -6   0   82.57    5.57 
  -1  -6   0   68.00    5.99 
   1  -6   0   80.88    5.69 
  -1  -6   0   99.57    6.29 
   1  -6   0   87.62    5.58 
  -1  -6   0   83.67    5.81 
  -1  -6   0   67.48    5.27 
   1  -6   1   22.82    3.43 
  -1  -6  -1   17.56    3.17 
  -1  -6  -1   18.58    2.54 
   1  -6   1   18.35    2.72 
  -1  -6  -1   24.93    3.10 
   1  -6   1   18.03    2.40 
  -1  -6  -1   19.02    2.94 
   1  -6   2   57.36    4.81 
  -1  -6  -2   58.21    4.47 
   1  -6   2   48.32    4.08 
  -1  -6  -2   50.58    4.28 
  -1  -6  -2   58.06    4.70 
  -1  -6  -3   31.81    3.28 
   1  -6   3   33.19    3.15 
  -1  -6  -3   36.12    3.40 
  -1  -6  -3   29.84    3.23 
  -1  -6  -4   11.06    2.25 
  -1  -6  -4   13.75    2.37 
  -1  -6  -4   11.93    2.19 
  -1  -6  -4   15.10    2.55 
  -1  -6  -5    5.65    1.98 
  -1  -6  -5    8.09    1.94 
  -1  -6  -5    5.00    2.38 
  -1  -6  -5    5.07    1.66 
  -1  -6  -5    2.24    1.84 
  -1  -6  -5    6.14    1.98 
   1  -6   6   61.68    7.08 
  -1  -6  -6   48.85    4.26 
  -1  -6  -6   43.30    3.76 
  -1  -6  -6   56.80    4.02 
  -1  -6  -6   39.53    3.91 
   1  -6   6   64.61    5.49 
   1  -6   7    2.94    2.37 
   1  -6   7   -1.59    4.60 
  -1  -6  -7    1.04    1.23 
   1  -6   7   -6.47    9.85 
   1  -6   7   -0.10    3.94 
  -1  -6  -7    0.59    1.18 
   1  -5  -9   12.58    1.97 
   1  -5  -9   22.11    2.42 
   1  -5  -9   23.46    2.34 
  -1  -5   9   35.87    2.71 
  -1  -5   9   26.96    2.86 
  -1  -5   8    5.68    2.40 
   1  -5  -8    2.88    3.87 
  -1  -5   8    4.21    2.43 
   1  -5  -8    1.46    1.35 
   1  -5  -8    3.38    1.77 
  -1  -5   8    1.25    2.76 
   1  -5  -8    2.51    1.43 
  -1  -5   8    4.83    2.42 
   1  -5  -8    1.78    1.48 
  -1  -5   7   20.20    5.32 
  -1  -5   7   21.89    3.83 
   1  -5  -7   19.48    2.54 
  -1  -5   7   23.53    7.34 
  -1  -5   7   19.91    4.28 
   1  -5  -7   24.25    5.11 
   1  -5  -7   17.89    2.74 
  -1  -5   7   13.47    5.51 
  -1  -5   7   29.82    9.30 
   1  -5  -7   16.44    2.42 
  -1  -5   6    3.91    2.76 
   1  -5  -6    2.84    1.80 
  -1  -5   6    4.29    6.10 
   1  -5  -6   10.02    4.88 
  -1  -5   6    6.58    7.97 
  -1  -5   5    6.05    4.86 
   1  -5  -5    4.06    4.68 
   1  -5  -5    6.46    1.78 
   1  -5  -4    7.40    4.16 
  -1  -5   3  261.46   13.99 
  -1  -5   3  240.52   14.19 
   1  -5  -3  216.14   15.54 
  -1  -5   2  101.86    6.75 
   1  -5  -2  108.18    6.97 
   1  -5  -2  102.66    6.81 
  -1  -5   2  116.34    7.47 
   1  -5  -2  103.33    6.92 
  -1  -5   2   96.41    6.86 
  -1  -5   2  125.83    7.08 
  -1  -5   2  130.11    7.19 
  -1  -5   1  183.16   11.04 
  -1  -5   1  171.12   10.98 
   1  -5  -1  187.96   11.07 
  -1  -5   1  178.89   11.25 
  -1  -5   1  171.20   11.07 
  -1  -5   1  215.31   11.17 
   1  -5  -1  190.03   11.05 
  -1  -5   1  205.79   11.22 
   1  -5  -1  221.01   11.31 
  -1  -5   0   99.80    7.06 
   1  -5   0  111.42    7.21 
  -1  -5   0  104.29    7.17 
  -1  -5   0  121.96    7.24 
   1  -5   0  126.59    7.24 
   1  -5   0  133.92    7.31 
  -1  -5   0  124.51    7.37 
   1  -5   1   18.67    2.61 
   1  -5   1   11.69    1.92 
  -1  -5  -1   18.11    2.49 
  -1  -5  -1   18.70    2.25 
   1  -5   1   18.67    2.12 
  -1  -5  -1   22.29    2.41 
   1  -5   1   21.09    2.20 
  -1  -5  -1   16.49    2.40 
   1  -5   1   18.05    2.40 
  -1  -5  -2   31.17    2.89 
  -1  -5  -2   30.33    2.91 
   1  -5   2   31.95    3.36 
  -1  -5  -2   21.90    2.80 
   1  -5   2   32.60    2.84 
   1  -5   2   38.03    3.21 
  -1  -5  -2   31.02    3.11 
   1  -5   2   23.52    3.31 
  -1  -5  -2   38.67    3.02 
  -1  -5  -3   60.98    4.74 
  -1  -5  -3   80.18    5.00 
   1  -5   3   70.34    5.01 
  -1  -5  -3   76.74    4.80 
   1  -5   3   73.50    4.61 
  -1  -5  -4   27.77    3.17 
  -1  -5  -4   24.32    2.92 
  -1  -5  -4   33.51    2.90 
  -1  -5  -4   33.37    3.07 
  -1  -5  -4   35.74    3.16 
  -1  -5  -4   29.87    5.60 
  -1  -5  -5    8.00    2.33 
  -1  -5  -5    6.68    1.97 
  -1  -5  -5    4.67    1.63 
  -1  -5  -5    8.01    1.99 
  -1  -5  -5    8.83    4.61 
  -1  -5  -6    2.35    1.83 
  -1  -5  -6    1.67    1.33 
  -1  -5  -6    1.88    2.03 
  -1  -5  -6    3.19    1.69 
  -1  -5  -6    1.33    1.57 
   1  -5   7  110.97    7.42 
  -1  -5  -7  103.31    6.89 
  -1  -5  -7  102.46    6.73 
  -1  -5  -7   94.66    6.43 
  -1  -5  -7  100.36    6.34 
  -1  -5  -8   32.90    3.06 
   1  -5   8   36.71    3.59 
   1  -5   8   37.07    3.97 
  -1  -5  -8   30.81    3.07 
  -1  -5  -8   29.80    2.70 
  -1  -5  -9   18.30    2.15 
   1  -5   9   20.05    2.35 
  -1  -5  -9   20.59    2.07 
   1  -4 -10    0.72    1.16 
  -1  -4  10    2.30    1.62 
  -1  -4  10    1.62    1.63 
   1  -4 -10    2.23    1.33 
  -1  -4  10    1.64    1.48 
   1  -4 -10    0.40    2.74 
   1  -4  -9   19.16    4.46 
   1  -4  -9   13.11    2.10 
   1  -4  -9   15.00    2.26 
  -1  -4   9   18.77    2.76 
  -1  -4   9   20.35    2.75 
  -1  -4   9   21.84    2.84 
   1  -4  -8   27.48    3.06 
   1  -4  -8   28.08    3.38 
  -1  -4   8   28.08    3.76 
   1  -4  -8   31.39    2.93 
  -1  -4   8   29.11    4.36 
  -1  -4   8   33.61    3.64 
  -1  -4   8   34.40    3.75 
  -1  -4   7    1.12    3.36 
  -1  -4   7    1.28    4.91 
  -1  -4   7    0.67    3.85 
   1  -4  -7   -0.96    2.21 
   1  -4  -7    0.33    1.71 
  -1  -4   7    0.18    8.70 
  -1  -4   7    0.66   10.89 
  -1  -4   6   11.88    5.04 
   1  -4  -6    7.22    1.95 
   1  -4  -6    7.23    2.06 
   1  -4  -6    8.37    2.21 
  -1  -4   6    8.17    6.40 
  -1  -4   6   10.17    2.55 
   1  -4  -5    3.78    1.35 
   1  -4  -5    1.42    1.03 
  -1  -4   5    3.81    3.37 
   1  -4  -5    6.39    1.98 
   1  -4  -5    7.56    1.88 
   1  -4  -5    5.83    1.66 
   1  -4  -4    4.37    1.60 
   1  -4  -4    4.56    1.47 
   1  -4  -4    2.59    1.32 
  -1  -4   4    2.29    1.64 
  -1  -4   3    6.51    1.63 
  -1  -4   3    6.02    1.64 
   1  -4  -3    5.40    1.44 
  -1  -4   3    3.77    1.98 
  -1  -4   2   26.25    2.44 
  -1  -4   2   26.69    2.51 
  -1  -4   2   27.78    2.02 
  -1  -4   2   30.49    2.50 
   1  -4  -2   31.17    2.61 
  -1  -4   2   24.96    2.84 
  -1  -4   1   33.93    2.17 
  -1  -4   1   31.41    2.54 
   1  -4  -1   28.96    2.56 
  -1  -4   1   26.22    2.41 
  -1  -4   0  285.39   16.38 
  -1  -4   0  317.85   16.75 
   1  -4   0  324.18   16.77 
  -1  -4  -1   35.62    2.51 
   1  -4   1   34.79    2.69 
  -1  -4  -1   34.51    2.75 
  -1  -4  -2   21.69    2.10 
   1  -4   2   23.69    1.98 
  -1  -4  -2   21.39    2.10 
   1  -4   2   22.82    2.36 
  -1  -4  -2   20.41    3.95 
  -1  -4  -2   17.93    2.02 
   1  -4   2   15.76    2.05 
   1  -4   2   22.99    2.53 
  -1  -4  -2   20.10    2.13 
  -1  -4  -2   25.99    1.98 
   1  -4   3    1.43    1.80 
   1  -4   3   -0.44    0.98 
   1  -4   3    0.82    1.22 
  -1  -4  -3    1.22    1.02 
   1  -4   3    1.23    1.02 
  -1  -4  -3    0.36    3.25 
  -1  -4  -3    1.32    1.32 
  -1  -4  -3    1.19    1.48 
  -1  -4  -3    0.96    1.13 
  -1  -4  -3    1.49    0.89 
  -1  -4  -3    1.68    1.25 
  -1  -4  -3    2.00    1.42 
  -1  -4  -4   53.22    3.67 
  -1  -4  -4   51.35    3.78 
  -1  -4  -4   50.79    5.55 
  -1  -4  -4   58.51    3.85 
  -1  -4  -4   59.61    3.83 
  -1  -4  -4   49.93    4.05 
  -1  -4  -4   49.86    3.95 
  -1  -4  -5  196.93   11.32 
  -1  -4  -5  216.75   11.61 
  -1  -4  -5  179.19   11.24 
  -1  -4  -5  196.70   11.33 
  -1  -4  -5  206.91   11.49 
  -1  -4  -5  210.63   11.81 
  -1  -4  -5  196.69   11.61 
  -1  -4  -6   10.71    1.77 
  -1  -4  -6    9.03    4.10 
  -1  -4  -6    8.61    2.13 
  -1  -4  -6    8.82    2.06 
  -1  -4  -6    7.94    1.75 
  -1  -4  -6    8.81    1.92 
   1  -4   7   10.77    6.87 
  -1  -4  -7    6.50    1.98 
  -1  -4  -7    8.19    1.62 
  -1  -4  -7    8.75    1.71 
  -1  -4  -7    7.20    2.08 
   1  -4   7    8.38    3.70 
  -1  -4  -7    6.10    4.18 
  -1  -4  -7    7.19    2.28 
  -1  -4  -8   20.07    2.58 
   1  -4   8   24.17    3.33 
   1  -4   8   28.90    4.07 
  -1  -4  -8   22.96    2.71 
  -1  -4  -8   18.70    2.24 
   1  -4   8   27.37   12.80 
  -1  -4  -8   26.27    4.71 
   1  -4   8   26.43    6.56 
  -1  -4  -9    1.18    1.50 
  -1  -4  -9    1.28    3.02 
   1  -4   9    0.65    1.97 
  -1  -4  -9    2.46    1.62 
  -1  -4 -10    9.04    1.56 
  -1  -4 -10    7.83    1.53 
  -1  -4 -10   10.44    1.54 
   1  -4  10    9.39    1.79 
  -1  -3  10   79.46    5.48 
  -1  -3  10   78.45    5.42 
   1  -3 -10   62.36    5.66 
   1  -3 -10   71.29    6.64 
   1  -3 -10   71.78    5.19 
   1  -3 -10   75.65    5.20 
   1  -3  -9    4.39    1.79 
  -1  -3   9    3.93    2.44 
   1  -3  -9    3.72    2.40 
   1  -3  -9    2.34    1.89 
   1  -3  -9    3.97    2.80 
  -1  -3   9    4.00    2.24 
  -1  -3   9    4.42    2.44 
  -1  -3   8  254.78   14.02 
   1  -3  -8  232.72   13.80 
  -1  -3   8  258.30   14.03 
   1  -3  -8  233.89   14.29 
  -1  -3   8  231.44   13.89 
  -1  -3   8  265.64   14.26 
   1  -3  -8  228.25   14.07 
  -1  -3   8  271.20   14.22 
   1  -3  -8  211.10   13.74 
   1  -3  -7    1.71    1.77 
  -1  -3   7    1.25    6.38 
  -1  -3   7    6.43    8.33 
   1  -3  -7   -0.12    1.56 
  -1  -3   7    1.19    2.65 
  -1  -3   7   -0.44    2.83 
   1  -3  -7    1.92    1.56 
  -1  -3   7   -0.96    3.30 
  -1  -3   7   -1.06    3.62 
   1  -3  -7    2.81    2.11 
   1  -3  -6   19.04    1.98 
   1  -3  -6   21.69    2.52 
  -1  -3   6   22.98    4.12 
   1  -3  -6   17.97    1.86 
  -1  -3   6   20.23    2.41 
  -1  -3   6   20.79    5.78 
   1  -3  -6   17.02    2.10 
  -1  -3   6   23.84    3.51 
   1  -3  -6   19.67    2.08 
   1  -3  -6   15.82    1.84 
   1  -3  -5   82.30    5.17 
  -1  -3   5   76.64    5.13 
   1  -3  -5   84.79    5.29 
   1  -3  -5  100.88    5.56 
  -1  -3   5   91.08    5.48 
   1  -3  -5   82.73    5.15 
   1  -3  -5   82.89    5.21 
   1  -3  -4  541.49   29.23 
   1  -3  -4  530.86   29.43 
  -1  -3   4  591.03   29.35 
   1  -3  -4  534.47   29.25 
  -1  -3   3  352.58   18.47 
   1  -3  -3  325.21   18.32 
  -1  -3   3  378.05   18.38 
   1  -3  -3  319.83   18.30 
  -1  -3   2  485.74   22.95 
   1  -3  -2  404.69   22.94 
  -1  -3   2  465.12   22.74 
   1  -3  -2  409.42   22.66 
   1  -3  -2  394.75   22.66 
  -1  -3   1 1722.54   91.84 
   1  -3  -1 1686.55   92.05 
  -1  -3   1 1863.35   92.06 
  -1  -3   0  829.73   41.13 
   1  -3   0  848.49   41.17 
  -1  -3   0  764.27   40.84 
  -1  -3   0  748.25   40.91 
  -1  -3   0  727.07   41.05 
  -1  -3  -1   -0.11    0.83 
   1  -3   1    0.70    1.06 
  -1  -3  -1    1.10    1.19 
  -1  -3  -1    0.50    1.14 
  -1  -3  -1    0.83    0.98 
   1  -3   2  238.09   13.29 
  -1  -3  -2  230.43   13.38 
  -1  -3  -2  254.22   13.31 
  -1  -3  -2  256.82   13.38 
  -1  -3  -3    2.00    1.13 
   1  -3   3    0.62    1.12 
   1  -3   3    1.32    0.72 
  -1  -3  -3    1.48    0.99 
  -1  -3  -3    1.89    0.96 
  -1  -3  -4  211.17   13.08 
  -1  -3  -4  233.10   13.10 
  -1  -3  -5    9.43    1.27 
  -1  -3  -5    8.63    1.28 
  -1  -3  -5    5.19    1.51 
  -1  -3  -5    6.15    1.40 
  -1  -3  -5    4.86    3.01 
  -1  -3  -5    3.93    1.77 
  -1  -3  -5    6.54    1.51 
  -1  -3  -6  116.44    7.03 
  -1  -3  -6  115.71    7.48 
   1  -3   6  133.80    7.79 
  -1  -3  -6  133.20    8.87 
  -1  -3  -6  105.81    7.75 
  -1  -3  -6  118.49    7.16 
  -1  -3  -6  113.49    7.27 
  -1  -3  -7    5.84    3.62 
  -1  -3  -7    6.61    1.87 
  -1  -3  -7    3.21    2.79 
   1  -3   7   11.80    5.13 
   1  -3   7    7.39    4.12 
  -1  -3  -8   17.64    2.25 
   1  -3   8   36.94    8.12 
  -1  -3  -8   29.06    2.90 
  -1  -3  -8   28.88    2.94 
   1  -3   8   31.69    3.62 
   1  -3   8   28.18    7.02 
  -1  -3  -8   32.82    4.61 
  -1  -3  -9  150.42    9.37 
   1  -3   9  154.32    9.12 
  -1  -3  -9  140.99   10.48 
  -1  -3  -9  131.29   11.86 
  -1  -3  -9  148.15    9.22 
  -1  -3  -9  138.87    9.30 
   1  -3   9  160.99    9.66 
   1  -3  10    1.08    1.85 
   1  -3  10    7.14    1.91 
  -1  -3 -10    3.67    1.46 
  -1  -3 -10    4.29    1.49 
  -1  -3 -10    4.42    1.67 
   1  -3  11    0.04    1.42 
   1  -2 -11   23.68    3.11 
   1  -2 -11   20.06    1.90 
  -1  -2  11   31.23    2.49 
   1  -2 -11   28.87    2.28 
  -1  -2  11   33.36    2.56 
  -1  -2  11   27.05    2.28 
  -1  -2  10    1.80    2.07 
   1  -2 -10    4.22    1.67 
   1  -2 -10    2.31    1.51 
   1  -2 -10    3.44    2.99 
  -1  -2  10    1.92    1.52 
  -1  -2  10    3.66    2.01 
  -1  -2  10    5.12    2.24 
   1  -2 -10    4.07    1.78 
   1  -2 -10    4.65    2.18 
   1  -2  -9    1.99    2.30 
  -1  -2   9    2.16    2.38 
   1  -2  -9    1.84    1.62 
   1  -2  -9    0.26    2.94 
   1  -2  -9    1.16    1.76 
   1  -2  -9    0.69    1.78 
  -1  -2   9   -0.46    2.08 
  -1  -2   9    1.51    2.38 
  -1  -2   9    1.25    1.71 
  -1  -2   8  149.79    9.07 
  -1  -2   8  140.24    9.06 
   1  -2  -8  153.62    9.48 
  -1  -2   8  169.51    9.17 
   1  -2  -8  132.95    8.78 
   1  -2  -7    5.55    1.15 
   1  -2  -7    6.18    1.21 
   1  -2  -7    5.21    1.92 
  -1  -2   7    8.81    2.27 
  -1  -2   7    7.29    2.31 
  -1  -2   7    5.25    1.74 
   1  -2  -7    6.23    1.28 
  -1  -2   7    2.83    2.12 
   1  -2  -7    8.58    2.48 
   1  -2  -7    7.43    2.05 
  -1  -2   7    4.03    3.46 
   1  -2  -7    5.44    1.54 
  -1  -2   7    7.42    2.34 
  -1  -2   6   12.03    2.70 
   1  -2  -6   12.69    1.47 
   1  -2  -6   13.96    1.88 
  -1  -2   6   13.08    2.44 
  -1  -2   6   16.56    5.18 
   1  -2  -6   12.92    1.49 
  -1  -2   6    7.44    1.98 
   1  -2  -6   17.84    2.40 
  -1  -2   6   16.95    6.63 
   1  -2  -6   12.83    1.63 
   1  -2  -6   13.62    1.50 
  -1  -2   6   12.66    2.32 
  -1  -2   6   12.39    2.91 
   1  -2  -5  185.66    8.26 
   1  -2  -5  192.69    8.37 
   1  -2  -5  199.01    8.28 
   1  -2  -4  767.78   41.68 
   1  -2  -4  788.43   41.82 
   1  -2  -4  810.55   41.67 
  -1  -2   3  271.80   14.45 
   1  -2  -3  269.20   14.53 
   1  -2  -3  271.12   14.40 
  -1  -2   3  280.48   14.43 
   1  -2  -3  252.94   14.35 
  -1  -2   2  200.73    9.93 
   1  -2  -2  168.05   10.01 
  -1  -2   2  168.69    9.95 
   1  -2  -2  174.94    9.86 
  -1  -2   2  191.50    9.80 
   1  -2  -2  188.73    9.86 
  -1  -2   1 1069.60   56.33 
   1  -2  -1 1078.70   56.45 
  -1  -2   1 1112.79   56.43 
   1  -2  -1 1021.83   56.25 
  -1  -2   1 1092.36   56.26 
  -1  -2   1 1016.24   56.39 
   1  -2  -1 1120.68   56.26 
  -1  -2   0 3041.07  164.33 
   1  -2   0 3188.82  164.16 
   1  -2   0 3299.66  164.41 
  -1  -2   0 3176.50  164.28 
   1  -2   0 3166.61  164.16 
  -1  -2   0 2873.49  164.35 
   1  -2   1 1142.61   59.31 
  -1  -2  -1 1123.93   59.54 
   1  -2   1 1128.22   59.52 
  -1  -2  -1 1110.52   59.57 
  -1  -2  -1 1137.89   59.51 
  -1  -2  -2  244.53   13.36 
   1  -2   2  241.81   13.23 
  -1  -2  -2  256.27   13.32 
   1  -2   2  254.03   13.57 
  -1  -2  -2  245.93   13.36 
  -1  -2  -3    7.96    1.14 
   1  -2   3    6.98    0.86 
  -1  -2  -3    7.98    1.17 
  -1  -2  -3   10.86    0.89 
  -1  -2  -3   11.87    1.34 
  -1  -2  -4  378.51   21.35 
  -1  -2  -4  437.61   21.58 
  -1  -2  -4  384.56   21.44 
  -1  -2  -4  435.64   21.63 
  -1  -2  -5   46.31    2.95 
  -1  -2  -5   45.91    2.81 
  -1  -2  -6  351.56   18.68 
  -1  -2  -6  331.16   18.11 
  -1  -2  -6  336.27   18.24 
  -1  -2  -6  307.00   18.11 
  -1  -2  -6  345.01   18.28 
  -1  -2  -7   14.57    1.93 
   1  -2   7   17.76    7.53 
  -1  -2  -7   16.66    1.78 
  -1  -2  -7   15.50    3.11 
  -1  -2  -7   16.17    2.42 
   1  -2   7    8.54    5.98 
  -1  -2  -7   17.37    1.83 
  -1  -2  -7   15.62    2.10 
  -1  -2  -7   13.14    2.03 
   1  -2   7   18.53    2.87 
  -1  -2  -8  181.26   11.13 
   1  -2   8  196.22   11.64 
   1  -2   8  197.97   11.11 
  -1  -2  -8  190.70   11.39 
   1  -2   8  196.47   11.55 
  -1  -2  -8  183.15   11.85 
  -1  -2  -8  187.53   11.10 
  -1  -2  -9    7.39    1.75 
   1  -2   9    5.52    1.53 
   1  -2   9    9.04    2.31 
  -1  -2  -9    6.46    3.41 
   1  -2   9    5.51    2.37 
   1  -2  10  110.60    6.59 
   1  -2  10  122.34    6.43 
  -1  -2 -10   75.42    5.91 
  -1  -2 -10   86.66    5.93 
  -1  -2 -11   14.40    1.92 
   1  -2  11   14.46    2.02 
   1  -2  11   13.00    2.15 
   1  -2  11   10.39    2.00 
  -1  -2 -11   14.61    4.73 
   1  -1 -11    2.66    1.54 
  -1  -1  11    3.35    1.86 
   1  -1 -11    2.31    1.73 
  -1  -1  11    3.74    1.61 
   1  -1 -11   -0.09    0.65 
   1  -1 -11    2.54    2.77 
  -1  -1  11    1.74    1.41 
  -1  -1  10   35.44    3.22 
  -1  -1  10   18.78    2.58 
   1  -1 -10   22.07    2.67 
   1  -1 -10   21.45    2.45 
  -1  -1  10   29.04    2.98 
   1  -1 -10   27.25    4.06 
   1  -1 -10   27.11    3.00 
  -1  -1  10   24.49    2.83 
   1  -1 -10   18.65    2.36 
   1  -1  -9   62.31    5.40 
   1  -1  -9   63.87    4.70 
  -1  -1   9   56.41    4.38 
  -1  -1   9   58.07    4.68 
  -1  -1   9   58.98    4.62 
  -1  -1   9   63.66    4.77 
   1  -1  -8   52.32    4.43 
   1  -1  -8   43.00    3.82 
  -1  -1   8   34.69    3.40 
   1  -1  -8   45.68    3.67 
  -1  -1   8   38.54    3.71 
  -1  -1   8   47.61    3.72 
  -1  -1   8   47.46    3.78 
  -1  -1   7  120.19    7.29 
  -1  -1   7  132.64    7.43 
  -1  -1   7  125.38    7.31 
  -1  -1   7  112.01    6.90 
   1  -1  -7  113.50    7.14 
   1  -1  -7  131.97    7.40 
   1  -1  -7  104.81    6.92 
   1  -1  -7  131.50    7.20 
   1  -1  -6   38.60    3.46 
   1  -1  -6   80.35    4.11 
  -1  -1   6   58.97    4.08 
  -1  -1   6   54.01    3.64 
  -1  -1   6   71.29    4.04 
  -1  -1   6   71.19    4.12 
  -1  -1   6   56.34    3.93 
  -1  -1   5  314.73   16.58 
   1  -1  -5  286.76   16.38 
   1  -1  -5  319.62   16.57 
  -1  -1   5  326.02   16.61 
   1  -1  -4  515.43   26.98 
  -1  -1   4  501.50   26.99 
   1  -1  -4  537.51   26.98 
  -1  -1   4  543.00   27.04 
   1  -1  -4  475.93   26.83 
   1  -1  -3  690.14   36.09 
  -1  -1   3  715.87   36.12 
   1  -1  -3  669.02   35.89 
   1  -1  -3  670.80   36.05 
   1  -1  -3  711.28   35.98 
   1  -1  -2 1067.81   57.72 
  -1  -1   2 1099.01   57.76 
  -1  -1   2 1144.25   57.71 
   1  -1  -2 1131.70   57.70 
  -1  -1   2 1106.31   57.75 
   1  -1  -2 1074.63   57.64 
  -1  -1   1  359.02   19.17 
   1  -1  -1  362.70   19.12 
  -1  -1   1  376.87   19.14 
   1  -1  -1  364.75   19.09 
   1  -1  -1  357.75   19.07 
  -1  -1   1  363.23   19.16 
   1  -1   0 3846.09  194.71 
  -1  -1   0 3932.13  194.70 
  -1  -1   0 3540.75  194.64 
  -1  -1   0 3705.58  194.71 
  -1  -1  -1  268.37   15.19 
   1  -1   1  290.27   15.15 
  -1  -1  -1  299.37   15.22 
  -1  -1  -1  275.67   15.16 
   1  -1   1  257.65   15.23 
  -1  -1  -1  292.79   15.16 
  -1  -1  -2   11.01    0.92 
   1  -1   2   11.23    0.70 
  -1  -1  -2    8.72    0.87 
  -1  -1  -2   11.50    1.03 
  -1  -1  -2    9.76    1.03 
   1  -1   2    6.66    0.95 
  -1  -1  -2    8.78    0.77 
   1  -1   3 1064.96   54.08 
  -1  -1  -3 1108.47   54.24 
  -1  -1  -3 1093.44   54.27 
  -1  -1  -4   -0.26    0.60 
  -1  -1  -4    1.23    0.87 
  -1  -1  -4    0.22    0.47 
  -1  -1  -4    0.16    0.69 
  -1  -1  -5  584.21   33.28 
  -1  -1  -5  689.69   33.54 
  -1  -1  -5  658.82   33.42 
   1  -1   6    2.52    1.25 
   1  -1   6    6.32    4.04 
  -1  -1  -6    4.08    1.49 
   1  -1   6    7.28    5.26 
  -1  -1  -6    6.20    2.16 
  -1  -1  -6    7.66    1.17 
  -1  -1  -6    8.69    1.15 
  -1  -1  -6    5.79    1.24 
  -1  -1  -7  169.53    9.73 
  -1  -1  -7  191.74    9.51 
   1  -1   7  179.30    9.62 
  -1  -1  -7  167.23   10.16 
   1  -1   7  165.98    9.71 
   1  -1   7  164.51   10.16 
  -1  -1  -7  142.81    9.38 
  -1  -1  -7  152.53    9.53 
  -1  -1  -7  151.67    9.49 
  -1  -1  -7  179.66    9.47 
  -1  -1  -8   11.49    1.76 
  -1  -1  -8    8.72    1.72 
   1  -1   8   15.60    2.30 
   1  -1   8   13.36    2.00 
  -1  -1  -8   15.01    2.36 
  -1  -1  -8   14.95    3.26 
   1  -1   8   10.37    1.83 
   1  -1   8   11.63    2.71 
  -1  -1  -8   14.96    2.07 
   1  -1   9  132.55    7.27 
  -1  -1  -9  123.44    8.37 
   1  -1   9  116.37    6.80 
  -1  -1  -9  107.98    7.26 
   1  -1   9  126.68    7.35 
  -1  -1  -9   99.54    6.84 
   1  -1   9  106.00    6.97 
  -1  -1  -9  102.41    7.08 
  -1  -1  -9  107.28    8.14 
  -1  -1 -10   10.02    2.02 
   1  -1  10    9.11    1.62 
  -1  -1 -10   10.22    3.59 
   1  -1  10   10.58    2.41 
   1  -1  10   10.79    2.28 
   1  -1  11    9.31    2.09 
  -1  -1 -11    6.09    1.62 
   1  -1  11    6.99    1.90 
   1  -1  11    6.42    1.84 
   1  -1  11    6.75    1.85 
   1   0 -11    1.36    1.40 
   1   0 -11    1.91    2.74 
  -1   0  11    2.06    1.54 
   1   0 -11    3.25    3.24 
  -1   0  11    1.25    1.62 
  -1   0  11    1.14    1.75 
  -1   0  11    1.90    1.42 
  -1   0  11    4.95    1.88 
   1   0 -10   32.85    3.24 
   1   0 -10   36.74    3.20 
  -1   0  10   45.61    3.76 
  -1   0  10   39.63    3.70 
  -1   0  10   34.79    3.28 
   1   0 -10   37.05    4.36 
  -1   0  10   32.67    3.20 
  -1   0   9  115.54    6.93 
   1   0  -9  112.96    6.73 
   1   0  -9  106.57    6.60 
  -1   0   9  109.33    6.99 
  -1   0   9   86.40    6.64 
  -1   0   9  110.80    6.82 
  -1   0   9   98.40    6.58 
   1   0  -9   95.69    6.96 
  -1   0   9   99.81    6.57 
   1   0  -9  100.85    6.51 
  -1   0   8   37.97    3.57 
   1   0  -8   38.91    3.23 
  -1   0   8   40.06    3.34 
   1   0  -8   47.39    3.83 
  -1   0   8   37.74    2.92 
   1   0  -8   38.92    3.13 
  -1   0   8   48.95    3.63 
   1   0  -8   38.90    3.53 
  -1   0   7   60.08    4.08 
  -1   0   7   73.43    4.31 
  -1   0   7   59.55    4.13 
   1   0  -7   64.83    4.36 
  -1   0   7   56.24    4.05 
   1   0  -7   50.13    4.13 
  -1   0   7   68.02    4.45 
  -1   0   7   53.80    4.11 
  -1   0   7   56.44    3.82 
   1   0  -7   57.48    4.11 
   1   0  -7   65.70    4.11 
  -1   0   7   54.73    4.24 
  -1   0   7   72.08    4.38 
   1   0  -7   84.18    4.10 
   1   0  -7   55.44    3.76 
   1   0  -6  703.75   35.00 
   1   0  -6  651.14   34.95 
  -1   0   6  677.90   35.07 
  -1   0   6  780.84   35.23 
   1   0  -6  679.03   34.92 
  -1   0   5 3058.59  155.12 
   1   0  -5 3074.63  155.02 
   1   0  -5 2939.26  155.01 
   1   0  -5 2969.54  154.96 
   1   0  -5 2856.41  154.82 
   1   0  -4  782.24   38.35 
  -1   0   4  817.83   38.41 
   1   0  -4  694.33   38.18 
  -1   0   4  762.49   38.37 
   1   0  -4  717.23   38.33 
   1   0  -4  827.86   38.34 
  -1   0   4  705.12   38.10 
   1   0  -4  670.38   38.17 
   1   0  -3 1697.17   90.78 
   1   0  -3 1835.16   90.88 
  -1   0   3 1969.45   90.91 
  -1   0   3 1577.98   90.87 
  -1   0   3 1691.29   90.69 
   1   0  -3 1804.61   90.87 
   1   0  -3 1750.36   90.77 
  -1   0   2 6470.32  338.18 
  -1   0   1  436.52   22.04 
   1   0  -1  400.16   22.04 
   1   0  -1  392.01   22.00 
   1   0  -1  447.49   21.99 
  -1   0   1  418.20   22.01 
  -1   0   0  507.10   25.14 
  -1   0   0  531.74   25.14 
  -1   0   0  444.70   25.13 
  -1   0   0  421.76   25.15 
  -1   0   0  469.84   25.13 
   1   0   0  458.87   25.16 
  -1   0   0  548.50   25.18 
  -1   0  -2 3937.12  185.85 
  -1   0  -2 4166.87  185.88 
  -1   0  -3  260.46   14.79 
  -1   0  -3  294.29   14.84 
  -1   0  -3  281.04   14.86 
  -1   0  -3  289.33   14.86 
  -1   0  -4  115.35    6.84 
  -1   0  -4  123.57    6.90 
  -1   0  -4  131.30    6.96 
   1   0   5 1915.50   98.06 
  -1   0  -5 1935.06   97.88 
  -1   0  -5 1828.07   97.82 
  -1   0  -5 1807.84   97.88 
  -1   0  -6   60.49    3.82 
  -1   0  -6   65.61    3.89 
  -1   0  -6   63.87    3.78 
  -1   0  -7   58.00    3.79 
  -1   0  -7   57.70    3.91 
   1   0   7   53.91    3.65 
  -1   0  -7   55.85    3.45 
  -1   0  -7   51.10    3.51 
   1   0   7   55.37    3.55 
   1   0   7   50.09    3.62 
  -1   0  -7   53.64    3.91 
   1   0   7   56.67    3.82 
  -1   0  -7   68.36    4.67 
  -1   0  -8   58.26    3.98 
  -1   0  -8   49.98    3.97 
   1   0   8   51.50    3.74 
  -1   0  -8   58.20    4.94 
   1   0   8   62.62    4.22 
   1   0   8   49.51    3.99 
   1   0   8   50.43    3.66 
  -1   0  -8   52.43    4.11 
   1   0   8   61.43    4.05 
  -1   0  -9   16.66    4.22 
   1   0   9   10.86    1.82 
  -1   0  -9   13.12    3.56 
  -1   0  -9   10.54    2.43 
   1   0   9    8.92    1.62 
  -1   0  -9   13.39    1.98 
   1   0   9   11.31    2.31 
   1   0  10    6.68    2.23 
  -1   0 -10    8.00    3.89 
   1   0  10    5.14    1.57 
  -1   0 -10    6.54    3.34 
  -1   0 -10    6.41    2.18 
  -1   0 -10    6.88    1.72 
   1   0  10    7.02    2.07 
   1   0  10    8.07    2.16 
  -1   0 -11   97.49    7.32 
  -1   0 -11   86.19    6.01 
   1   0  11   85.10    5.84 
   1   0  11  113.92    6.48 
   1   0  11   99.98    6.29 
   1   0  11  106.04    6.35 
   1   0  11  108.39    6.44 
  -1   1  11    2.33    1.53 
  -1   1  11    2.86    1.57 
   1   1 -11    2.87    2.49 
   1   1 -11    2.67    1.90 
  -1   1  11    1.13    1.73 
  -1   1  11    3.18    1.86 
   1   1 -10   24.92    2.53 
  -1   1  10   22.11    2.78 
  -1   1  10   25.38    2.84 
   1   1 -10   31.04    3.86 
   1   1 -10   27.71    3.07 
  -1   1  10   28.13    3.16 
  -1   1  10   31.16    3.24 
  -1   1   9   60.74    4.72 
   1   1  -9   57.74    4.20 
  -1   1   9   45.76    4.02 
   1   1  -9   67.62    4.64 
   1   1  -9   74.26    5.37 
  -1   1   9   72.23    4.94 
  -1   1   9   58.88    4.46 
  -1   1   9   59.09    4.45 
   1   1  -9   63.05    4.92 
  -1   1   8   48.11    3.73 
  -1   1   8   44.02    3.61 
   1   1  -8   42.55    3.87 
  -1   1   8   47.97    3.89 
   1   1  -8   41.09    3.69 
  -1   1   8   41.65    3.58 
   1   1  -8   51.47    3.96 
  -1   1   8   38.00    3.22 
   1   1  -8   52.00    3.70 
   1   1  -8   46.77    3.37 
  -1   1   7  107.38    6.97 
  -1   1   7  126.47    7.08 
   1   1  -7  111.12    6.77 
  -1   1   7  128.14    7.14 
   1   1  -7  161.94    7.47 
   1   1  -7   97.66    6.63 
  -1   1   7  131.76    7.28 
   1   1  -7  140.57    7.16 
  -1   1   7  116.78    7.18 
   1   1  -7  105.19    6.73 
   1   1  -7  113.23    7.05 
  -1   1   7  114.88    6.85 
  -1   1   7  120.00    7.08 
  -1   1   7  114.69    7.14 
  -1   1   7  113.30    7.06 
   1   1  -6   68.60    3.76 
  -1   1   6   65.01    3.98 
  -1   1   6   66.15    3.90 
  -1   1   6   63.33    3.78 
   1   1  -6   43.51    3.31 
   1   1  -6   51.68    3.27 
  -1   1   6   54.94    3.63 
   1   1  -6   49.17    3.26 
  -1   1   6   50.85    3.62 
   1   1  -6   56.15    3.47 
   1   1  -6   64.44    3.77 
  -1   1   6   54.18    3.68 
  -1   1   6   54.37    3.67 
   1   1  -6   54.40    3.50 
   1   1  -5  320.81   16.95 
  -1   1   5  335.27   17.17 
  -1   1   5  325.52   17.13 
   1   1  -5  324.54   17.01 
   1   1  -5  283.10   16.86 
   1   1  -5  335.53   17.04 
   1   1  -4  498.30   29.09 
  -1   1   4  541.19   28.98 
  -1   1   4  640.14   29.33 
   1   1  -4  608.29   29.16 
  -1   1   4  605.60   29.29 
   1   1  -4  572.60   29.11 
   1   1  -4  547.09   29.19 
  -1   1   4  509.74   28.99 
   1   1  -3  772.79   38.64 
  -1   1   3  715.25   38.54 
  -1   1   3  821.10   38.78 
   1   1  -3  737.40   38.66 
   1   1  -3  658.31   38.61 
   1   1  -3  814.11   38.72 
  -1   1   3  713.12   38.54 
   1   1  -2  932.29   53.00 
   1   1  -2 1115.99   53.16 
   1   1  -2 1065.31   53.15 
   1   1  -2  954.16   53.03 
  -1   1   2 1016.47   53.05 
  -1   1   1  318.16   18.94 
   1   1  -1  326.62   18.94 
  -1   1   1  389.40   18.89 
  -1   1   1  404.00   19.07 
   1   1  -1  384.92   19.03 
   1   1  -1  360.27   19.02 
   1   1  -1  355.51   18.96 
  -1   1   1  352.11   18.94 
  -1   1   0 3882.63  197.42 
   1   1   0 3804.11  197.30 
   1   1   0 3613.10  197.40 
   1   1   1  299.26   15.55 
   1   1   1  268.38   15.44 
  -1   1  -1  288.74   15.40 
  -1   1  -1  290.93   15.47 
  -1   1  -1  301.36   15.39 
  -1   1  -1  313.12   15.51 
   1   1   1  309.42   15.57 
   1   1   2   11.73    0.99 
  -1   1  -2   10.26    0.74 
  -1   1  -2    9.84    0.86 
  -1   1  -2   11.65    0.70 
  -1   1  -3 1083.47   57.71 
  -1   1  -3 1054.59   57.66 
  -1   1  -3 1128.22   57.71 
  -1   1  -3 1172.01   57.66 
   1   1   3 1047.10   57.75 
  -1   1  -4    0.31    0.55 
   1   1   4    0.03    0.78 
   1   1   4    0.02    0.89 
   1   1   4   -0.37    0.81 
  -1   1  -4    0.07    0.58 
  -1   1  -4    0.10    0.63 
  -1   1  -4    0.19    0.65 
   1   1   4   -0.02    0.83 
  -1   1  -4   -0.27    0.74 
  -1   1  -4    0.36    0.76 
   1   1   5  633.19   32.85 
   1   1   5  588.47   32.90 
  -1   1  -5  640.85   32.92 
  -1   1  -5  641.87   32.84 
  -1   1  -5  662.22   32.83 
  -1   1  -5  570.95   32.79 
   1   1   5  626.85   32.96 
  -1   1  -5  613.48   32.82 
   1   1   6    5.80    1.50 
  -1   1  -6    5.57    1.52 
   1   1   6    3.51    1.47 
   1   1   6    4.86    1.14 
  -1   1  -6    5.54    1.03 
   1   1   6    2.44    0.91 
  -1   1  -6    6.90    0.95 
   1   1   6    5.95    1.17 
   1   1   6    6.38    1.27 
  -1   1  -6    7.52    0.87 
  -1   1  -6    5.24    0.86 
  -1   1  -6    4.32    0.79 
  -1   1  -7  174.74    9.68 
   1   1   7  156.52    9.14 
  -1   1  -7  167.32    9.21 
   1   1   7  172.68    9.38 
  -1   1  -7  162.36    9.32 
   1   1   7  180.03    9.70 
  -1   1  -7  162.73    9.69 
   1   1   7  147.80    9.22 
  -1   1  -7  176.02    9.44 
   1   1   7  153.66    9.35 
   1   1   7  160.10    9.24 
   1   1   8   13.00    1.94 
   1   1   8   12.59    1.80 
  -1   1  -8   14.84    2.97 
  -1   1  -8   14.23    1.78 
   1   1   8   15.03    1.57 
   1   1   8   14.31    2.16 
   1   1   8   13.15    2.19 
  -1   1  -8   15.42    2.55 
   1   1   9  117.63    7.23 
  -1   1  -9  118.78    7.70 
  -1   1  -9  113.65    7.88 
   1   1   9  143.28    7.79 
   1   1   9  114.23    7.50 
   1   1   9  114.46    7.24 
  -1   1  -9  122.44    8.33 
   1   1  10   10.85    1.66 
  -1   1 -10   13.57    4.28 
   1   1  10   11.20    2.21 
   1   1  10   11.36    2.29 
   1   1  10    8.68    1.78 
  -1   1 -10    9.32    2.56 
  -1   1 -10    7.70    3.02 
  -1   1 -11    4.71    2.07 
  -1   1 -11    6.60    3.56 
   1   1  11    7.63    1.89 
   1   1  11    7.55    1.75 
   1   1  11    6.49    1.50 
   1   1  11    7.27    1.98 
   1   1  11    8.66    2.11 
  -1   2  11   29.69    2.64 
   1   2 -11   27.29    2.82 
  -1   2  11   20.61    2.46 
  -1   2  11   26.54    2.74 
   1   2 -10    6.58    2.41 
  -1   2  10    6.93    2.18 
  -1   2  10    3.11    2.08 
   1   2 -10    7.31    2.41 
  -1   2  10    7.49    1.72 
  -1   2  10    4.34    2.00 
   1   2  -9   -1.32    2.53 
  -1   2   9    0.97    2.03 
  -1   2   9    1.70    2.21 
  -1   2   9    1.59    1.95 
   1   2  -9    2.54    2.28 
  -1   2   9    1.39    2.05 
  -1   2   9    0.07    2.13 
   1   2  -9    1.83    2.34 
  -1   2   8  139.05    8.63 
  -1   2   8  151.73    8.81 
   1   2  -8  158.55    8.67 
   1   2  -8  149.61    8.65 
  -1   2   8  130.02    8.52 
   1   2  -8  137.14    8.59 
  -1   2   8  120.73    8.16 
   1   2  -8  179.59    9.07 
  -1   2   8  118.88    8.50 
  -1   2   8  138.87    8.55 
   1   2  -7    6.14    1.97 
  -1   2   7    6.26    1.45 
  -1   2   7    5.65    1.87 
   1   2  -7    7.00    1.90 
  -1   2   7    6.60    1.58 
   1   2  -7    7.40    1.16 
  -1   2   7    5.40    1.40 
  -1   2   7    3.68    1.41 
   1   2  -7    7.41    1.96 
  -1   2   7    7.22    1.93 
  -1   2   7    5.58    1.57 
  -1   2   7    6.20    1.64 
  -1   2   7    6.33    1.86 
  -1   2   7    7.98    1.99 
  -1   2   7    6.61    1.99 
   1   2  -7    5.15    0.98 
   1   2  -7    6.63    0.96 
   1   2  -7    7.16    1.93 
   1   2  -7    7.31    1.18 
  -1   2   7    7.98    1.85 
  -1   2   6   10.51    1.88 
   1   2  -6   14.80    2.13 
  -1   2   6   10.21    1.87 
  -1   2   6   13.32    1.89 
   1   2  -6   14.05    1.85 
  -1   2   6   11.08    1.65 
   1   2  -6   13.25    1.27 
  -1   2   6   12.74    1.62 
   1   2  -6   15.45    1.45 
  -1   2   6   12.13    1.64 
  -1   2   6   13.00    1.97 
  -1   2   6   12.70    1.76 
  -1   2   6   10.72    2.00 
  -1   2   6    8.80    1.65 
   1   2  -6   13.54    1.28 
   1   2  -6   12.49    1.90 
  -1   2   6   10.99    1.53 
   1   2  -6   11.54    1.40 
   1   2  -6   13.19    1.25 
  -1   2   6   10.30    1.68 
   1   2  -5  182.06   10.55 
  -1   2   5  211.21   10.97 
   1   2  -5  194.46   10.77 
   1   2  -5  206.37   10.70 
   1   2  -4  779.65   42.68 
  -1   2   4  783.93   42.72 
   1   2  -4  851.41   42.88 
  -1   2   4  846.41   42.98 
   1   2  -4  855.50   42.85 
  -1   2   4  892.21   43.04 
   1   2  -4  751.45   42.77 
  -1   2   3  250.94   13.31 
   1   2  -3  270.22   13.39 
  -1   2   3  273.35   13.51 
  -1   2   3  260.15   13.49 
   1   2  -3  272.21   13.40 
   1   2  -3  249.92   13.35 
  -1   2   2  198.42   10.76 
   1   2  -2  174.36   10.68 
   1   2  -2  209.96   10.74 
   1   2  -2  209.04   10.77 
  -1   2   2  206.89   10.91 
  -1   2   2  226.93   10.96 
   1   2  -2  207.87   10.81 
   1   2  -2  190.10   10.80 
  -1   2   1 1123.24   59.00 
   1   2  -1 1171.73   59.01 
   1   2  -1 1099.45   59.00 
  -1   2   1 1129.87   59.00 
   1   2  -1 1110.17   58.97 
  -1   2   1 1173.68   59.13 
  -1   2   1 1124.31   58.83 
  -1   2   1 1202.13   59.14 
   1   2  -1 1132.85   59.01 
  -1   2   1 1096.20   58.80 
   1   2   0 3118.73  167.07 
   1   2   0 3467.78  167.12 
   1   2   0 3025.19  166.99 
  -1   2   0 3172.10  166.89 
  -1   2   0 3332.49  167.15 
  -1   2   0 3218.75  166.95 
   1   2   0 3104.03  167.00 
  -1   2   0 3234.00  166.93 
   1   2   0 3168.23  167.07 
   1   2   0 3239.78  167.03 
   1   2   1 1118.61   56.34 
   1   2   1 1202.64   56.37 
  -1   2  -1 1104.42   56.17 
   1   2   1  945.32   56.23 
  -1   2  -1 1063.70   56.35 
  -1   2  -1 1112.03   56.23 
   1   2   1 1013.20   56.27 
   1   2   1 1072.01   56.21 
  -1   2  -1 1060.99   56.18 
  -1   2  -2  257.20   12.55 
  -1   2  -2  234.38   12.43 
  -1   2  -2  253.15   12.53 
   1   2   2  224.24   12.57 
   1   2   2  215.38   12.46 
   1   2   3    9.06    1.19 
  -1   2  -3   10.89    1.08 
  -1   2  -3   10.82    1.06 
   1   2   3    7.87    1.16 
  -1   2  -3    9.54    0.98 
   1   2   3   11.28    1.18 
  -1   2  -3   12.70    1.08 
  -1   2  -3    8.48    0.82 
   1   2   3    9.86    1.03 
  -1   2  -4  475.42   24.85 
   1   2   4  444.50   24.92 
   1   2   4  493.39   24.86 
  -1   2  -4  441.01   24.69 
  -1   2  -4  492.88   24.79 
   1   2   5   40.75    2.68 
  -1   2  -5   45.09    2.62 
   1   2   5   42.32    2.85 
  -1   2  -5   37.80    2.59 
  -1   2  -5   40.03    2.52 
   1   2   5   35.89    2.64 
  -1   2  -5   44.60    2.70 
   1   2   5   35.42    2.67 
   1   2   6  347.54   18.34 
  -1   2  -6  342.90   18.18 
  -1   2  -6  323.59   18.09 
   1   2   6  356.71   18.57 
  -1   2  -6  332.44   18.16 
  -1   2  -6  386.51   18.55 
   1   2   6  358.41   18.56 
   1   2   6  350.18   18.37 
   1   2   6  348.27   18.30 
   1   2   6  332.00   18.18 
   1   2   6  333.22   18.20 
   1   2   6  331.20   18.28 
   1   2   6  292.17   18.21 
   1   2   6  317.80   18.17 
   1   2   6  346.13   18.45 
   1   2   6  338.69   18.47 
  -1   2  -6  346.78   18.17 
   1   2   7   20.04    2.51 
  -1   2  -7   15.14    1.60 
   1   2   7   14.89    1.69 
   1   2   7   15.19    1.97 
   1   2   7   15.81    1.83 
   1   2   7   16.06    1.83 
  -1   2  -7   16.24    1.52 
  -1   2  -7   15.83    1.54 
   1   2   7   13.78    2.32 
   1   2   7   15.02    2.00 
   1   2   7   17.75    2.24 
   1   2   8  210.26   11.89 
  -1   2  -8  223.10   12.04 
   1   2   8  197.57   11.33 
   1   2   8  204.60   11.87 
   1   2   8  192.64   11.67 
   1   2   8  226.95   11.90 
  -1   2  -8  190.00   11.23 
   1   2   8  194.24   11.52 
   1   2   8  199.52   11.38 
   1   2   9    6.53    1.89 
   1   2   9    8.23    2.11 
   1   2   9    5.11    1.88 
  -1   2  -9    6.37    2.76 
   1   2   9    5.42    2.47 
  -1   2  -9    6.21    2.92 
   1   2   9    4.21    1.68 
  -1   2 -10  109.37    7.38 
  -1   2 -10  102.50    7.42 
   1   2  10  102.95    7.00 
   1   2  10  114.56    7.11 
  -1   2 -11   12.14    2.31 
  -1   2 -11    9.28    2.24 
  -1   3  10   72.29    5.49 
  -1   3  10   83.75    5.76 
  -1   3  10   82.62    5.45 
  -1   3  10   82.24    5.68 
   1   3 -10   96.89    5.86 
  -1   3   9    1.79    2.08 
  -1   3   9    2.84    1.76 
  -1   3   9    2.08    1.45 
  -1   3   9    7.52    2.26 
   1   3  -9    4.76    2.01 
  -1   3   9    4.97    2.26 
  -1   3   8  254.88   14.15 
  -1   3   8  272.73   14.12 
   1   3  -8  216.13   13.40 
  -1   3   8  216.07   13.96 
   1   3  -8  307.23   14.15 
  -1   3   8  228.21   14.02 
  -1   3   8  239.54   14.19 
  -1   3   7    1.44    1.55 
   1   3  -7    1.11    1.80 
  -1   3   7    0.68    1.51 
   1   3  -7    1.39    1.06 
  -1   3   7    2.07    1.63 
   1   3  -7    1.86    1.74 
  -1   3   7    1.84    2.07 
  -1   3   7    0.97    2.03 
  -1   3   7    1.57    2.08 
   1   3  -7    1.25    1.80 
   1   3  -7   -0.44    1.94 
  -1   3   7    0.32    1.76 
  -1   3   7    0.96    1.71 
  -1   3   6   16.43    2.30 
   1   3  -6   20.35    2.70 
  -1   3   6   16.31    1.81 
   1   3  -6   21.78    2.26 
  -1   3   6   17.37    1.99 
  -1   3   6   15.16    2.09 
   1   3  -6   17.79    1.72 
   1   3  -6   20.03    1.74 
  -1   3   6   14.49    2.16 
   1   3  -6   19.30    1.78 
   1   3  -6   18.82    1.75 
  -1   3   6   14.85    2.12 
  -1   3   6   17.02    2.45 
  -1   3   6   18.85    1.86 
   1   3  -6   23.23    2.33 
   1   3  -6   21.73    1.73 
  -1   3   6   19.22    2.48 
  -1   3   6   16.54    2.12 
   1   3  -6   20.72    2.25 
  -1   3   6   17.15    2.45 
   1   3  -5   83.53    5.03 
   1   3  -5   88.91    5.13 
  -1   3   5   90.94    5.34 
  -1   3   5   69.26    5.22 
   1   3  -5   76.64    4.92 
  -1   3   5   83.62    4.99 
  -1   3   5   87.11    5.49 
  -1   3   5   87.28    5.06 
   1   3  -5   99.34    5.28 
  -1   3   5   85.97    5.41 
  -1   3   5   80.65    5.16 
   1   3  -5   86.61    5.13 
   1   3  -5   85.69    4.97 
   1   3  -5   91.48    5.04 
  -1   3   5   71.84    4.96 
  -1   3   5   56.38    5.04 
  -1   3   5   92.53    5.37 
  -1   3   5   78.07    5.17 
   1   3  -5   90.83    5.05 
   1   3  -4  586.81   27.24 
  -1   3   4  491.28   27.15 
   1   3  -4  548.61   27.22 
  -1   3   4  537.71   27.46 
  -1   3   3  334.35   18.91 
   1   3  -3  352.87   18.82 
   1   3  -3  359.76   18.87 
  -1   3   3  368.96   19.16 
   1   3  -2  443.69   23.88 
   1   3  -2  459.80   23.97 
  -1   3   2  425.78   23.98 
   1   3  -2  454.90   24.00 
   1   3  -2  449.22   23.97 
  -1   3   2  479.99   24.19 
  -1   3   1 1850.82   95.98 
   1   3  -1 1827.35   95.82 
   1   3  -1 1888.47   96.01 
   1   3  -1 1967.71   96.00 
  -1   3   1 1892.12   96.00 
   1   3  -1 1789.98   95.97 
   1   3  -1 1888.36   95.94 
  -1   3   1 1678.62   95.70 
  -1   3   1 2034.48   96.16 
   1   3   0  732.78   36.50 
   1   3   0  699.37   36.20 
   1   3   0  733.02   36.47 
  -1   3   0  700.98   36.43 
   1   3   0  744.55   36.42 
   1   3   0  737.03   36.35 
  -1   3   0  677.28   36.21 
  -1   3   0  645.44   36.22 
   1   3   0  612.73   36.31 
  -1   3   0  672.92   36.51 
   1   3   1    0.22    1.03 
  -1   3  -1    1.17    0.88 
  -1   3  -1    0.44    0.83 
   1   3   1    0.42    0.99 
   1   3   1    0.07    0.83 
  -1   3  -1    2.99    1.09 
  -1   3  -1    0.43    0.55 
  -1   3  -1    0.03    0.61 
   1   3   1    0.81    0.59 
  -1   3  -2  238.36   12.12 
   1   3   2  215.32   12.20 
  -1   3  -2  236.59   12.15 
   1   3   2  212.12   12.04 
  -1   3  -2  227.39   12.19 
   1   3   2  234.09   12.32 
  -1   3  -3    2.62    0.88 
   1   3   3    1.80    0.98 
  -1   3  -3    2.80    0.72 
  -1   3  -3    2.67    0.76 
   1   3   3    1.85    0.97 
   1   3   3    2.17    0.97 
  -1   3  -3    2.31    0.74 
   1   3   3    1.70    0.67 
  -1   3  -3    3.17    0.84 
  -1   3  -4  281.77   14.92 
  -1   3  -4  265.89   14.87 
   1   3   4  283.82   15.12 
   1   3   5    4.31    1.35 
   1   3   5    4.03    1.15 
  -1   3  -5    4.64    1.00 
  -1   3  -5    6.92    1.04 
   1   3   5    3.84    1.11 
  -1   3  -5    3.97    0.99 
   1   3   5    2.53    1.63 
   1   3   5    5.33    1.19 
  -1   3  -5    3.38    0.94 
  -1   3  -5    6.62    1.64 
  -1   3  -5    6.14    1.00 
   1   3   5    3.79    1.03 
   1   3   5    3.82    1.31 
   1   3   5    3.71    1.33 
   1   3   5    5.86    1.13 
  -1   3  -5    3.98    1.02 
   1   3   6  120.35    7.44 
  -1   3  -6  123.57    7.16 
  -1   3  -6  126.63    7.12 
  -1   3  -6  125.69    7.20 
  -1   3  -6  126.48    7.13 
  -1   3  -6  128.33    7.26 
   1   3   6  100.77    7.26 
   1   3   6  113.93    7.65 
  -1   3  -7    7.43    2.34 
   1   3   7    3.22    2.14 
   1   3   7    5.27    2.35 
   1   3   7    4.60    1.81 
   1   3   7    5.91    1.82 
  -1   3  -7    7.65    1.37 
   1   3   7    5.93    1.44 
   1   3   8   20.19    3.26 
   1   3   8   21.16    2.72 
   1   3   8   27.97    2.40 
   1   3   8   29.02    2.52 
  -1   3  -8   27.12    2.37 
  -1   3  -8   34.67    3.51 
   1   3   9  145.67    8.74 
  -1   3  -9  143.27    8.67 
   1   3  10    3.95    2.09 
  -1   3 -10    5.52    3.29 
  -1   3 -10    5.13    2.46 
   1   3  10    3.43    1.48 
   1   3  10    4.21    1.65 
  -1   4  10    1.43    1.47 
  -1   4  10    0.17    1.52 
   1   4 -10    1.37    1.71 
  -1   4  10   -0.05    1.49 
  -1   4  10    1.33    1.22 
   1   4  -9   24.11    2.67 
  -1   4   9   10.04    1.89 
  -1   4   9   10.47    2.37 
  -1   4   9   19.35    2.63 
  -1   4   9   16.10    2.44 
   1   4  -9   13.22    1.58 
  -1   4   9   14.83    2.16 
  -1   4   9   14.64    2.27 
  -1   4   8   28.02    3.00 
  -1   4   8   32.55    3.50 
   1   4  -8   40.72    3.37 
  -1   4   8   25.18    2.80 
  -1   4   8   23.89    3.29 
  -1   4   8   28.89    3.19 
  -1   4   8   27.70    3.44 
   1   4  -8   31.46    2.57 
  -1   4   8   32.76    3.18 
  -1   4   8   22.83    3.14 
  -1   4   7    0.43    1.69 
  -1   4   7    1.27    2.39 
   1   4  -7    0.89    1.25 
  -1   4   7   -0.60    2.20 
  -1   4   7    1.83    2.31 
  -1   4   7    0.41    1.23 
   1   4  -7    0.35    1.97 
  -1   4   7    1.30    1.69 
  -1   4   7   -0.71    2.33 
  -1   4   7    0.87    1.95 
  -1   4   7    0.55    2.11 
  -1   4   6    4.82    1.90 
   1   4  -6    7.50    1.48 
  -1   4   6    9.03    1.55 
  -1   4   6    6.73    1.87 
  -1   4   6    9.02    2.45 
  -1   4   6    6.04    2.11 
  -1   4   6    9.26    1.58 
   1   4  -6   10.75    2.04 
  -1   4   6    6.68    1.97 
  -1   4   6    9.30    2.43 
  -1   4   6    8.69    2.42 
  -1   4   6    7.74    2.05 
  -1   4   6    9.75    2.28 
   1   4  -6    8.44    1.30 
  -1   4   5    4.12    1.70 
  -1   4   5    2.37    1.23 
   1   4  -5    4.76    0.98 
   1   4  -5    5.12    1.24 
  -1   4   5    4.98    1.44 
  -1   4   5    6.38    1.80 
  -1   4   5    4.94    1.92 
  -1   4   5    5.64    2.04 
  -1   4   5    2.97    2.01 
  -1   4   5    2.34    1.50 
  -1   4   5    5.61    1.86 
  -1   4   5    5.70    1.45 
   1   4  -5    6.75    1.63 
  -1   4   5    6.63    2.09 
   1   4  -5    7.27    2.24 
  -1   4   5    5.21    1.82 
   1   4  -4    4.47    1.32 
   1   4  -4    4.17    1.00 
   1   4  -4    3.89    1.01 
  -1   4   4    3.37    1.54 
  -1   4   4    2.90    1.46 
   1   4  -4    3.88    1.10 
  -1   4   4    3.33    1.23 
  -1   4   4    3.90    1.35 
  -1   4   4    5.13    1.34 
  -1   4   4    3.59    1.84 
  -1   4   4    5.32    1.85 
  -1   4   4    4.13    1.79 
  -1   4   4    3.03    1.02 
  -1   4   4    6.48    1.90 
   1   4  -4    7.57    1.89 
  -1   4   4    3.74    1.71 
  -1   4   4    3.24    1.00 
   1   4  -4    4.24    0.89 
  -1   4   4    3.88    1.31 
   1   4  -4    6.52    1.37 
  -1   4   3    5.00    1.04 
   1   4  -3    5.24    0.84 
   1   4  -3    5.21    1.02 
  -1   4   3    4.48    1.57 
   1   4  -3    7.10    1.73 
  -1   4   3    5.84    1.69 
   1   4  -3    4.49    1.16 
   1   4  -3    5.47    1.48 
   1   4  -3    5.69    1.12 
  -1   4   3    7.46    1.57 
   1   4  -3    3.98    1.01 
  -1   4   3    4.74    1.25 
  -1   4   3    6.64    1.38 
   1   4  -3    5.37    1.13 
  -1   4   3    3.86    1.39 
   1   4  -3    6.16    1.10 
  -1   4   3    3.73    1.25 
  -1   4   3    4.41    1.28 
  -1   4   3    5.92    1.78 
  -1   4   3    5.09    1.72 
  -1   4   3    7.03    1.35 
  -1   4   3    5.11    1.36 
   1   4  -3    4.03    1.03 
  -1   4   3    3.75    1.65 
   1   4  -3    5.83    1.01 
   1   4  -3    3.74    1.00 
  -1   4   3    3.96    1.07 
  -1   4   2   25.05    2.27 
  -1   4   2   21.69    2.23 
   1   4  -2   26.18    2.01 
   1   4  -2   22.67    1.94 
  -1   4   2   26.20    2.63 
  -1   4   2   25.88    2.60 
  -1   4   2   30.43    2.69 
  -1   4   2   20.00    2.43 
   1   4  -2   26.87    2.03 
  -1   4   2   26.87    2.29 
  -1   4   2   31.84    2.58 
  -1   4   2   20.70    2.41 
   1   4  -2   29.45    2.09 
   1   4  -2   24.76    2.01 
   1   4  -2   26.05    2.05 
   1   4  -1   32.89    2.39 
   1   4  -1   30.37    2.21 
  -1   4   1   37.67    2.61 
   1   4  -1   29.60    2.30 
  -1   4   0  314.97   16.32 
  -1   4   0  282.89   16.00 
   1   4   0  300.28   16.11 
   1   4   0  317.36   16.24 
  -1   4  -1   35.93    2.43 
  -1   4  -1   36.75    2.39 
   1   4   1   38.06    2.54 
  -1   4  -1   43.34    2.73 
   1   4   1   36.57    2.78 
  -1   4  -1   42.77    2.71 
  -1   4  -2   23.90    1.80 
  -1   4  -2   28.01    1.78 
   1   4   2   24.13    1.78 
   1   4   2   23.30    2.00 
  -1   4  -2   22.37    2.12 
   1   4   2   24.39    2.01 
  -1   4  -2   25.99    1.95 
   1   4   3    1.91    1.25 
   1   4   3    0.99    1.22 
  -1   4  -3    1.06    0.85 
   1   4   3    0.63    0.97 
  -1   4  -3    1.50    0.93 
   1   4   3    2.29    1.15 
   1   4   3    0.33    1.16 
  -1   4  -3    1.56    0.86 
   1   4   3    1.84    1.25 
  -1   4  -3    0.95    0.68 
  -1   4  -3    1.94    0.83 
   1   4   3    2.57    1.01 
   1   4   3    2.02    1.57 
  -1   4  -3    0.46    0.81 
  -1   4  -3    1.01    2.33 
  -1   4  -3    1.86    1.13 
  -1   4  -3    1.57    0.81 
   1   4   3    0.72    1.00 
  -1   4  -3    1.72    0.91 
   1   4   3    1.28    1.05 
  -1   4  -4   53.89    3.49 
  -1   4  -4   55.40    3.50 
  -1   4  -4   53.65    3.49 
   1   4   4   45.31    3.45 
   1   4   4   54.37    3.81 
  -1   4  -4   51.39    3.44 
  -1   4  -4   51.10    3.36 
   1   4   4   57.65    4.07 
  -1   4  -4   48.89    3.78 
   1   4   4   63.74    3.95 
   1   4   4   54.31    3.70 
  -1   4  -4   51.37    3.44 
   1   4   5  199.57   11.81 
   1   4   5  196.55   11.93 
   1   4   5  199.79   12.12 
  -1   4  -5  260.85   12.17 
   1   4   5  229.71   12.18 
  -1   4  -5  234.85   11.72 
   1   4   5  205.26   12.21 
  -1   4  -5  204.03   11.62 
   1   4   5  210.19   12.03 
   1   4   5  180.17   11.64 
   1   4   6   10.58    2.11 
  -1   4  -6   12.85    2.33 
   1   4   6   12.15    1.90 
   1   4   6   11.73    1.87 
  -1   4  -6   12.62    1.61 
   1   4   6   12.85    2.50 
   1   4   6   11.45    2.19 
  -1   4  -6   11.94    1.76 
   1   4   6   11.42    2.13 
  -1   4  -6   12.00    1.53 
   1   4   6   12.67    1.89 
  -1   4  -7    8.16    1.41 
  -1   4  -7    7.00    1.56 
   1   4   7    8.92    1.81 
  -1   4  -7    9.03    2.35 
   1   4   7    8.53    2.14 
   1   4   7    8.88    2.62 
   1   4   7    6.57    1.63 
   1   4   7    4.84    2.07 
   1   4   7    6.43    1.61 
  -1   4  -8   26.44    3.06 
   1   4   8   23.55    2.28 
   1   4   8   19.22    2.15 
   1   4   8   15.25    2.15 
  -1   4  -8   25.22    2.29 
   1   4   8   19.14    3.05 
   1   4   8   19.05    2.66 
   1   4   8   28.96    2.94 
   1   4   8   22.12    2.65 
   1   4   9    0.73    1.02 
  -1   4  -9   -0.38    2.10 
   1   4   9    0.94    1.88 
  -1   4  -9    2.86    2.49 
  -1   4  -9    1.18    1.12 
   1   4   9    4.03    1.65 
   1   4   9    2.04    1.54 
   1   4   9    2.31    1.71 
   1   4   9    2.19    2.05 
  -1   4 -10   11.50    2.40 
   1   4  10   10.70    1.99 
   1   4  10    8.02    1.48 
   1   4  10    9.34    1.87 
  -1   4 -10   10.76    2.12 
   1   5  -9   22.92    1.96 
  -1   5   9   24.31    2.47 
  -1   5   9   20.40    2.31 
  -1   5   9   22.96    2.48 
  -1   5   9   25.78    2.57 
  -1   5   8    3.90    2.03 
  -1   5   8    3.80    2.03 
  -1   5   8    1.33    1.76 
   1   5  -8    2.95    1.21 
  -1   5   8    4.06    2.00 
  -1   5   8    2.26    1.52 
   1   5  -8    2.40    1.70 
  -1   5   8    1.56    1.72 
  -1   5   7   19.00    2.92 
  -1   5   7    8.65    1.73 
   1   5  -7   21.10    2.06 
   1   5  -7   22.21    2.34 
  -1   5   7   15.89    1.99 
  -1   5   7   18.41    2.44 
  -1   5   7   13.48    2.47 
   1   5  -7   16.89    1.76 
  -1   5   7   14.17    2.59 
  -1   5   7   22.30    2.89 
  -1   5   6    5.08    2.42 
  -1   5   6    5.32    2.20 
  -1   5   6   11.67    2.59 
  -1   5   6    8.04    2.28 
   1   5  -6    6.66    1.56 
  -1   5   6    9.93    2.15 
  -1   5   6    7.28    1.66 
  -1   5   6    3.85    2.17 
   1   5  -6    4.97    1.33 
  -1   5   6    2.47    1.48 
   1   5  -5    2.00    1.23 
  -1   5   5    5.23    2.21 
  -1   5   5    3.40    1.94 
  -1   5   5    4.70    2.35 
  -1   5   5    3.79    1.98 
  -1   5   5    3.83    1.64 
   1   5  -5    5.09    1.26 
  -1   5   5    0.97    1.42 
  -1   5   5    1.85    2.21 
  -1   5   5    1.65    2.02 
   1   5  -4    8.28    1.41 
  -1   5   4    5.60    1.63 
  -1   5   4    7.03    2.03 
  -1   5   4    7.70    2.23 
  -1   5   4    9.46    2.36 
   1   5  -4    8.78    1.51 
  -1   5   4   11.78    2.38 
  -1   5   4    5.91    2.01 
  -1   5   4    9.07    1.85 
  -1   5   4    6.38    2.06 
   1   5  -4    8.44    1.73 
  -1   5   4    6.63    2.42 
  -1   5   4    5.81    2.18 
  -1   5   3  231.84   13.32 
   1   5  -3  231.35   12.85 
   1   5  -3  233.58   13.16 
  -1   5   3  205.10   12.69 
  -1   5   3  245.52   13.55 
   1   5  -3  236.00   12.89 
  -1   5   3  254.55   13.26 
  -1   5   3  198.11   13.20 
  -1   5   3  277.25   13.56 
  -1   5   2  103.27    6.52 
   1   5  -2  111.02    6.71 
   1   5  -2  127.80    6.74 
   1   5  -2   98.30    6.47 
   1   5  -2  121.76    6.63 
  -1   5   2  101.80    7.10 
  -1   5   2  133.44    7.25 
  -1   5   2  123.53    6.85 
   1   5  -2  112.49    6.89 
  -1   5   2  135.73    7.09 
   1   5  -2  133.74    6.76 
   1   5  -2   78.04    6.40 
  -1   5   2  113.06    6.90 
   1   5  -2  112.85    6.68 
   1   5  -1  152.47    9.33 
  -1   5   1  171.66    9.76 
  -1   5   1  181.89    9.41 
  -1   5   1  168.01    9.62 
   1   5  -1  177.47    9.67 
   1   5  -1  174.33    9.45 
   1   5  -1  168.93    9.50 
  -1   5   1  154.75    9.55 
   1   5  -1  187.00    9.51 
  -1   5   1  161.10    9.43 
   1   5  -1  156.63    9.37 
   1   5  -1  158.04    9.70 
   1   5   0  125.81    6.94 
  -1   5   0  139.98    6.90 
   1   5   0  120.41    6.93 
   1   5   0  121.85    6.97 
  -1   5   0  112.05    6.86 
   1   5   0   98.07    6.90 
  -1   5   0  115.44    6.99 
  -1   5   0  107.37    6.70 
  -1   5  -1   18.20    1.87 
   1   5   1   18.11    1.77 
  -1   5  -1   17.07    1.78 
   1   5   1   15.62    1.91 
   1   5   1   13.45    1.84 
   1   5   1   16.67    1.85 
   1   5   1   16.29    1.97 
   1   5   1   16.61    1.62 
  -1   5  -1   18.86    3.48 
   1   5   1   18.12    1.95 
   1   5   1   13.46    2.27 
  -1   5  -1   13.78    2.48 
  -1   5  -1   14.28    1.95 
  -1   5  -1   15.41    1.93 
   1   5   1   14.82    1.96 
   1   5   1   14.80    1.83 
  -1   5  -1   21.68    1.86 
   1   5   2   22.32    2.15 
   1   5   2   22.42    1.99 
  -1   5  -2   21.49    1.87 
   1   5   2   20.20    2.62 
  -1   5  -2   19.74    1.79 
  -1   5  -2   22.91    1.98 
   1   5   2   21.34    2.25 
  -1   5  -2   16.40    2.16 
  -1   5  -2   16.30    2.32 
  -1   5  -2   22.66    2.09 
   1   5   2   23.73    2.35 
   1   5   2   19.42    2.10 
   1   5   2   17.45    2.24 
   1   5   3   71.90    4.61 
  -1   5  -3   76.14    4.77 
  -1   5  -3   71.40    4.36 
   1   5   3   63.27    4.55 
   1   5   3   71.17    4.94 
  -1   5  -3   66.10    4.24 
   1   5   3   64.85    4.57 
  -1   5  -3   55.71    4.00 
   1   5   3   67.28    4.55 
   1   5   4   28.97    2.77 
   1   5   4   26.59    3.23 
  -1   5  -4   32.54    3.04 
   1   5   4   25.54    2.91 
  -1   5  -4   33.46    2.55 
   1   5   4   27.57    2.87 
   1   5   5    5.11    1.32 
  -1   5  -5    8.56    1.61 
   1   5   5    6.54    2.43 
  -1   5  -5    9.82    1.62 
   1   5   5   12.31    2.25 
  -1   5  -5    9.54    1.65 
   1   5   5   10.34    2.25 
  -1   5  -5    8.37    1.58 
   1   5   5   10.39    2.15 
   1   5   5    9.11    1.90 
   1   5   6    3.18    1.65 
  -1   5  -6    1.93    1.29 
   1   5   6    2.84    1.71 
   1   5   6    2.89    2.01 
   1   5   6    0.87    1.95 
   1   5   6    2.06    2.25 
  -1   5  -6    2.46    1.32 
   1   5   6    1.56    1.87 
   1   5   7  120.16    6.93 
   1   5   7  110.54    7.23 
   1   5   7  110.60    7.26 
   1   5   7  104.36    7.20 
  -1   5  -7  113.76    6.71 
   1   5   7  107.95    6.91 
  -1   5  -7  115.18    6.85 
  -1   5  -8   39.03    2.81 
   1   5   8   39.87    3.28 
   1   5   8   32.12    2.76 
   1   5   8   34.93    3.15 
   1   5   9   17.91    2.04 
   1   5   9   18.79    2.22 
  -1   5  -9   18.55    1.79 
  -1   5  -9   20.19    2.71 
   1   5   9   19.33    2.32 
   1   5   9   18.84    2.15 
   1   6  -7    7.07    1.29 
  -1   6   7    4.32    1.56 
  -1   6   7    6.08    1.60 
  -1   6   7    1.58    0.98 
   1   6  -7    6.92    1.13 
   1   6  -6    6.35    1.24 
  -1   6   6    3.52    1.75 
  -1   6   6    3.89    1.75 
  -1   6   6    2.24    1.28 
  -1   6   6    7.43    2.21 
  -1   6   5   12.71    2.73 
   1   6  -5   10.87    1.57 
  -1   6   5    8.83    1.77 
   1   6  -5   11.20    1.69 
  -1   6   5   14.44    2.21 
  -1   6   5    6.15    2.13 
  -1   6   5   14.56    2.02 
  -1   6   5    9.38    2.30 
   1   6  -5   13.16    1.70 
  -1   6   4    1.77    2.00 
   1   6  -4    4.54    1.62 
   1   6  -4    3.50    1.34 
  -1   6   4    4.26    1.53 
   1   6  -4    3.76    1.29 
  -1   6   4    2.52    1.97 
  -1   6   4    5.07    2.55 
  -1   6   4    2.91    2.01 
   1   6  -4    3.71    1.39 
  -1   6   4    3.32    2.09 
   1   6  -3    0.37    1.10 
  -1   6   3    0.42    1.78 
   1   6  -3    0.18    1.45 
  -1   6   3    1.23    2.06 
  -1   6   3    0.72    2.43 
  -1   6   2    3.32    2.42 
   1   6  -2    1.80    1.01 
   1   6  -2    4.16    1.57 
  -1   6   2    0.85    2.27 
  -1   6   2    3.22    1.58 
  -1   6   1    6.98    1.72 
   1   6  -1    7.69    1.72 
   1   6  -1    6.35    1.41 
   1   6  -1    7.38    1.57 
  -1   6   1    8.15    2.74 
  -1   6   1    6.17    2.90 
   1   6  -1    5.66    1.61 
  -1   6   0   67.85    4.89 
  -1   6   0   80.05    5.14 
   1   6   0   71.10    4.96 
  -1   6   0   75.11    4.83 
   1   6   0   71.45    4.76 
  -1   6   0   63.76    4.43 
   1   6   0   75.61    4.73 
   1   6   1   19.37    2.31 
  -1   6  -1   24.30    2.37 
   1   6   1   23.18    2.83 
   1   6   1   30.09    2.30 
   1   6   1   27.19    2.51 
   1   6   1   19.19    2.26 
  -1   6  -1   17.81    2.02 
  -1   6  -1   27.86    2.72 
   1   6   1   20.21    2.48 
   1   6   2   53.61    4.06 
  -1   6  -2   67.53    4.02 
   1   6   2   48.12    3.86 
   1   6   2   58.67    4.18 
   1   6   2   51.83    4.37 
   1   6   2   50.94    3.71 
  -1   6  -2   61.19    4.38 
  -1   6  -2   62.38   10.62 
   1   6   3   26.49    2.96 
  -1   6  -3   34.04    2.72 
   1   6   3   28.78    2.89 
   1   6   3   29.44    3.33 
  -1   6  -3   35.55    3.24 
  -1   6  -3   27.30    2.45 
   1   6   3   39.28    3.05 
   1   6   3   26.36    2.60 
   1   6   4   11.86    2.52 
   1   6   4   14.69    2.25 
  -1   6  -4   15.37    1.84 
  -1   6  -4   15.68    2.51 
  -1   6  -4   13.56    1.70 
   1   6   4    7.93    1.57 
  -1   6  -4   10.35    1.87 
   1   6   4   11.00    2.01 
   1   6   4   13.65    2.09 
   1   6   5    4.62    2.19 
   1   6   5    4.44    1.86 
  -1   6  -5    4.20    1.44 
  -1   6  -5    4.25    1.37 
  -1   6  -5    4.70    1.33 
   1   6   5    6.17    1.79 
  -1   6  -5    6.03    1.50 
  -1   6  -6   61.13    4.00 
  -1   6  -6   63.75    4.00 
   1   6   6   49.11    4.39 
   1   6   6   56.41    4.31 
   1   6   7    1.82    1.16 
  -1   6  -7    0.37    0.93 
   1   6   7   -0.05    1.62 
   1   6   7    0.46    1.08 
   1   6   7    0.46    1.46 
  -1   6  -7    0.06    1.61 
  -1   7   5    1.04    1.02 
   1   7  -5    2.64    0.86 
  -1   7   5    0.17    0.97 
   1   7  -5    0.48    0.87 
  -1   7   5    1.40    1.69 
   1   7  -5   -0.21    0.84 
  -1   7   4    6.83    1.48 
   1   7  -4    8.90    1.36 
  -1   7   4    6.93    1.41 
   1   7  -4    5.05    1.28 
  -1   7   4    4.85    2.34 
  -1   7   4    9.26    2.13 
   1   7  -4    6.62    1.20 
  -1   7   3    0.20    1.13 
   1   7  -3   -1.41    1.21 
   1   7  -3    0.91    1.12 
  -1   7   3    0.49    2.69 
   1   7  -3    0.31    1.02 
  -1   7   3    0.55    1.99 
   1   7  -3    0.06    0.76 
   1   7  -2    1.31    1.01 
   1   7  -2    0.48    1.27 
  -1   7   2    0.19    2.09 
   1   7  -2    0.38    1.13 
  -1   7   2   -1.24    1.32 
  -1   7   2    0.10    0.91 
   1   7  -1   29.63    2.63 
   1   7  -1   23.05    2.19 
  -1   7   1   23.95    3.21 
  -1   7   1   30.12    2.54 
  -1   7   1   22.10    2.18 
  -1   7   0   29.57    2.44 
   1   7   0   26.40    2.32 
  -1   7   0   25.57    2.63 
   1   7   0   26.06    2.46 
  -1   7  -1    2.16    0.97 
   1   7   1    1.07    1.69 
  -1   7  -1    1.62    1.29 
   1   7   1    2.31    1.24 
  -1   7  -1    1.50    1.21 
  -1   7  -1   -0.06    1.41 
   1   7   1    1.88    1.34 
  -1   7  -2   10.81    1.48 
   1   7   2    9.80    2.15 
   1   7   2    8.55    1.65 
   1   7   2    9.64    1.57 
  -1   7  -2   11.96    1.63 
  -1   7  -2   13.69    2.07 
   1   7   2    9.48    1.71 
   1   7   3   -0.32    1.64 
  -1   7  -3    0.23    1.18 
   1   7   3   -0.30    0.99 
   1   7   3    0.63    1.22 
  -1   7  -3    0.04    1.13 
   1   7   3    0.33    1.18 
  -1   7  -3   -1.08    1.67 
  -1   7  -3    0.22    0.98 
   1   7   4    4.68    1.77 
  -1   7  -4    7.64    1.32 
   1   7   4    3.78    0.94 
   1   7   4    5.26    1.34 
  -1   7  -4    6.74    1.33 
   1   7   4    4.39    1.34 
  -1   7  -4    5.09    1.23 
   1   7   5    2.36    1.53 
  -1   7  -5    1.88    1.05 
  -1   7  -5    3.25    1.05 
  -1   7  -5    4.15    1.13 
   1   7   5    1.70    1.13 
  -1   7  -5    0.54    0.90 
  -1   8   1    7.51    1.31 
  -1   8   0    8.47    1.46 
  -1   8  -1    2.15    1.18 
  -2  -7   5    6.23    2.89 
  -2  -7   5    4.90    3.20 
   2  -7  -5    2.98    1.46 
   2  -7  -5    0.82    1.06 
   2  -7  -5    2.11    1.46 
   2  -7  -5    1.41    1.31 
  -2  -7   5    1.46    1.87 
  -2  -7   4   14.64    3.56 
  -2  -7   4    5.94    6.38 
   2  -7  -4   12.43    2.01 
  -2  -7   4   18.45    6.50 
   2  -7  -4   10.94    1.90 
  -2  -7   4   12.79    1.97 
   2  -7  -3   13.93    2.14 
  -2  -7   3   18.62    6.28 
  -2  -7   3   10.81    2.62 
   2  -7  -3   10.23    1.99 
   2  -7  -3   11.56    2.18 
   2  -7  -2    2.71    1.62 
  -2  -7   2    4.99    1.89 
   2  -7  -2    2.25    1.65 
   2  -7  -2    1.13    1.88 
   2  -7  -1   -0.83    2.27 
  -2  -7   1    0.82    2.33 
   2  -7  -1   -0.82    1.50 
   2  -7  -1    0.43    1.74 
   2  -7   0   11.04    2.46 
   2  -7   0    2.01    2.54 
  -2  -7   0    3.48    2.88 
   2  -7   0    3.34    1.43 
  -2  -7   0   10.08    5.91 
   2  -7   0    5.58    1.75 
   2  -7   1    1.59    2.17 
  -2  -7  -1    1.48    2.96 
  -2  -7  -1    0.22    1.37 
   2  -7   1    0.43    1.38 
  -2  -7  -2    3.78    3.23 
  -2  -7  -2    2.86    1.55 
   2  -7   2    3.02    2.33 
  -2  -7  -2    8.08   10.11 
  -2  -7  -2    5.93    6.14 
  -2  -7  -3    5.91    1.67 
  -2  -7  -3   11.75    5.83 
  -2  -7  -3    2.24    8.53 
  -2  -7  -4    9.94    1.74 
  -2  -7  -4   10.37    5.06 
  -2  -7  -4    9.17    3.38 
  -2  -7  -5    6.03    2.82 
  -2  -7  -5    1.96    1.24 
  -2  -6   7    1.87    2.25 
  -2  -6   7   -0.16    2.14 
  -2  -6   7    1.60    1.88 
   2  -6  -7    1.14    1.48 
  -2  -6   7    0.36    1.56 
   2  -6  -7    0.23    2.98 
   2  -6  -7    2.96    1.28 
   2  -6  -7    1.24    1.28 
  -2  -6   6   10.65    3.65 
  -2  -6   6    5.35    3.98 
  -2  -6   6    6.24    3.61 
   2  -6  -6    3.84    1.66 
   2  -6  -6    4.50    3.68 
  -2  -6   6    4.29    2.19 
   2  -6  -6    4.28    1.71 
  -2  -6   5    7.97    1.94 
   2  -6  -5    3.93    1.74 
   2  -6  -5    8.13    2.14 
   2  -6  -5    5.21    3.73 
  -2  -6   5   10.50    7.86 
  -2  -6   5    4.96    8.91 
  -2  -6   5    8.50    3.67 
   2  -6  -4    6.31    1.88 
  -2  -6   4   16.22    6.72 
   2  -6  -4    9.99    2.37 
  -2  -6   4   15.11    2.79 
  -2  -6   3    3.28    1.81 
   2  -6  -3    4.73    2.23 
   2  -6  -3    4.93    1.67 
   2  -6  -3    4.93    2.09 
  -2  -6   2   16.19    2.71 
   2  -6  -2   18.78    2.69 
  -2  -6   2   18.84    4.82 
   2  -6  -2   19.08    2.58 
  -2  -6   1    2.29    1.48 
  -2  -6   1    2.47    4.71 
   2  -6  -1    2.55    1.82 
  -2  -6   1    2.23    2.33 
   2  -6  -1    2.95    1.76 
   2  -6  -1    1.84    2.26 
  -2  -6   0   30.70    7.88 
   2  -6   0   26.96    2.72 
  -2  -6   0   32.27    4.82 
  -2  -6   0   28.07    2.88 
  -2  -6   0   26.53    3.44 
   2  -6   0   25.85    3.08 
  -2  -6   0   26.81    8.50 
   2  -6   1   28.66    3.35 
  -2  -6  -1   29.69    4.16 
  -2  -6  -1   26.02    5.09 
  -2  -6  -1   23.47    2.84 
  -2  -6  -1   27.23    3.33 
  -2  -6  -1   19.35    7.10 
   2  -6   1   22.70    2.77 
  -2  -6  -2   -0.28    2.53 
   2  -6   2    0.51    1.41 
  -2  -6  -2    1.24    6.38 
   2  -6   2   -0.05    2.59 
  -2  -6  -2    0.53    3.20 
  -2  -6  -2    1.58    1.77 
  -2  -6  -2   -0.50    3.38 
  -2  -6  -3   13.87    2.28 
  -2  -6  -3   13.59    3.88 
  -2  -6  -3    9.67    2.35 
  -2  -6  -4    2.31    1.76 
  -2  -6  -4    2.14    1.55 
  -2  -6  -4    6.14    4.28 
  -2  -6  -4    4.62    6.92 
  -2  -6  -5    6.98    4.56 
  -2  -6  -5    0.18    1.41 
  -2  -6  -6    2.93    1.45 
  -2  -6  -6    2.03    1.36 
  -2  -6  -7    0.35    1.14 
   2  -6   7    4.06    3.02 
  -2  -6  -7    1.62    1.21 
   2  -6   7    4.74    3.80 
  -2  -5   9   33.57    3.30 
   2  -5  -9   37.50    4.54 
   2  -5  -8    6.85    3.87 
  -2  -5   8    6.44    2.49 
  -2  -5   8    8.25    2.48 
  -2  -5   8    7.15    2.14 
   2  -5  -8    4.63    1.59 
  -2  -5   8    5.00    2.31 
   2  -5  -8    4.68    1.78 
  -2  -5   7  134.87    8.21 
  -2  -5   7  146.77    8.83 
  -2  -5   7  141.08    8.79 
   2  -5  -7  140.16   10.61 
  -2  -5   7  134.53    8.67 
   2  -5  -7  112.94    8.05 
  -2  -5   6   17.05    6.21 
  -2  -5   6   17.44    5.22 
   2  -5  -6   12.59    2.13 
  -2  -5   6   14.87    6.69 
  -2  -5   6   13.68    3.14 
   2  -5  -6   15.24    5.04 
  -2  -5   5    4.71    4.57 
  -2  -5   5    6.52    2.07 
   2  -5  -5    5.01    4.39 
   2  -5  -4   30.75    5.24 
  -2  -5   4   44.43    3.35 
  -2  -5   3    3.14    1.71 
  -2  -5   2   43.69    3.73 
  -2  -5   2   48.01    4.48 
  -2  -5   1   20.31    4.22 
   2  -5  -1    5.72    1.69 
  -2  -5   1   17.36    3.08 
  -2  -5   1   12.88    1.90 
  -2  -5   1   15.95    2.43 
   2  -5  -1   16.07    2.17 
   2  -5  -1    6.17    2.15 
  -2  -5   1   19.99    3.77 
   2  -5   0    4.39    2.08 
  -2  -5   0   21.87    3.29 
   2  -5   0    3.08    1.45 
  -2  -5   0   20.20    2.88 
  -2  -5   0   21.18    3.08 
  -2  -5   0   11.62    1.92 
   2  -5   0   14.90    1.97 
  -2  -5   0   14.96    2.34 
  -2  -5  -1    0.63    2.03 
  -2  -5  -1    1.02    2.33 
   2  -5   1    1.32    1.69 
   2  -5   1    2.48    1.36 
   2  -5   1    4.27    2.04 
  -2  -5  -1    4.78    1.06 
  -2  -5  -1    0.58    1.54 
  -2  -5  -1    4.11    2.19 
   2  -5   2  203.45   11.87 
  -2  -5  -2  208.82   11.98 
  -2  -5  -2  213.71   12.20 
  -2  -5  -2  182.23   11.98 
   2  -5   2  229.07   12.23 
  -2  -5  -2  227.70   12.10 
  -2  -5  -3   43.86    3.66 
  -2  -5  -3   46.58    3.60 
  -2  -5  -3   34.56    3.63 
  -2  -5  -3   37.10    3.46 
   2  -5   3   40.78    3.64 
  -2  -5  -3   38.71    3.40 
  -2  -5  -3   46.09    3.52 
  -2  -5  -4    0.97    1.65 
  -2  -5  -4    1.21    1.76 
  -2  -5  -4    1.38    1.96 
  -2  -5  -4    1.84    1.73 
  -2  -5  -5    0.98    1.86 
  -2  -5  -5    0.18    1.52 
  -2  -5  -5    0.82    1.71 
  -2  -5  -5    0.07    1.79 
  -2  -5  -5    0.93    1.98 
  -2  -5  -6    4.77    1.58 
  -2  -5  -6    2.05    2.02 
  -2  -5  -6    6.28    1.88 
  -2  -5  -6    5.53    2.05 
  -2  -5  -7   -0.56    1.73 
  -2  -5  -7    0.88    1.61 
  -2  -5  -7    0.60    1.26 
  -2  -5  -8    4.67    1.50 
   2  -5   8   -0.90    1.35 
  -2  -5  -8    4.02    1.35 
  -2  -5  -8    4.35    1.64 
   2  -5   8    3.99    2.48 
  -2  -5  -8    3.48    1.23 
   2  -4 -10    2.85    2.71 
  -2  -4  10    2.38    1.66 
   2  -4 -10    1.39    1.24 
  -2  -4   9   11.77    2.56 
  -2  -4   9   10.82    2.43 
   2  -4  -9    7.17    1.89 
   2  -4  -9    6.58    2.17 
  -2  -4   9    9.43    2.27 
  -2  -4   9    6.31    1.84 
  -2  -4   8   46.22    4.22 
  -2  -4   8   45.48    4.27 
   2  -4  -8   39.15    3.83 
   2  -4  -8   36.33    3.49 
  -2  -4   8   43.76    3.96 
  -2  -4   8   43.15    4.25 
   2  -4  -8   35.44    3.67 
  -2  -4   7   16.65    3.73 
  -2  -4   7   14.68    2.60 
  -2  -4   7   14.65    3.67 
  -2  -4   7   14.67    3.88 
  -2  -4   7   14.26    3.85 
   2  -4  -7   14.43    2.69 
  -2  -4   7   15.39    3.75 
   2  -4  -7   19.63    2.47 
   2  -4  -7   10.63    2.45 
  -2  -4   6   84.42    6.94 
  -2  -4   6   87.49    7.91 
   2  -4  -6   70.71    5.41 
  -2  -4   6   85.09    5.75 
   2  -4  -6   79.75    5.66 
  -2  -4   6   83.06    8.65 
   2  -4  -6   84.30    5.70 
  -2  -4   5   52.39    3.83 
  -2  -4   5   50.03    4.84 
   2  -4  -5   45.69    3.72 
   2  -4  -5   51.68    3.97 
  -2  -4   4   51.57    3.88 
  -2  -4   4   56.47    3.47 
   2  -4  -4   45.19    3.71 
  -2  -4   4   44.92    3.50 
   2  -4  -3   14.21    1.93 
  -2  -4   3    9.70    2.30 
  -2  -4   3   13.50    1.46 
  -2  -4   3   12.67    1.79 
  -2  -4   2   17.22    2.47 
  -2  -4   2   14.21    1.71 
   2  -4  -2   14.70    1.91 
  -2  -4   2   17.42    2.50 
  -2  -4   2   14.08    1.91 
  -2  -4   2   18.85    1.61 
  -2  -4   1   50.21    3.99 
  -2  -4   1   44.24    3.57 
  -2  -4   1   55.47    3.82 
   2  -4  -1   59.13    3.74 
  -2  -4   1   49.23    3.77 
  -2  -4   1   47.88    3.74 
  -2  -4   1   53.97    3.34 
  -2  -4   1   44.51    3.46 
  -2  -4   0   27.12    2.64 
  -2  -4   0   23.86    2.40 
  -2  -4   0   26.16    2.19 
  -2  -4  -1    4.97    1.67 
   2  -4   1    5.76    1.18 
  -2  -4  -1    5.67    1.53 
   2  -4   1    4.72    1.37 
  -2  -4  -1    4.41    1.15 
  -2  -4  -1    3.26    1.32 
  -2  -4  -1    2.90    1.43 
  -2  -4  -2    2.05    1.44 
  -2  -4  -2   -0.97    1.36 
  -2  -4  -2    2.10    0.93 
  -2  -4  -2   -0.61    1.20 
  -2  -4  -2    0.61    1.28 
  -2  -4  -2    2.25    1.11 
   2  -4   2    0.26    1.20 
  -2  -4  -2    1.81    1.30 
  -2  -4  -2    1.02    1.38 
  -2  -4  -2    1.15    1.30 
  -2  -4  -3    1.78    1.24 
  -2  -4  -3    1.87    1.44 
   2  -4   3    4.02    1.78 
   2  -4   3    1.91    1.85 
  -2  -4  -3    1.93    1.25 
   2  -4   3    1.23    1.19 
  -2  -4  -3    2.02    1.19 
   2  -4   3    2.57    1.43 
  -2  -4  -3    3.29    1.01 
  -2  -4  -3    2.25    1.13 
  -2  -4  -3    1.72    1.60 
  -2  -4  -3    2.24    1.48 
  -2  -4  -4   60.81    4.06 
  -2  -4  -4   61.40    4.50 
  -2  -4  -4   68.33    4.29 
  -2  -4  -4   60.82    4.10 
  -2  -4  -4   59.44    4.13 
  -2  -4  -4   62.45    4.31 
  -2  -4  -4   55.93    4.34 
  -2  -4  -4   52.46    4.48 
  -2  -4  -5   10.88    2.22 
  -2  -4  -5   12.97    1.86 
  -2  -4  -5   12.15    2.19 
  -2  -4  -5   12.16    1.91 
  -2  -4  -5   11.56    4.23 
  -2  -4  -5   11.57    2.04 
  -2  -4  -6    1.03    1.91 
  -2  -4  -6    0.53    1.32 
  -2  -4  -6    1.07    1.81 
  -2  -4  -6   -1.15    1.30 
  -2  -4  -6    0.34    1.67 
  -2  -4  -6   -1.00    3.84 
  -2  -4  -7   22.03    2.36 
  -2  -4  -7   22.58    4.60 
  -2  -4  -7   27.07    2.87 
  -2  -4  -8   70.50    5.01 
  -2  -4  -8   82.68    5.59 
  -2  -4  -8   77.30    5.54 
   2  -4   8   95.48   11.51 
   2  -4   8   90.51    6.06 
   2  -4   9   15.49    3.60 
   2  -4   9   14.58    2.16 
  -2  -4  -9   10.82    1.94 
  -2  -4  -9   12.91    1.90 
   2  -4   9   14.61    2.85 
  -2  -4  -9   10.65    1.91 
   2  -4  10    2.28    1.47 
   2  -3 -10   -0.25    1.84 
  -2  -3  10    0.97    2.03 
   2  -3 -10    0.48    1.43 
  -2  -3  10    0.94    1.14 
  -2  -3  10    1.93    1.64 
  -2  -3  10   -0.29    1.88 
   2  -3  -9    7.94    2.49 
   2  -3  -9    7.78    1.88 
  -2  -3   9    9.39    2.79 
   2  -3  -9    7.56    1.98 
  -2  -3   9    8.93    2.59 
  -2  -3   9    9.54    2.27 
  -2  -3   8  479.45   23.43 
  -2  -3   8  444.46   23.32 
   2  -3  -8  413.48   23.07 
  -2  -3   8  494.53   23.72 
   2  -3  -8  378.70   23.06 
  -2  -3   8  365.45   23.19 
  -2  -3   8  411.96   22.94 
   2  -3  -8  410.01   23.32 
   2  -3  -7   22.93    2.36 
  -2  -3   7   18.94    3.27 
  -2  -3   7   16.09    2.57 
  -2  -3   7   22.51    3.46 
  -2  -3   7   17.34    3.48 
  -2  -3   7   18.45    3.35 
   2  -3  -7   23.14    2.86 
  -2  -3   7   18.80    3.39 
  -2  -3   6  431.67   21.38 
  -2  -3   6  419.91   21.50 
  -2  -3   6  433.15   22.60 
  -2  -3   6  398.92   21.69 
   2  -3  -6  338.21   21.41 
  -2  -3   6  417.25   21.79 
  -2  -3   6  395.00   21.87 
  -2  -3   6  441.23   21.83 
   2  -3  -6  327.02   21.18 
  -2  -3   6  426.89   22.15 
   2  -3  -6  404.58   21.42 
  -2  -3   6  358.03   21.49 
  -2  -3   5   68.39    4.65 
   2  -3  -5   89.24    4.97 
   2  -3  -5   86.65    4.67 
  -2  -3   5   67.00    5.75 
  -2  -3   5   59.40    4.90 
  -2  -3   5   65.21    4.62 
  -2  -3   5   53.40    8.93 
  -2  -3   4  414.44   23.38 
  -2  -3   4  447.98   23.45 
  -2  -3   4  465.17   23.54 
   2  -3  -4  422.88   23.35 
  -2  -3   3  150.38    8.45 
   2  -3  -3  141.41    8.49 
   2  -3  -3  148.80    8.18 
  -2  -3   3  145.78    8.26 
   2  -3  -2  410.60   22.08 
  -2  -3   2  428.24   22.03 
   2  -3  -2  384.53   21.71 
  -2  -3   2  428.12   21.87 
   2  -3  -1 1013.80   54.49 
  -2  -3   1 1127.70   54.52 
  -2  -3   1 1005.48   54.34 
  -2  -3   1 1006.61   54.24 
   2  -3   0  359.51   20.25 
  -2  -3   0  388.85   20.33 
  -2  -3   0  362.47   20.20 
  -2  -3   0  394.97   20.14 
   2  -3   1  899.81   44.58 
  -2  -3  -1  822.08   44.19 
   2  -3   1  833.54   44.13 
  -2  -3  -1  850.45   44.22 
  -2  -3  -1  803.09   44.09 
  -2  -3  -2    9.28    1.28 
  -2  -3  -2    6.06    1.17 
   2  -3   2    8.57    1.82 
  -2  -3  -2    5.86    1.31 
   2  -3   3  411.27   21.64 
   2  -3   3  374.09   21.47 
  -2  -3  -3  374.89   21.22 
  -2  -3  -3  401.86   21.41 
  -2  -3  -3  423.13   21.37 
  -2  -3  -4  145.24    8.87 
  -2  -3  -4  176.88    9.06 
  -2  -3  -4  146.32   10.16 
  -2  -3  -4  153.32    9.09 
  -2  -3  -4  157.18    9.11 
  -2  -3  -4  145.94    8.70 
  -2  -3  -4  166.99    8.93 
  -2  -3  -5   27.63    2.59 
  -2  -3  -5   23.92    2.29 
  -2  -3  -5   27.41    2.45 
  -2  -3  -5   31.90    2.39 
  -2  -3  -5   21.85    3.93 
  -2  -3  -6   -0.25    1.56 
  -2  -3  -6    1.42    3.21 
  -2  -3  -6   -3.45    4.91 
  -2  -3  -6    0.40    1.50 
  -2  -3  -6    0.53    1.06 
  -2  -3  -6    0.30    1.48 
  -2  -3  -7   51.98    5.55 
  -2  -3  -7   46.61    4.11 
  -2  -3  -7   60.98    4.31 
  -2  -3  -7   38.58    7.10 
   2  -3   7   60.82    5.85 
  -2  -3  -7   54.13    4.14 
   2  -3   8  110.25   12.86 
   2  -3   8   91.00    5.72 
  -2  -3  -8   77.12    5.30 
   2  -3   8   57.30   12.45 
  -2  -3  -8   67.51    6.56 
  -2  -3  -8   57.50    8.32 
  -2  -3  -8   67.23    5.32 
   2  -3   8   73.37    9.64 
  -2  -3  -8   82.02    5.52 
   2  -3   9    9.05    3.59 
  -2  -3  -9    8.27    1.80 
  -2  -3  -9    5.37    4.94 
   2  -3   9    9.60    3.64 
  -2  -3  -9    6.69    1.84 
   2  -3   9    9.00    2.42 
  -2  -3  -9   11.88    2.12 
  -2  -3 -10   24.75    2.26 
   2  -3  10   26.80    2.57 
   2  -3  10   18.04    2.69 
  -2  -3 -10   19.52    2.20 
  -2  -3 -10   30.69    2.63 
   2  -2 -11   21.00    2.29 
   2  -2 -11   25.25    3.18 
   2  -2 -11   22.29    2.24 
  -2  -2  11   27.90    2.62 
  -2  -2  11   21.84    2.28 
  -2  -2  11   23.64    2.67 
   2  -2 -11   27.50    2.68 
  -2  -2  11   20.56    2.52 
   2  -2 -10    8.51    2.40 
   2  -2 -10   10.49    1.90 
  -2  -2  10   12.04    2.03 
  -2  -2  10    9.45    2.25 
  -2  -2  10   14.40    2.45 
  -2  -2  10   15.64    2.54 
  -2  -2  10    9.88    2.53 
   2  -2 -10   12.75    2.14 
   2  -2 -10    9.18    1.96 
   2  -2 -10   12.55    3.10 
   2  -2  -9   14.28    2.35 
  -2  -2   9   16.69    2.70 
  -2  -2   9   17.93    2.89 
  -2  -2   9   15.12    3.00 
   2  -2  -9   14.96    3.42 
   2  -2  -8  120.80    8.38 
   2  -2  -8  164.64    9.07 
   2  -2  -8  130.60    8.53 
  -2  -2   8  141.44    8.69 
   2  -2  -8  132.53    8.29 
  -2  -2   8  132.39    8.20 
  -2  -2   8  152.25    8.79 
  -2  -2   7  166.94    9.20 
   2  -2  -7  160.44    8.75 
  -2  -2   7  138.66    8.62 
  -2  -2   7  152.54    8.93 
   2  -2  -7  128.06    8.57 
  -2  -2   7  149.48    8.99 
  -2  -2   6  221.01   12.35 
  -2  -2   6  234.35   12.49 
  -2  -2   6  212.81   12.10 
  -2  -2   6  221.51   12.24 
   2  -2  -6  217.44   12.18 
   2  -2  -6  207.85   12.02 
  -2  -2   6  195.26   12.00 
  -2  -2   6  220.42   12.27 
  -2  -2   6  215.40   12.31 
  -2  -2   6  220.72   12.13 
  -2  -2   6  219.97   12.03 
  -2  -2   5   59.85    4.26 
   2  -2  -5   67.59    4.15 
   2  -2  -5   75.96    4.41 
  -2  -2   5   67.37    4.24 
  -2  -2   5   61.67    4.56 
  -2  -2   5   66.85    4.52 
  -2  -2   5   71.51    4.81 
  -2  -2   4    8.69    1.21 
  -2  -2   4    7.61    1.30 
   2  -2  -4    6.22    1.03 
  -2  -2   3   66.01    4.19 
   2  -2  -3   67.92    4.02 
   2  -2  -3   64.84    4.23 
  -2  -2   3   78.29    4.15 
  -2  -2   3   66.08    3.95 
  -2  -2   2  411.03   20.55 
  -2  -2   2  364.44   20.60 
   2  -2  -2  368.76   20.43 
  -2  -2   2  415.19   20.70 
   2  -2  -2  379.14   20.71 
   2  -2  -2  397.31   20.54 
   2  -2  -1 1151.17   60.55 
   2  -2  -1 1150.53   60.35 
  -2  -2   1 1082.09   60.46 
  -2  -2   1 1217.96   60.45 
   2  -2   0  654.32   34.92 
   2  -2   0  670.68   35.15 
  -2  -2   0  651.05   35.16 
  -2  -2   0  661.54   35.17 
  -2  -2   0  707.64   35.13 
  -2  -2  -1   72.00    4.02 
  -2  -2  -1   65.90    4.08 
  -2  -2  -1   70.55    4.02 
   2  -2   1   72.04    3.92 
  -2  -2  -1   63.74    3.72 
   2  -2   1   72.98    4.36 
  -2  -2  -2    4.33    0.78 
   2  -2   2    3.37    1.43 
  -2  -2  -2    4.42    1.18 
   2  -2   2    1.90    1.15 
  -2  -2  -2    4.58    0.97 
   2  -2   2    2.49    0.63 
  -2  -2  -2    2.43    1.01 
  -2  -2  -3  189.70    9.47 
  -2  -2  -3  182.20    9.40 
  -2  -2  -4    8.64    1.00 
  -2  -2  -4    8.62    1.26 
  -2  -2  -4    9.15    1.10 
  -2  -2  -5    1.11    2.13 
  -2  -2  -5    0.89    1.13 
  -2  -2  -5    0.21    0.70 
  -2  -2  -5    1.72    1.19 
  -2  -2  -6   57.21    3.28 
  -2  -2  -6   46.68    3.97 
  -2  -2  -6   51.49    3.07 
  -2  -2  -6   51.44    2.86 
  -2  -2  -6   44.61    4.15 
  -2  -2  -7    1.82    1.37 
  -2  -2  -7    0.95    1.59 
   2  -2   7    2.36    8.30 
  -2  -2  -7    0.17    2.82 
   2  -2   7    0.27    1.52 
  -2  -2  -7    1.54    2.56 
  -2  -2  -8  144.22    8.93 
  -2  -2  -8  137.38    8.98 
   2  -2   8  175.79    9.82 
   2  -2   8  165.72   11.61 
  -2  -2  -9   90.51    6.46 
   2  -2   9  110.85    6.96 
   2  -2   9  116.04    6.56 
  -2  -2  -9   95.71    6.44 
   2  -2  10    2.53    1.98 
   2  -2  10    6.44    2.05 
  -2  -2 -10    0.56    5.14 
  -2  -2 -10    2.68    1.16 
  -2  -2 -10    3.73    1.72 
   2  -2  10    4.33    1.37 
   2  -2  11    7.38    1.83 
  -2  -2 -11    5.12    4.16 
  -2  -2 -11    8.61    1.59 
   2  -2  11   10.77    1.86 
   2  -2  11   11.87    1.82 
   2  -1 -11    0.49    1.68 
   2  -1 -11    2.08    2.53 
  -2  -1  11    1.06    1.69 
   2  -1 -11    0.42    1.40 
   2  -1 -11    0.61    0.93 
  -2  -1  11    0.05    1.72 
   2  -1 -11    1.72    1.09 
  -2  -1  11   -0.06    1.63 
  -2  -1  11    1.39    1.43 
  -2  -1  10    2.03    1.76 
  -2  -1  10    3.23    2.04 
   2  -1 -10    4.36    3.11 
  -2  -1  10    3.76    2.14 
   2  -1 -10    4.31    2.07 
  -2  -1  10    2.85    2.32 
  -2  -1  10    3.83    2.24 
   2  -1 -10    3.18    1.56 
   2  -1  -9  163.70    8.89 
   2  -1  -9  120.80    8.82 
  -2  -1   9  124.75    8.85 
   2  -1  -9  142.98    8.90 
  -2  -1   9  142.46    9.04 
  -2  -1   9  152.92    9.02 
  -2  -1   9  147.75    8.86 
  -2  -1   9  140.38    8.98 
   2  -1  -9  169.73    9.65 
  -2  -1   8   10.15    2.02 
  -2  -1   8    6.04    2.19 
  -2  -1   8    7.55    2.63 
  -2  -1   8    7.31    1.80 
   2  -1  -8    7.12    1.76 
   2  -1  -8   11.60    2.47 
   2  -1  -8    8.10    2.09 
  -2  -1   8    9.69    2.42 
  -2  -1   8   10.93    2.36 
   2  -1  -7  755.09   43.56 
  -2  -1   7  894.81   43.93 
  -2  -1   7  828.80   43.78 
   2  -1  -7  727.25   43.41 
   2  -1  -7  762.84   43.52 
  -2  -1   7  799.54   43.70 
   2  -1  -7  854.53   43.76 
  -2  -1   6    1.39    1.16 
  -2  -1   6   -0.11    1.36 
  -2  -1   6   -0.97    1.83 
  -2  -1   6    0.79    1.14 
  -2  -1   6    0.53    0.77 
   2  -1  -6    0.33    0.88 
  -2  -1   6    0.57    0.95 
  -2  -1   6    0.29    0.99 
  -2  -1   6    1.21    1.06 
   2  -1  -6   -0.62    1.33 
  -2  -1   6    0.79    1.56 
  -2  -1   6    0.86    1.07 
   2  -1  -5  125.30    7.98 
  -2  -1   5  152.79    8.13 
  -2  -1   5  140.98    7.96 
  -2  -1   5  151.99    8.24 
   2  -1  -5  130.68    7.95 
   2  -1  -5  160.90    7.90 
   2  -1  -4   96.62    6.08 
  -2  -1   4  117.72    6.25 
   2  -1  -4  112.28    5.98 
  -2  -1   4  111.12    6.23 
  -2  -1   4  103.93    5.98 
   2  -1  -4  111.56    6.07 
  -2  -1   3  633.99   36.77 
   2  -1  -3  690.65   36.74 
  -2  -1   3  624.57   36.71 
   2  -1  -3  759.96   36.68 
  -2  -1   3  696.08   36.77 
  -2  -1   3  741.77   36.81 
  -2  -1   3  677.47   36.60 
   2  -1  -3  752.01   36.70 
  -2  -1   2   27.67    1.66 
   2  -1  -2   20.93    1.41 
  -2  -1   2   18.75    1.40 
   2  -1  -2   21.96    1.21 
  -2  -1   2   19.85    1.46 
   2  -1  -2   23.57    1.37 
  -2  -1   2   16.00    1.13 
  -2  -1   2   22.36    1.46 
   2  -1  -2   16.88    1.28 
  -2  -1   1   82.55    4.50 
   2  -1  -1   79.82    4.33 
  -2  -1   0  561.05   28.02 
  -2  -1   0  499.67   28.00 
   2  -1   0  545.52   27.81 
   2  -1   1  386.64   19.70 
  -2  -1  -1  416.26   19.76 
  -2  -1  -1  410.03   19.85 
  -2  -1  -1  382.81   19.82 
  -2  -1  -1  320.05   19.79 
  -2  -1  -1  330.50   19.75 
   2  -1   1  372.85   19.88 
   2  -1   2  151.71    8.22 
  -2  -1  -2  166.75    8.36 
  -2  -1  -2  153.53    8.49 
  -2  -1  -2  159.99    8.50 
   2  -1   2  141.89    8.55 
  -2  -1  -2  175.81    8.57 
  -2  -1  -3  203.39   10.90 
  -2  -1  -3  199.30   11.09 
  -2  -1  -3  208.20   11.14 
  -2  -1  -3  202.75   11.09 
  -2  -1  -3  213.44   11.14 
  -2  -1  -4   39.50    2.59 
  -2  -1  -4   36.74    2.54 
  -2  -1  -4   38.41    2.60 
  -2  -1  -5  162.44    9.72 
  -2  -1  -5  164.43    9.72 
  -2  -1  -6    1.87    1.57 
  -2  -1  -6    0.79    1.00 
  -2  -1  -6   -0.68    2.21 
  -2  -1  -6    0.23    0.75 
  -2  -1  -6    0.28    0.88 
  -2  -1  -6    1.09    1.19 
   2  -1   6    0.46    1.33 
   2  -1   6    2.02    1.94 
  -2  -1  -6    0.04    0.87 
  -2  -1  -6    0.71    2.57 
   2  -1   6   -2.04    4.52 
   2  -1   7    8.86    3.29 
  -2  -1  -7    8.93    3.18 
   2  -1   7    9.55    2.21 
  -2  -1  -7    9.54    1.39 
  -2  -1  -7    9.47    1.32 
  -2  -1  -7    8.45    1.52 
  -2  -1  -7   11.66    1.81 
   2  -1   7    4.18    1.71 
  -2  -1  -8   12.79    1.75 
  -2  -1  -8   14.50    3.73 
   2  -1   8   12.63    2.76 
   2  -1   8   16.72    2.85 
  -2  -1  -8   13.73    2.16 
  -2  -1  -9  352.39   23.04 
   2  -1   9  439.79   22.10 
  -2  -1  -9  382.10   22.31 
   2  -1   9  413.95   22.17 
   2  -1  10    5.81    1.33 
  -2  -1 -10    8.41    3.49 
   2  -1  10    7.70    1.67 
   2  -1  10   12.13    2.21 
  -2  -1 -10    6.64    1.79 
   2  -1  11    1.16    1.15 
  -2  -1 -11    5.76    2.59 
  -2  -1 -11    2.56    1.33 
  -2  -1 -11    1.48    4.33 
   2  -1  11    1.45    1.84 
   2  -1  11    1.31    1.51 
   2  -1  11    1.31    1.52 
  -2   0  11    9.32    1.90 
   2   0 -11    6.79    1.57 
  -2   0  11    8.37    1.97 
  -2   0  11    6.32    1.89 
  -2   0  11    6.12    1.66 
   2   0 -10   36.64    3.25 
   2   0 -10   33.96    3.13 
  -2   0  10   37.69    3.51 
   2   0 -10   31.41    3.73 
  -2   0  10   34.92    3.48 
  -2   0  10   34.49    3.52 
  -2   0  10   30.07    3.16 
  -2   0   9  175.56    9.93 
  -2   0   9  164.24    9.61 
   2   0  -9  155.07    9.49 
  -2   0   9  167.50    9.88 
   2   0  -9  158.23    9.90 
  -2   0   9  146.23    9.37 
   2   0  -9  142.96    9.62 
  -2   0   9  189.64   10.01 
  -2   0   9  149.69    9.67 
  -2   0   9  163.87    9.67 
  -2   0   8    8.80    2.28 
   2   0  -8   11.47    2.51 
  -2   0   8    8.75    2.03 
   2   0  -8    9.86    2.23 
  -2   0   8    7.10    1.97 
  -2   0   8    7.32    2.20 
  -2   0   8    9.73    1.84 
  -2   0   8   10.24    2.38 
  -2   0   8    9.03    1.90 
   2   0  -8   11.73    2.15 
  -2   0   8    9.44    1.88 
   2   0  -8    8.92    1.82 
  -2   0   8    7.25    2.54 
   2   0  -7  397.78   26.60 
  -2   0   7  548.12   27.16 
  -2   0   7  449.96   26.73 
   2   0  -7  424.99   26.62 
  -2   0   7  548.39   26.85 
   2   0  -7  529.78   26.98 
  -2   0   7  561.63   27.19 
  -2   0   7  627.33   27.27 
  -2   0   7  517.41   26.93 
  -2   0   7  460.33   26.91 
  -2   0   7  500.91   27.01 
  -2   0   7  542.58   27.03 
   2   0  -7  494.28   26.82 
  -2   0   7  514.25   27.02 
  -2   0   7  558.02   27.03 
   2   0  -7  553.30   26.82 
   2   0  -7  439.24   26.57 
  -2   0   6  834.78   43.88 
  -2   0   6  824.35   43.89 
  -2   0   6  880.15   43.97 
   2   0  -6  806.65   43.71 
   2   0  -6  801.49   43.58 
  -2   0   6  983.00   43.94 
   2   0  -6  710.81   43.61 
  -2   0   6  807.52   43.79 
   2   0  -6  794.88   43.63 
  -2   0   6  870.65   43.89 
  -2   0   6  760.18   43.73 
  -2   0   6  858.18   43.97 
   2   0  -6  908.10   43.87 
  -2   0   5    0.08    0.80 
  -2   0   5    0.45    1.04 
   2   0  -5    0.67    0.85 
   2   0  -5    0.39    0.69 
   2   0  -5    1.83    0.85 
  -2   0   5    0.65    1.02 
  -2   0   4 2325.60  107.54 
  -2   0   4 2048.61  107.39 
   2   0  -4 2207.31  107.42 
   2   0  -4 2124.90  107.40 
  -2   0   4 2317.93  107.54 
   2   0  -4 1776.65  107.19 
   2   0  -4 2028.18  107.27 
  -2   0   3 1410.84   78.42 
  -2   0   3 1613.85   78.55 
   2   0  -3 1321.39   78.45 
   2   0  -3 1512.42   78.50 
  -2   0   3 1501.48   78.55 
   2   0  -3 1524.64   78.36 
   2   0  -3 1610.78   78.43 
  -2   0   2   21.17    1.39 
  -2   0   2   23.36    1.53 
   2   0  -2   22.97    1.61 
  -2   0   2   21.58    1.48 
   2   0  -2   20.31    1.20 
  -2   0   2   22.68    1.61 
  -2   0   2   21.27    1.50 
   2   0  -2   23.14    1.38 
   2   0  -2   23.33    1.44 
  -2   0   1 2431.13  128.10 
   2   0  -1 2415.44  128.08 
  -2   0   1 2586.76  128.14 
   2   0  -1 2387.12  128.09 
  -2   0   1 2291.53  128.17 
   2   0  -1 2413.47  128.15 
   2   0  -1 2231.72  128.16 
  -2   0   0 2468.15  120.68 
   2   0   0 2354.65  120.73 
  -2   0   0 2420.90  120.70 
   2   0   0 2446.24  120.72 
   2   0   1    6.59    0.84 
  -2   0  -1   10.65    1.08 
  -2   0  -1   11.82    0.90 
   2   0   1    8.61    1.20 
   2   0   1   10.03    1.09 
  -2   0  -1   10.61    0.74 
  -2   0  -1   12.88    0.92 
  -2   0  -2   15.15    1.22 
  -2   0  -2   16.22    1.18 
   2   0   2   14.43    1.49 
  -2   0  -2   13.40    1.14 
  -2   0  -3  409.39   20.15 
  -2   0  -3  373.33   20.13 
  -2   0  -3  360.66   20.08 
  -2   0  -4 1883.67   92.66 
  -2   0  -4 1739.11   92.63 
  -2   0  -4 1692.83   92.60 
  -2   0  -5   83.82    5.10 
  -2   0  -5   83.09    5.08 
  -2   0  -5   85.60    5.04 
  -2   0  -6   45.20    3.89 
  -2   0  -6   29.06    2.83 
  -2   0  -6   31.42    2.69 
  -2   0  -6   27.54    2.08 
   2   0   6   21.26    3.18 
  -2   0  -6   27.88    2.08 
  -2   0  -6   32.51    2.12 
   2   0   6   17.64    2.26 
  -2   0  -6   35.46    2.21 
  -2   0  -6   32.18    3.30 
   2   0   6   14.59    2.68 
   2   0   6   29.47    3.89 
   2   0   6   28.45    3.63 
  -2   0  -7   76.82    5.69 
  -2   0  -7   62.97    4.99 
   2   0   7   68.63    4.61 
  -2   0  -7   72.84    4.55 
  -2   0  -7   76.69    4.57 
   2   0   7   79.97    5.07 
   2   0   7   74.44    4.95 
   2   0   7   74.70    5.02 
  -2   0  -7   72.66    5.24 
  -2   0  -7   89.05    6.26 
  -2   0  -7   77.79    4.89 
   2   0   7   71.09    4.84 
  -2   0  -7   71.41    4.53 
  -2   0  -8  581.30   36.05 
  -2   0  -8  596.08   36.56 
   2   0   8  720.50   36.11 
   2   0   8  720.95   35.85 
   2   0   8  725.87   36.19 
  -2   0  -8  727.03   37.11 
  -2   0  -8  652.42   36.01 
   2   0   8  639.49   35.79 
   2   0   8  672.30   35.70 
  -2   0  -9   11.36    2.59 
  -2   0  -9   10.31    3.58 
   2   0   9   12.76    2.21 
   2   0   9    7.95    1.87 
   2   0   9    8.15    2.51 
  -2   0  -9   11.10    4.12 
  -2   0  -9   13.62    2.01 
   2   0   9    4.42    1.65 
  -2   0 -10    2.89    2.16 
   2   0  10    4.68    2.45 
  -2   0 -10    6.33    1.64 
   2   0  10    8.81    1.79 
   2   0  10    7.35    2.28 
  -2   0 -10    6.49    3.87 
   2   0  10    6.71    1.95 
   2   0  10    6.29    1.94 
   2   0  10    4.98    1.48 
   2   0  11   51.94    3.93 
   2   0  11   53.34    3.72 
  -2   0 -11   45.69    5.00 
   2   0  11   60.73    4.18 
   2   0  11   57.03    4.23 
   2   1 -11    0.87    1.66 
   2   1 -11    0.04    1.00 
  -2   1  11   -0.05    1.77 
   2   1 -11    0.99    2.42 
   2   1 -10    4.61    2.82 
  -2   1  10    3.35    1.55 
  -2   1  10    2.80    1.92 
   2   1 -10    4.14    1.50 
  -2   1  10    4.14    1.86 
   2   1 -10    3.04    1.94 
  -2   1  10    4.62    2.29 
   2   1  -9  136.40    8.84 
  -2   1   9  130.36    8.62 
  -2   1   9  143.99    8.86 
  -2   1   9  125.40    8.59 
  -2   1   9  127.00    8.46 
  -2   1   9  125.78    8.40 
  -2   1   9  138.86    8.82 
   2   1  -9  151.31    8.55 
  -2   1   8    6.94    2.05 
   2   1  -8   10.55    2.48 
  -2   1   8    8.77    1.86 
  -2   1   8   13.81    2.44 
  -2   1   8    8.16    2.01 
  -2   1   8    7.41    2.03 
  -2   1   8    5.73    2.27 
  -2   1   8   11.44    1.93 
   2   1  -8   10.68    2.14 
   2   1  -8   11.92    2.33 
  -2   1   8    6.00    1.92 
   2   1  -7  751.10   42.32 
   2   1  -7  862.32   42.59 
  -2   1   7  723.22   42.56 
  -2   1   7  728.45   42.27 
  -2   1   7  825.94   42.52 
  -2   1   7  797.19   42.72 
   2   1  -7  760.36   42.28 
  -2   1   7  806.97   42.63 
  -2   1   7  736.07   42.55 
  -2   1   7  791.79   42.68 
  -2   1   7  786.96   42.68 
  -2   1   7  838.04   42.65 
   2   1  -7  871.10   42.57 
  -2   1   7  772.90   42.52 
  -2   1   7  832.36   42.78 
  -2   1   7  790.98   42.44 
   2   1  -7  880.54   42.55 
   2   1  -7  788.63   42.60 
  -2   1   7  895.72   42.80 
  -2   1   6    0.13    1.03 
  -2   1   6    0.57    0.98 
   2   1  -6    0.19    1.39 
  -2   1   6   -0.25    1.24 
  -2   1   6    0.81    1.17 
  -2   1   6    0.72    1.41 
  -2   1   6    0.14    1.43 
  -2   1   6    1.56    1.33 
  -2   1   6    0.39    1.24 
  -2   1   6    0.34    1.11 
  -2   1   6    2.01    1.77 
   2   1  -6    1.07    1.28 
  -2   1   6    0.23    1.49 
   2   1  -6    0.41    0.80 
  -2   1   6    1.55    1.56 
   2   1  -6    1.21    1.52 
  -2   1   6   -0.24    1.01 
   2   1  -6    0.74    0.77 
   2   1  -5  129.51    7.93 
   2   1  -5  138.67    8.02 
  -2   1   5  146.99    8.17 
   2   1  -5  163.51    8.11 
   2   1  -5  143.64    7.86 
   2   1  -4   99.09    6.36 
   2   1  -4  116.21    6.46 
  -2   1   4  119.13    6.52 
   2   1  -4  126.41    6.52 
   2   1  -4  115.18    6.32 
   2   1  -3  719.13   37.70 
  -2   1   3  729.13   37.71 
   2   1  -3  663.02   37.59 
   2   1  -3  758.20   37.66 
   2   1  -2   16.44    1.05 
  -2   1   2   16.40    1.05 
   2   1  -2   20.68    1.47 
  -2   1   2   14.06    0.99 
   2   1  -2   16.15    1.05 
  -2   1   2   17.32    1.37 
   2   1  -2   17.39    1.32 
   2   1  -2   20.40    1.35 
  -2   1   1   68.25    3.73 
  -2   1   1   68.50    3.75 
  -2   1   1   69.31    3.70 
   2   1  -1   65.23    3.76 
  -2   1   1   74.59    3.93 
  -2   1   1   73.60    3.74 
  -2   1   1   62.77    3.86 
  -2   1   1   60.95    3.74 
   2   1  -1   73.61    3.90 
   2   1  -1   64.58    3.90 
   2   1   0  487.93   27.87 
  -2   1   0  461.24   27.84 
  -2   1   0  571.59   27.88 
  -2   1   0  624.43   27.87 
   2   1   0  484.83   27.88 
  -2   1   0  563.89   27.87 
  -2   1   0  533.21   27.93 
  -2   1   0  536.03   27.96 
  -2   1   0  572.88   27.82 
  -2   1   0  512.05   27.80 
   2   1   0  472.39   27.93 
  -2   1  -1  390.05   21.00 
   2   1   1  396.48   21.25 
  -2   1  -1  415.93   21.22 
   2   1   1  397.26   21.22 
  -2   1  -1  434.28   21.16 
  -2   1  -1  417.08   21.10 
   2   1   2  145.24    8.11 
   2   1   2  147.31    8.16 
  -2   1  -2  147.85    7.91 
  -2   1  -2  149.19    7.92 
  -2   1  -2  153.48    8.02 
   2   1   3  186.17   10.53 
  -2   1  -3  188.54   10.32 
  -2   1  -3  202.00   10.45 
  -2   1  -3  197.55   10.33 
   2   1   4   35.69    2.59 
   2   1   4   33.37    2.48 
  -2   1  -4   37.99    2.17 
  -2   1  -4   35.43    2.25 
  -2   1  -4   31.26    2.24 
  -2   1  -5  186.44    9.36 
  -2   1  -5  174.93    9.26 
  -2   1  -5  170.10    9.32 
   2   1   6    0.57    1.08 
   2   1   6    1.17    0.88 
   2   1   6    1.34    1.00 
  -2   1  -6    1.13    0.85 
   2   1   6   -0.12    1.49 
   2   1   6    0.28    1.17 
  -2   1  -6    0.58    0.78 
   2   1   6    1.46    1.14 
   2   1   6    0.82    0.98 
  -2   1  -6    0.70    0.68 
   2   1   6    0.69    0.99 
  -2   1  -6    2.47    2.14 
  -2   1  -6    0.56    1.61 
  -2   1  -6    0.23    0.74 
  -2   1  -6    0.03    0.70 
   2   1   6    1.64    1.39 
   2   1   6    0.46    0.92 
  -2   1  -7   13.10    2.56 
   2   1   7   10.90    1.63 
   2   1   7    8.82    1.41 
   2   1   7   10.85    2.03 
  -2   1  -7   10.84    1.27 
   2   1   7   10.34    1.39 
  -2   1  -7   11.06    1.37 
  -2   1  -7   11.16    2.24 
   2   1   7    8.68    1.47 
  -2   1  -7    8.60    1.19 
  -2   1  -7   10.91    1.29 
   2   1   7    7.19    1.24 
  -2   1  -7    9.30    2.68 
   2   1   7   10.07    1.64 
   2   1   7    7.14    1.43 
   2   1   7    9.18    1.36 
   2   1   8   19.92    2.78 
  -2   1  -8   14.94    3.19 
   2   1   8   15.98    2.20 
   2   1   8   13.91    1.71 
   2   1   8   16.92    1.87 
   2   1   8   16.11    2.05 
  -2   1  -8   17.85    2.89 
   2   1   8   15.49    1.69 
   2   1   8   17.23    2.62 
  -2   1  -8   13.84    2.85 
  -2   1  -9  386.90   22.88 
  -2   1  -9  331.95   23.01 
   2   1   9  439.22   22.90 
  -2   1  -9  435.26   24.02 
   2   1   9  446.94   22.84 
   2   1   9  425.98   22.63 
   2   1   9  403.89   22.21 
   2   1   9  404.42   22.27 
   2   1   9  427.42   22.44 
   2   1  10    8.36    2.40 
  -2   1 -10    2.85    2.33 
  -2   1 -10    8.07    4.07 
   2   1  10    8.73    2.29 
  -2   1 -10    6.40    2.61 
   2   1  10    6.86    1.78 
   2   1  10    8.11    1.84 
   2   1  10    8.89    1.63 
   2   1  11    1.41    1.82 
  -2   1 -11    1.35    3.29 
   2   1  11    0.30    0.97 
   2   1  11    0.14    1.36 
   2   1  11    0.95    1.29 
  -2   1 -11   -1.03    1.93 
   2   1  11    1.61    1.72 
   2   2 -11   34.94    2.93 
  -2   2  11   30.95    2.77 
  -2   2  10   11.22    2.02 
   2   2 -10   12.92    2.60 
   2   2 -10   17.97    2.57 
  -2   2  10   14.85    2.49 
  -2   2  10   16.49    2.54 
   2   2 -10   13.91    2.80 
   2   2  -9   19.31    2.94 
  -2   2   9   13.96    2.43 
   2   2  -9   16.90    2.96 
  -2   2   9   12.98    2.60 
  -2   2   9   11.18    2.77 
  -2   2   9   15.28    2.77 
   2   2  -9   16.28    1.90 
   2   2  -9   21.28    3.20 
   2   2  -9   18.44    2.84 
  -2   2   9   15.25    2.09 
  -2   2   8  144.27    8.97 
  -2   2   8  135.65    8.71 
   2   2  -8  158.30    8.84 
  -2   2   8  143.31    8.61 
  -2   2   8  145.39    8.91 
   2   2  -8  150.38    8.87 
  -2   2   8  133.38    8.68 
   2   2  -8  171.66    9.02 
  -2   2   8  115.65    8.48 
  -2   2   8  140.52    8.88 
  -2   2   8  142.99    8.86 
  -2   2   7  183.47    9.33 
  -2   2   7  151.07    8.84 
   2   2  -7  161.37    9.06 
  -2   2   7  146.64    9.11 
  -2   2   7  127.91    8.80 
  -2   2   7  150.70    9.04 
  -2   2   7  153.87    9.14 
  -2   2   7  143.85    9.00 
   2   2  -7  190.23    9.12 
  -2   2   7  159.16    8.92 
  -2   2   7  126.88    8.87 
   2   2  -7  157.84    9.00 
  -2   2   7  170.84    9.27 
  -2   2   7  104.99    8.70 
   2   2  -6  233.04   12.51 
   2   2  -6  213.30   12.20 
  -2   2   6  212.37   12.41 
   2   2  -6  237.92   12.66 
  -2   2   6  199.49   12.65 
  -2   2   6  220.78   12.68 
  -2   2   6  173.17   12.36 
  -2   2   6  223.16   12.53 
  -2   2   6  209.36   12.50 
   2   2  -6  227.46   12.24 
   2   2  -6  252.05   12.42 
  -2   2   6  225.09   12.57 
  -2   2   6  205.02   12.45 
  -2   2   6  229.41   12.58 
   2   2  -6  252.09   12.61 
   2   2  -6  215.13   12.15 
   2   2  -6  246.92   12.41 
   2   2  -6  248.25   12.62 
  -2   2   6  213.83   12.63 
  -2   2   5   53.17    4.22 
  -2   2   5   64.37    4.33 
   2   2  -5   67.77    4.40 
  -2   2   5   63.80    4.49 
   2   2  -5   71.96    4.49 
  -2   2   5   66.01    4.24 
   2   2  -5   63.56    3.99 
   2   2  -5   65.96    3.96 
  -2   2   5   69.32    4.36 
   2   2  -5   66.19    4.06 
   2   2  -5   69.74    4.18 
  -2   2   5   73.94    4.49 
  -2   2   5   72.26    4.51 
   2   2  -4    7.48    1.03 
   2   2  -4    6.31    1.01 
  -2   2   4    8.14    1.34 
  -2   2   4    9.36    1.38 
   2   2  -4    6.57    0.94 
   2   2  -3   67.00    4.09 
   2   2  -3   65.24    4.07 
  -2   2   3   69.44    4.22 
   2   2  -3   71.88    4.11 
   2   2  -2  414.50   20.85 
   2   2  -2  426.14   20.84 
   2   2  -2  380.36   20.65 
  -2   2   2  400.55   20.67 
   2   2  -2  416.73   20.84 
  -2   2   2  355.65   20.61 
   2   2  -2  380.70   20.67 
  -2   2   1 1191.82   58.78 
   2   2  -1 1199.95   59.05 
  -2   2   1 1070.35   58.66 
   2   2  -1 1171.16   58.91 
  -2   2   1 1089.45   58.87 
   2   2  -1 1131.17   58.99 
  -2   2   1 1135.57   58.86 
   2   2  -1 1167.71   58.93 
  -2   2   0  652.96   32.88 
  -2   2   0  634.92   32.79 
   2   2   0  651.59   33.00 
   2   2   0  640.27   32.98 
  -2   2   0  619.32   32.92 
   2   2   0  563.58   32.96 
   2   2   0  601.06   32.99 
  -2   2   0  636.41   32.91 
  -2   2   0  612.63   32.83 
   2   2   1   57.13    3.59 
  -2   2  -1   67.19    3.90 
  -2   2  -1   68.70    3.69 
  -2   2  -1   66.93    3.59 
   2   2   1   59.49    3.71 
   2   2   1   61.42    3.81 
   2   2   1   62.26    3.80 
  -2   2  -1   68.50    3.74 
  -2   2  -1   68.69    3.67 
   2   2   1   67.49    3.87 
   2   2   2    4.11    0.77 
   2   2   2    3.28    0.92 
  -2   2  -2    5.09    0.71 
  -2   2  -2    5.90    0.84 
   2   2   2    3.56    0.75 
  -2   2  -2    5.19    0.90 
   2   2   2    3.77    1.00 
  -2   2  -2    5.71    0.93 
   2   2   2    5.91    1.09 
  -2   2  -3  184.39    9.96 
  -2   2  -4   10.96    1.09 
   2   2   4    7.79    1.15 
   2   2   4    9.88    1.31 
  -2   2  -4    9.02    1.15 
   2   2   4    9.59    1.19 
  -2   2  -4    8.21    1.10 
   2   2   4    5.40    0.80 
   2   2   5    1.53    1.01 
   2   2   5    1.17    0.94 
   2   2   5    1.59    0.94 
  -2   2  -5    0.03    0.77 
  -2   2  -5    0.84    0.89 
   2   2   5    1.35    0.93 
   2   2   5    1.15    0.99 
  -2   2  -5    0.34    0.72 
  -2   2  -5    0.51    0.75 
  -2   2  -5    0.17    1.54 
   2   2   5    1.99    0.89 
   2   2   5    0.08    1.35 
   2   2   5    0.54    0.96 
   2   2   5    0.75    1.07 
   2   2   5    1.54    1.06 
   2   2   6   54.68    3.66 
   2   2   6   55.40    3.63 
  -2   2  -6   57.13    3.49 
  -2   2  -6   54.05    3.51 
   2   2   6   50.27    3.52 
  -2   2  -6   48.93    3.39 
   2   2   6   60.48    4.03 
   2   2   6   53.36    3.54 
  -2   2  -6   60.23    3.50 
   2   2   6   53.73    3.62 
   2   2   6   48.54    3.83 
  -2   2  -6   65.34    4.22 
   2   2   6   53.41    3.51 
   2   2   7    0.83    1.20 
   2   2   7    5.16    1.49 
   2   2   7    1.09    1.19 
  -2   2  -7    2.43    1.06 
   2   2   7    1.70    1.46 
  -2   2  -7    3.09    3.49 
   2   2   7   -0.06    1.75 
   2   2   7    0.57    1.15 
   2   2   7    1.90    1.40 
   2   2   7    1.80    1.97 
   2   2   8  164.57    9.77 
  -2   2  -8  174.86   10.34 
   2   2   8  186.10   10.18 
   2   2   8  151.31    9.57 
   2   2   8  169.71    9.73 
  -2   2  -8  149.27    9.41 
   2   2   8  173.58   10.08 
   2   2   8  167.46    9.62 
   2   2   8  155.88    9.71 
  -2   2  -8  191.83   10.66 
  -2   2  -8  202.04   11.54 
  -2   2  -9   97.48    7.10 
   2   2   9  106.80    7.00 
  -2   2  -9   95.42    7.30 
  -2   2  -9  117.97    8.42 
   2   2   9  107.16    6.55 
   2   2   9  100.70    6.35 
   2   2   9  109.58    6.59 
   2   2   9  117.54    7.02 
   2   2   9   98.66    6.54 
   2   2   9   94.22    6.24 
   2   2  10    2.44    2.11 
   2   2  10    4.74    2.09 
  -2   2 -10    1.46    2.49 
  -2   2 -10    4.34    3.71 
   2   2  10    4.43    1.47 
  -2   2 -10    4.43    2.50 
   2   2  11    9.12    1.89 
  -2   2 -11    8.19    2.15 
  -2   2 -11    9.97    3.26 
   2   2  11    8.05    1.43 
  -2   3  10    1.70    1.82 
  -2   3  10    0.14    0.86 
  -2   3  10    0.60    1.46 
  -2   3  10   -1.60    1.84 
   2   3 -10    1.73    1.90 
  -2   3  10   -0.46    1.64 
  -2   3   9    5.47    2.33 
   2   3  -9    8.14    2.44 
  -2   3   9    9.39    1.94 
  -2   3   9   11.96    2.56 
  -2   3   9    8.01    2.08 
   2   3  -9    9.23    2.25 
  -2   3   9    6.98    1.96 
  -2   3   9   11.88    2.41 
  -2   3   9    7.46    2.13 
  -2   3   8  357.12   22.48 
   2   3  -8  477.75   22.59 
  -2   3   8  396.12   22.68 
  -2   3   8  342.57   22.44 
  -2   3   8  417.23   22.46 
  -2   3   8  391.11   22.60 
   2   3  -8  448.59   22.44 
   2   3  -8  404.53   22.38 
  -2   3   8  419.68   22.71 
  -2   3   7   18.99    2.64 
  -2   3   7   20.07    2.79 
   2   3  -7   25.31    3.29 
   2   3  -7   17.97    1.83 
  -2   3   7   19.06    2.61 
  -2   3   7   14.10    2.37 
  -2   3   7   21.51    2.89 
   2   3  -7   23.10    2.75 
  -2   3   7   19.58    2.51 
   2   3  -7   19.89    2.57 
  -2   3   7   13.73    2.06 
   2   3  -7   20.42    2.62 
  -2   3   7   18.68    2.86 
   2   3  -6  455.43   22.57 
   2   3  -6  429.01   22.41 
  -2   3   6  465.37   22.79 
  -2   3   6  381.58   22.80 
   2   3  -6  486.37   22.88 
  -2   3   6  375.77   22.77 
  -2   3   6  416.10   22.69 
   2   3  -6  478.23   22.39 
  -2   3   6  275.90   22.41 
  -2   3   6  350.37   22.51 
   2   3  -6  366.91   22.27 
   2   3  -6  458.69   22.48 
  -2   3   6  424.05   22.88 
   2   3  -6  524.35   22.80 
   2   3  -6  387.60   22.25 
  -2   3   6  439.18   22.55 
   2   3  -6  469.33   22.62 
  -2   3   6  376.88   22.72 
   2   3  -6  378.31   22.32 
  -2   3   5   49.44    4.05 
   2   3  -5   59.66    4.26 
   2   3  -5   61.75    3.98 
   2   3  -5   51.87    3.75 
  -2   3   5   60.15    4.08 
  -2   3   5   44.41    4.16 
  -2   3   5   47.16    4.05 
  -2   3   5   37.61    3.74 
   2   3  -5   56.56    3.71 
  -2   3   5   51.38    4.03 
  -2   3   5   59.38    4.05 
   2   3  -5   85.26    4.13 
  -2   3   5   58.76    4.29 
   2   3  -5   66.92    4.07 
  -2   3   5   56.59    3.68 
   2   3  -5   73.69    3.91 
   2   3  -5   70.23    3.82 
  -2   3   5   50.57    3.88 
  -2   3   5   63.48    4.35 
  -2   3   4  357.79   22.57 
  -2   3   4  385.30   22.54 
   2   3  -4  431.70   22.42 
  -2   3   4  432.10   22.81 
   2   3  -4  386.61   22.55 
  -2   3   4  418.91   22.70 
   2   3  -4  463.10   22.55 
   2   3  -4  411.62   22.34 
   2   3  -4  432.27   22.42 
  -2   3   4  407.90   22.43 
  -2   3   4  423.63   22.57 
   2   3  -4  445.36   22.42 
  -2   3   4  406.63   22.67 
   2   3  -3  110.06    6.87 
   2   3  -3  143.14    7.01 
   2   3  -3  143.77    6.93 
  -2   3   3  105.85    6.69 
  -2   3   3  111.47    6.73 
  -2   3   3  128.81    7.15 
   2   3  -2  386.26   21.24 
   2   3  -2  395.67   21.18 
   2   3  -2  419.00   21.23 
   2   3  -2  375.18   21.13 
  -2   3   2  418.08   21.45 
   2   3  -1 1037.82   55.36 
   2   3  -1 1147.90   55.49 
   2   3  -1  995.35   55.28 
  -2   3   1 1052.06   55.31 
   2   3  -1 1124.07   55.42 
   2   3  -1 1004.04   55.34 
  -2   3   1 1111.32   55.36 
  -2   3   1 1007.05   55.10 
  -2   3   1 1097.03   55.54 
  -2   3   0  372.24   20.06 
   2   3   0  385.04   20.41 
   2   3   0  352.36   20.28 
   2   3   0  341.77   20.21 
  -2   3   0  407.33   20.33 
   2   3   0  388.38   20.42 
   2   3   0  410.73   20.42 
  -2   3   0  417.03   20.53 
  -2   3   0  391.36   20.16 
  -2   3  -1  813.46   41.45 
   2   3   1  780.12   41.59 
   2   3   1  780.21   41.70 
   2   3   1  719.42   41.50 
  -2   3  -1  765.97   41.43 
   2   3   1  791.26   41.75 
   2   3   1  812.97   41.75 
  -2   3  -1  835.08   41.65 
  -2   3  -1  816.13   41.54 
  -2   3  -1  807.70   41.81 
  -2   3  -2    4.47    0.71 
   2   3   2    5.39    0.98 
  -2   3  -2    3.61    0.82 
   2   3   2    4.22    0.74 
  -2   3  -2    1.21    0.86 
   2   3   2    3.74    1.15 
  -2   3  -2    3.49    0.88 
   2   3   2    3.36    1.12 
  -2   3  -3  398.21   20.93 
  -2   3  -3  406.23   20.85 
   2   3   3  364.92   20.96 
  -2   3  -4  191.75    9.63 
   2   3   4  170.87    9.40 
  -2   3  -4  169.28    9.28 
   2   3   4  173.16    9.49 
  -2   3  -4  178.23    9.31 
   2   3   4  164.08    9.42 
   2   3   4  176.36    9.48 
  -2   3  -4  176.22    9.26 
   2   3   4  142.86    9.27 
  -2   3  -4  162.39    9.29 
   2   3   4  149.27    9.33 
  -2   3  -5   23.24    2.00 
   2   3   5   21.75    2.25 
  -2   3  -5   26.13    2.08 
  -2   3  -5   22.05    1.97 
   2   3   5   18.59    2.39 
  -2   3  -5   27.97    2.33 
  -2   3  -5   31.96    2.10 
   2   3   5   27.79    2.19 
  -2   3  -5   19.34    1.93 
  -2   3  -5   27.07    2.65 
  -2   3  -5   32.03    2.03 
  -2   3  -5   28.99    3.49 
   2   3   5   21.70    2.14 
   2   3   5   23.29    2.18 
  -2   3  -6   -0.17    2.88 
   2   3   6    0.09    1.37 
   2   3   6    0.62    1.46 
   2   3   6   -0.64    1.44 
   2   3   6    0.75    1.22 
  -2   3  -6    1.26    1.14 
   2   3   6    0.14    0.92 
   2   3   6    0.25    1.00 
  -2   3  -6    1.53    0.99 
   2   3   6    1.95    1.76 
   2   3   6    0.61    1.90 
  -2   3  -6    0.58    2.00 
   2   3   6    0.34    0.94 
  -2   3  -6    0.42    1.10 
  -2   3  -7   64.18    4.66 
  -2   3  -7   58.56    3.85 
   2   3   7   55.33    3.99 
   2   3   7   54.38    4.13 
   2   3   7   53.03    4.03 
  -2   3  -7   70.30    5.76 
  -2   3  -7   50.82    3.63 
   2   3   7   51.05    3.90 
  -2   3  -8   88.24    5.93 
   2   3   8   58.19    5.07 
  -2   3  -8   90.21    6.91 
  -2   3  -8  103.28    6.54 
  -2   3  -8   73.79    4.89 
   2   3   8   74.53    5.05 
  -2   3  -9   10.51    3.04 
  -2   3  -9    9.21    1.62 
  -2   3  -9   13.14    3.94 
  -2   3  -9    8.83    1.48 
   2   3   9    7.46    1.49 
  -2   3  -9   12.38    2.79 
   2   3   9    6.61    1.96 
   2   3   9   10.25    2.41 
  -2   3 -10   33.95    4.13 
  -2   3 -10   20.87    3.48 
   2   3  10   26.38    2.56 
   2   3  10   29.16    3.00 
  -2   4  10    3.56    1.56 
  -2   4  10    0.72    1.45 
   2   4 -10    1.18    1.67 
  -2   4  10    1.28    1.45 
  -2   4   9    9.86    2.09 
  -2   4   9    1.55    1.90 
  -2   4   9    9.04    1.80 
  -2   4   9   10.76    2.30 
  -2   4   9    5.59    2.10 
   2   4  -9   14.47    2.26 
  -2   4   9   12.05    2.25 
  -2   4   8   39.62    3.57 
  -2   4   8   41.89    3.82 
   2   4  -8   40.00    2.87 
  -2   4   8   38.48    3.73 
  -2   4   8   43.81    4.00 
   2   4  -8   50.95    3.71 
  -2   4   8   20.07    3.29 
  -2   4   8   41.68    3.43 
  -2   4   8   30.67    3.00 
  -2   4   8   29.99    3.58 
  -2   4   8   34.70    3.46 
  -2   4   7   14.41    2.56 
  -2   4   7   12.14    2.18 
  -2   4   7   11.84    2.41 
   2   4  -7   15.40    2.28 
  -2   4   7   14.83    2.94 
  -2   4   7   12.86    2.76 
  -2   4   7   11.35    2.80 
  -2   4   7   13.35    2.62 
  -2   4   7   13.05    2.70 
  -2   4   7   16.00    2.42 
   2   4  -7   16.87    2.49 
   2   4  -7   12.64    1.75 
  -2   4   6   67.27    5.59 
  -2   4   6   78.87    6.00 
  -2   4   6   82.23    6.16 
   2   4  -6  101.37    5.71 
  -2   4   6   79.63    5.23 
  -2   4   6   72.58    5.79 
   2   4  -6  103.19    6.18 
  -2   4   6   86.85    5.81 
  -2   4   6   78.36    5.52 
   2   4  -6   83.92    5.39 
   2   4  -6   94.95    5.36 
  -2   4   6   73.13    5.86 
  -2   4   6   84.93    5.97 
  -2   4   5   45.76    4.22 
  -2   4   5   55.80    4.03 
   2   4  -5   54.40    3.76 
   2   4  -5   59.80    3.90 
  -2   4   5   54.09    4.47 
  -2   4   5   59.39    4.58 
  -2   4   5   43.80    4.27 
  -2   4   5   56.80    4.22 
  -2   4   5   47.63    4.31 
   2   4  -5   66.32    4.48 
  -2   4   5   50.28    4.25 
   2   4  -5   57.54    3.97 
  -2   4   5   53.50    3.76 
   2   4  -4   57.05    3.56 
   2   4  -4   53.91    3.64 
  -2   4   4   52.35    3.82 
  -2   4   4   43.94    3.89 
   2   4  -4   48.56    3.42 
   2   4  -4   49.48    3.52 
  -2   4   4   43.43    3.67 
  -2   4   4   47.66    4.11 
  -2   4   4   50.49    4.20 
  -2   4   4   47.68    4.09 
   2   4  -4   47.09    3.36 
  -2   4   4   60.43    4.24 
  -2   4   4   51.44    4.17 
   2   4  -4   60.72    4.08 
  -2   4   4   53.60    4.10 
  -2   4   4   51.55    3.78 
   2   4  -4   55.92    3.66 
  -2   4   4   54.00    3.60 
  -2   4   3    8.68    1.25 
   2   4  -3    8.24    1.28 
   2   4  -3    9.48    1.46 
  -2   4   3    8.97    1.74 
   2   4  -3    9.98    1.40 
  -2   4   3   10.03    1.73 
  -2   4   3   10.82    1.68 
  -2   4   3    9.95    1.62 
  -2   4   3   12.78    2.08 
   2   4  -3   11.15    1.99 
  -2   4   3   10.36    2.13 
  -2   4   3    8.31    1.53 
  -2   4   3   12.86    2.10 
  -2   4   3   10.27    2.08 
   2   4  -3    9.30    1.35 
  -2   4   3    9.48    2.06 
   2   4  -3    8.82    1.28 
  -2   4   3   10.32    1.42 
  -2   4   3    9.10    1.47 
  -2   4   3    7.04    1.13 
   2   4  -3    8.91    1.10 
  -2   4   3    9.89    1.98 
  -2   4   2   22.31    2.29 
  -2   4   2   16.24    2.27 
  -2   4   2   14.63    1.62 
   2   4  -2   19.21    1.75 
   2   4  -2   14.62    1.62 
  -2   4   2   13.03    1.86 
   2   4  -2   15.65    1.61 
   2   4  -2   15.36    1.37 
  -2   4   2   15.75    1.52 
   2   4  -2   16.52    1.64 
   2   4  -2   15.91    1.63 
  -2   4   2   13.79    1.71 
   2   4  -2   18.08    1.62 
  -2   4   2   20.40    1.95 
  -2   4   2   14.86    1.89 
  -2   4   2   19.82    2.24 
  -2   4   2   19.61    2.36 
  -2   4   2   14.74    2.19 
   2   4  -2   13.11    1.63 
  -2   4   2   18.28    2.22 
   2   4  -2   17.62    1.68 
   2   4  -2   17.25    1.58 
  -2   4   2   14.29    1.59 
  -2   4   2   17.87    1.76 
  -2   4   1   43.20    3.59 
   2   4  -1   49.16    3.16 
   2   4  -1   46.90    3.13 
  -2   4   1   51.44    3.41 
   2   4  -1   46.38    3.19 
  -2   4   1   36.73    3.22 
  -2   4   1   41.50    3.11 
   2   4  -1   52.94    3.27 
   2   4  -1   50.40    3.10 
   2   4   0   27.62    2.06 
   2   4   0   30.33    1.92 
  -2   4   0   16.90    2.46 
   2   4   0   23.68    1.99 
  -2   4   0   15.99    1.89 
  -2   4  -1    3.09    0.82 
   2   4   1    3.14    0.89 
  -2   4  -1    3.00    1.75 
   2   4   1    5.52    1.00 
  -2   4  -1    3.54    0.74 
   2   4   1    4.17    0.75 
  -2   4  -1    2.36    1.13 
  -2   4  -1    2.84    1.00 
   2   4   1    2.70    0.99 
  -2   4  -1    2.80    1.02 
   2   4   1    2.13    1.06 
   2   4   1    4.15    1.12 
   2   4   1    2.92    1.02 
   2   4   1    3.89    1.17 
   2   4   1    3.05    1.12 
  -2   4  -1    5.22    1.02 
   2   4   1    3.41    1.11 
   2   4   2    0.81    1.06 
  -2   4  -2    0.60    0.89 
   2   4   2    0.36    1.02 
  -2   4  -2    0.68    0.79 
   2   4   2    1.00    0.79 
  -2   4  -2    0.51    2.79 
  -2   4  -2    0.28    1.21 
  -2   4  -2    1.14    0.97 
   2   4   2    0.86    1.01 
   2   4   2    1.35    1.01 
  -2   4  -2    0.12    0.56 
   2   4   2    0.58    0.78 
  -2   4  -2    1.07    0.71 
  -2   4  -2    1.36    0.79 
   2   4   2    1.33    1.06 
  -2   4  -2    0.71    0.83 
   2   4   2    0.74    1.02 
   2   4   2    1.22    0.99 
  -2   4  -2    1.39    1.02 
   2   4   3    2.37    0.97 
   2   4   3    1.56    0.95 
  -2   4  -3    2.04    0.97 
  -2   4  -3    4.02    1.00 
   2   4   3    2.77    1.25 
   2   4   3    2.03    1.25 
  -2   4  -3    2.13    0.92 
  -2   4  -3    2.76    0.75 
  -2   4  -3    2.83    0.87 
  -2   4  -3   -2.35    2.89 
  -2   4  -3    3.54    1.26 
   2   4   3    1.27    1.47 
   2   4   3    1.68    1.09 
  -2   4  -3    1.72    1.00 
   2   4   3    1.34    1.13 
  -2   4  -3    1.45    1.07 
  -2   4  -4   70.91    4.21 
  -2   4  -4   70.74    4.17 
  -2   4  -4   63.50    4.14 
   2   4   4   59.77    4.55 
  -2   4  -4   64.73    4.06 
  -2   4  -4   76.59    6.11 
  -2   4  -4   70.54    4.53 
   2   4   4   56.82    4.36 
   2   4   4   60.31    4.21 
  -2   4  -4   69.88    4.06 
  -2   4  -4   66.51    4.20 
   2   4   4   64.97    4.40 
   2   4   4   58.59    4.08 
   2   4   5    9.27    1.88 
   2   4   5    9.95    1.76 
  -2   4  -5   10.74    1.51 
  -2   4  -5   10.08    1.85 
   2   4   5    9.23    1.52 
  -2   4  -5    8.26    1.51 
   2   4   5    8.49    2.09 
  -2   4  -5   10.98    2.18 
  -2   4  -5   11.73    1.51 
  -2   4  -6    1.48    1.15 
  -2   4  -6   -0.13    2.04 
   2   4   6   -0.11    1.72 
  -2   4  -6    1.23    1.36 
  -2   4  -6    0.68    1.35 
  -2   4  -6    0.95    1.28 
   2   4   6    0.51    1.02 
   2   4   6   -0.51    1.94 
   2   4   6    0.87    1.49 
   2   4   7   27.02    3.07 
  -2   4  -7   33.04    3.48 
   2   4   7   21.30    3.33 
  -2   4  -7   32.71    2.51 
  -2   4  -7   33.58    2.75 
   2   4   7   26.95    2.77 
   2   4   7   29.74    2.75 
   2   4   8   92.87    6.11 
   2   4   8   96.00    5.85 
  -2   4  -8   89.51    6.33 
   2   4   8   64.38    5.87 
  -2   4  -8  119.81    7.14 
   2   4   8   86.35    5.78 
  -2   4  -8   97.04    5.56 
  -2   4  -8  101.66    5.77 
   2   4   8   84.90    5.69 
   2   4   9   19.13    2.17 
  -2   4  -9   12.82    1.77 
   2   4   9    8.53    1.58 
  -2   4  -9   14.45    2.56 
   2   4   9   11.54    1.62 
   2   4   9    7.27    1.26 
  -2   4  -9   16.68    1.70 
   2   4   9   12.23    2.32 
  -2   4 -10   -0.34    2.02 
   2   4  10    1.13    1.23 
  -2   5   9   37.39    3.19 
  -2   5   8    4.43    1.42 
   2   5  -8    6.36    1.25 
  -2   5   8    5.28    1.94 
  -2   5   8    4.59    1.89 
   2   5  -8    7.75    1.75 
  -2   5   8    9.12    2.07 
  -2   5   8    5.01    1.91 
  -2   5   7  107.52    7.59 
  -2   5   7  125.15    7.84 
   2   5  -7  144.31    7.40 
  -2   5   7   88.61    7.31 
  -2   5   7  125.60    7.74 
  -2   5   7  120.81    7.65 
   2   5  -7  126.80    7.09 
  -2   5   7  115.76    7.58 
  -2   5   7  111.30    7.21 
  -2   5   7  106.73    7.53 
  -2   5   6   14.35    2.80 
  -2   5   6   12.25    2.69 
  -2   5   6   11.70    1.77 
   2   5  -6   15.79    2.07 
  -2   5   6   14.73    2.85 
  -2   5   6   10.95    2.43 
  -2   5   6   11.73    2.45 
  -2   5   6    5.66    1.54 
   2   5  -6   15.24    1.83 
  -2   5   6   13.83    2.64 
  -2   5   6   12.47    2.20 
  -2   5   6    9.32    2.60 
   2   5  -6   12.67    1.61 
  -2   5   5    4.18    2.38 
  -2   5   5    4.74    2.34 
  -2   5   5    3.56    1.51 
  -2   5   5    5.94    2.33 
  -2   5   5    4.66    2.40 
   2   5  -5    5.24    2.39 
  -2   5   5    4.00    2.16 
  -2   5   5    2.63    1.39 
  -2   5   5    5.79    2.37 
  -2   5   5    3.06    1.86 
  -2   5   5    3.09    2.33 
   2   5  -5    3.99    1.43 
   2   5  -4   34.02    2.76 
  -2   5   4   35.70    3.51 
  -2   5   4   33.64    3.16 
  -2   5   4   33.56    3.58 
  -2   5   4   33.01    3.58 
  -2   5   4   32.85    3.61 
   2   5  -4   40.44    3.36 
  -2   5   4   35.67    3.67 
  -2   5   4   33.32    3.60 
  -2   5   4   23.94    2.70 
   2   5  -4   35.77    2.92 
  -2   5   4   35.30    2.93 
  -2   5   3    3.21    1.50 
  -2   5   3    3.12    2.13 
   2   5  -3    3.32    1.28 
   2   5  -3    2.38    1.23 
  -2   5   3    2.15    2.24 
  -2   5   3    4.81    2.22 
   2   5  -3    4.64    1.38 
   2   5  -3    2.94    1.34 
  -2   5   3    2.21    1.74 
  -2   5   3    2.72    2.17 
   2   5  -3    5.33    1.86 
  -2   5   3    2.41    1.39 
   2   5  -3    2.69    1.24 
   2   5  -3    4.75    1.74 
   2   5  -2   44.23    3.02 
  -2   5   2   42.12    3.41 
   2   5  -2   40.42    3.36 
   2   5  -2   43.79    3.08 
   2   5  -2   42.43    3.16 
   2   5  -2   34.09    2.99 
  -2   5   2   33.46    3.64 
  -2   5   2   41.16    3.10 
   2   5  -1   21.73    1.83 
  -2   5   1   25.75    2.88 
  -2   5   1   17.55    1.97 
  -2   5   1   13.84    1.67 
   2   5  -1   14.02    1.76 
  -2   5   1   12.06    2.66 
   2   5  -1   19.51    1.89 
   2   5  -1   21.27    1.96 
   2   5  -1   22.11    2.07 
  -2   5   1   13.76    1.70 
   2   5  -1   11.94    1.65 
   2   5  -1   24.49    1.92 
   2   5  -1   14.24    1.65 
   2   5  -1    8.76    1.41 
   2   5  -1   18.03    1.94 
   2   5   0   24.47    2.15 
   2   5   0   13.31    1.84 
   2   5   0   21.17    1.83 
  -2   5   0   19.64    2.14 
   2   5   0   20.25    2.06 
  -2   5   0   17.33    2.89 
  -2   5   0   16.25    1.68 
   2   5   0   18.37    1.87 
   2   5   0   22.58    1.85 
   2   5   0   20.40    2.06 
  -2   5   0   18.27    1.86 
  -2   5   0   22.47    2.10 
   2   5   0   20.36    1.96 
  -2   5   0   16.36    2.06 
   2   5   0   13.01    1.66 
   2   5   0   20.62    2.07 
  -2   5  -1    0.40    1.35 
  -2   5  -1    0.55    1.24 
  -2   5  -1    0.26    1.28 
  -2   5  -1    0.83    1.12 
   2   5   1   -0.37    1.33 
  -2   5  -1   -0.98    2.05 
   2   5   1    0.76    1.20 
   2   5   1    0.67    1.24 
   2   5   1    1.19    1.32 
  -2   5  -1   -0.14    1.00 
   2   5   1    0.92    1.02 
  -2   5  -2  209.42   12.47 
  -2   5  -2  201.91   12.27 
  -2   5  -2  226.63   12.05 
   2   5   2  211.26   12.20 
  -2   5  -2  237.52   12.17 
   2   5   2  225.55   12.11 
  -2   5  -2  221.38   11.95 
   2   5   2  204.00   12.11 
   2   5   2  209.19   12.15 
   2   5   2  204.07   11.95 
   2   5   3   42.09    3.34 
   2   5   3   35.24    3.24 
  -2   5  -3   45.43    3.14 
   2   5   3   40.67    3.02 
  -2   5  -3   45.17    3.12 
  -2   5  -3   45.04    3.20 
  -2   5  -3   43.98    5.57 
  -2   5  -3   45.11    3.47 
   2   5   3   40.30    3.28 
  -2   5  -3   41.84    3.02 
   2   5   3   30.75    3.34 
   2   5   4    0.41    1.54 
  -2   5  -4    0.90    1.12 
   2   5   4    1.10    1.84 
  -2   5  -4   -0.30    1.40 
  -2   5  -4    0.65    1.21 
   2   5   4    1.00    1.62 
   2   5   4    0.41    1.68 
   2   5   4   -0.24    1.21 
  -2   5  -4   -0.13    1.38 
  -2   5  -4   -0.52    1.33 
   2   5   4    1.83    1.55 
  -2   5  -5    0.66    1.35 
   2   5   5    1.65    1.69 
   2   5   5    1.16    1.89 
   2   5   5    1.89    1.59 
  -2   5  -5   -0.35    1.46 
  -2   5  -5    0.42    1.33 
   2   5   5    1.35    1.74 
  -2   5  -5   -1.21    1.79 
   2   5   5    2.05    1.66 
   2   5   5   -0.23    1.11 
  -2   5  -5   -0.04    1.34 
  -2   5  -6    5.58    1.50 
   2   5   6    1.74    1.14 
   2   5   6    0.91    2.03 
   2   5   6    5.23    1.78 
  -2   5  -6    4.04    1.55 
   2   5   6    4.29    1.87 
   2   5   6    5.18    1.78 
  -2   5  -6    4.91    1.45 
  -2   5  -6    3.13    1.50 
   2   5   7    1.12    1.43 
   2   5   7    1.11    1.64 
   2   5   7   -2.37    2.02 
  -2   5  -7    1.01    1.30 
   2   5   7    2.04    1.73 
  -2   5  -7    2.16    1.16 
   2   5   7    0.19    1.46 
  -2   5  -7    2.68    2.35 
   2   5   8    5.52    1.66 
  -2   5  -8    5.39    2.32 
   2   5   8    7.94    1.75 
   2   5   8    2.67    1.83 
   2   5   8    4.53    1.39 
   2   5   8    6.51    1.41 
  -2   5  -8    8.28    1.45 
   2   5   9   46.82    3.48 
  -2   6   7    2.59    1.66 
  -2   6   7    0.72    1.52 
   2   6  -7    0.17    0.94 
  -2   6   7   -0.29    1.58 
  -2   6   6    6.66    2.07 
  -2   6   6    4.41    1.76 
  -2   6   6    3.73    1.87 
   2   6  -6    3.71    1.08 
  -2   6   6    3.30    1.95 
  -2   6   6    1.31    0.98 
  -2   6   5    9.64    2.29 
   2   6  -5    3.90    1.27 
  -2   6   5    6.02    2.19 
  -2   6   5    3.19    1.32 
  -2   6   5    4.52    1.98 
   2   6  -5    5.37    1.39 
  -2   6   5    3.79    2.10 
   2   6  -4   10.83    1.65 
  -2   6   4   10.53    2.53 
  -2   6   4    8.16    2.40 
   2   6  -4   10.56    1.60 
  -2   6   4    8.54    1.68 
   2   6  -4   11.82    1.61 
  -2   6   4    6.29    2.36 
  -2   6   3    3.98    2.49 
   2   6  -3    4.78    1.28 
  -2   6   3    5.18    1.57 
   2   6  -3    5.42    1.54 
  -2   6   3    4.57    2.56 
   2   6  -2   13.62    1.69 
  -2   6   2   13.98    2.04 
   2   6  -2   16.54    1.90 
   2   6  -2   14.98    2.03 
  -2   6   2   17.21    3.00 
  -2   6   2   12.10    1.60 
  -2   6   2   15.36    2.07 
   2   6  -2   12.38    2.01 
   2   6  -1    1.21    1.31 
  -2   6   1    0.96    1.53 
  -2   6   1    2.95    1.51 
  -2   6   1    1.04    1.13 
   2   6  -1    1.18    1.43 
  -2   6   1    2.46    1.59 
   2   6  -1    1.07    1.20 
  -2   6   1    1.69    2.94 
  -2   6   1    1.81    2.48 
   2   6  -1    2.71    1.02 
  -2   6   0   36.27    4.93 
   2   6   0   26.99    2.37 
  -2   6   0   26.88    2.78 
  -2   6   0   30.12    2.85 
   2   6   0   23.97    2.50 
   2   6   0   30.76    2.62 
  -2   6   0   34.61    2.78 
  -2   6   0   20.13    3.47 
  -2   6   0   28.40    2.42 
   2   6   0   20.41    2.61 
   2   6   1   25.58    2.36 
   2   6   1   23.99    2.39 
  -2   6  -1   23.31    2.88 
  -2   6  -1   22.50    2.52 
   2   6   1   19.75    2.33 
  -2   6  -1   21.63    2.12 
   2   6   1   22.58    2.11 
  -2   6  -1   31.24    2.55 
   2   6   1   24.67    2.38 
  -2   6  -1   26.91    2.34 
   2   6   2    0.09    1.16 
   2   6   2    1.62    1.46 
   2   6   2    1.52    1.41 
  -2   6  -2   -0.48    1.41 
  -2   6  -2    0.18    1.41 
   2   6   2   -0.26    1.39 
  -2   6  -2    0.34    1.18 
  -2   6  -2    1.15    4.02 
  -2   6  -2    0.58    1.68 
  -2   6  -3   12.84    1.76 
   2   6   3   14.82    2.11 
  -2   6  -3   20.46    5.73 
  -2   6  -3   11.95    1.63 
   2   6   3   15.55    1.70 
   2   6   3   16.99    2.31 
   2   6   3   16.79    2.15 
   2   6   3   13.23    2.09 
  -2   6  -3   15.38    1.97 
   2   6   3   15.43    1.97 
   2   6   4    5.20    1.71 
   2   6   4    6.21    1.78 
  -2   6  -4    2.62    1.20 
  -2   6  -4    3.82    1.51 
   2   6   4    3.15    1.65 
   2   6   4    4.82    1.76 
  -2   6  -4    3.28    1.36 
   2   6   4    1.48    1.48 
  -2   6  -4    3.12    1.49 
  -2   6  -4    4.30    1.64 
   2   6   4    2.26    1.29 
   2   6   5    0.99    1.47 
   2   6   5    0.39    1.67 
  -2   6  -5   -0.26    1.11 
  -2   6  -5   -1.19    1.39 
   2   6   5   -0.32    1.53 
   2   6   5    0.59    1.52 
  -2   6  -5    0.17    1.19 
   2   6   5   -0.10    1.39 
  -2   6  -5   -1.01    1.32 
   2   6   5    0.45    1.01 
   2   6   6    0.31    1.65 
  -2   6  -6    1.17    1.11 
   2   6   6   -0.15    1.47 
  -2   6  -6    1.22    1.34 
   2   6   6    1.57    1.36 
   2   6   6    0.69    1.27 
  -2   6  -6    2.15    1.18 
  -2   6  -7    1.36    1.17 
   2   6   7    0.75    1.39 
  -2   6  -7    2.06    0.98 
  -2   6  -7    0.43    0.99 
   2   6   7    1.36    1.08 
   2   6   7    1.16    1.31 
   2   7  -5    0.29    0.86 
  -2   7   5    0.17    1.67 
   2   7  -5    1.80    0.87 
  -2   7   5    0.39    0.91 
   2   7  -4    7.58    1.24 
   2   7  -4   10.01    1.37 
  -2   7   4    7.32    2.38 
  -2   7   4    9.92    1.43 
   2   7  -4   10.17    1.29 
  -2   7   4    8.45    1.53 
  -2   7   4    7.82    1.40 
   2   7  -3    8.76    1.27 
  -2   7   3    8.49    1.51 
   2   7  -3    9.61    1.42 
  -2   7   3    8.01    1.60 
  -2   7   3    9.84    1.57 
  -2   7   3    8.65    2.83 
   2   7  -2    4.12    1.15 
  -2   7   2    0.96    3.71 
  -2   7   2    2.71    1.30 
  -2   7   2    2.66    1.36 
  -2   7   2    1.46    2.01 
  -2   7   1    1.94    2.19 
  -2   7   1    1.22    1.46 
  -2   7   1    1.63    1.22 
   2   7  -1    1.83    1.20 
  -2   7   1    1.28    1.24 
  -2   7   1    0.51    0.88 
   2   7   0    2.31    1.14 
  -2   7   0    0.94    2.23 
  -2   7   0    2.27    1.44 
   2   7   0    1.23    1.15 
  -2   7   0    2.41    1.10 
  -2   7   0    2.39    1.37 
  -2   7  -1   -0.13    0.80 
  -2   7  -1    0.73    1.24 
  -2   7  -1    0.42    1.10 
   2   7   1    0.12    1.04 
  -2   7  -1   -0.45    1.44 
   2   7   1    0.15    1.03 
   2   7   1    0.94    1.02 
  -2   7  -2    1.62    1.04 
   2   7   2    1.76    1.18 
  -2   7  -2    2.17    1.20 
  -2   7  -2    2.61    1.30 
   2   7   2    2.43    1.21 
  -2   7  -2    1.63    1.29 
   2   7   2    1.18    0.96 
  -2   7  -2    1.67    1.61 
   2   7   2    2.33    1.10 
   2   7   3    5.82    1.28 
   2   7   3    6.93    1.44 
  -2   7  -3    6.60    1.27 
  -2   7  -3    8.46    1.52 
  -2   7  -3    9.16    1.59 
   2   7   3    5.40    1.30 
   2   7   3    6.73    1.42 
   2   7   4    5.03    1.22 
   2   7   4    5.26    1.41 
  -2   7  -4    5.82    1.27 
   2   7   4    6.11    1.31 
  -2   7  -4    9.02    1.38 
   2   7   4    5.16    1.15 
  -2   7  -4    8.76    1.41 
  -2   7  -5    2.09    1.10 
   2   7   5    1.89    0.90 
   2   7   5   -0.52    1.07 
   2   7   5    1.27    1.08 
   3  -7  -4    5.69    1.54 
  -3  -7   4    9.51    1.86 
   3  -7  -4    9.85    1.78 
  -3  -7   4    9.11    2.92 
   3  -7  -4   10.40    1.69 
  -3  -7   4   13.52    3.16 
  -3  -7   4    8.97    2.46 
   3  -7  -3    6.10    1.78 
  -3  -7   3    8.21    4.66 
   3  -7  -3    5.98    1.54 
  -3  -7   3    5.04    1.56 
  -3  -7   3    5.92    5.02 
   3  -7  -3    3.41    1.46 
  -3  -7   3    7.91    2.11 
  -3  -7   2    3.77    1.69 
  -3  -7   2    5.68    5.32 
   3  -7  -2    2.92    1.62 
   3  -7  -2    1.67    1.29 
  -3  -7   2    1.10    2.66 
   3  -7  -1    4.75    1.66 
  -3  -7   1    7.69    2.23 
   3  -7  -1    6.09    1.99 
   3  -7   0    3.70    1.93 
   3  -7   0    3.39    1.35 
  -3  -7   0    4.65    2.69 
  -3  -7   0    4.17    1.44 
   3  -7   0    3.49    2.08 
  -3  -7  -1    1.66    2.96 
  -3  -7  -1    0.82    1.36 
   3  -7   1   -0.48    1.71 
  -3  -7  -2   10.45    4.87 
  -3  -7  -2    8.74    1.73 
  -3  -7  -3    1.41    4.12 
  -3  -7  -3    0.52    1.28 
  -3  -7  -3    1.13    2.96 
  -3  -7  -4    1.00    1.21 
  -3  -7  -4    0.18    2.52 
  -3  -6   7   18.12    2.38 
   3  -6  -7   12.87    1.69 
   3  -6  -6    0.97    1.33 
  -3  -6   6    4.65    2.48 
  -3  -6   6    0.83    2.05 
   3  -6  -6    4.86    1.70 
  -3  -6   6    5.11    2.62 
  -3  -6   6    3.24    2.02 
  -3  -6   5    1.42    1.78 
   3  -6  -5    0.39    1.34 
  -3  -6   5    0.72    3.96 
  -3  -6   5    2.29    3.16 
   3  -6  -5   -0.06    1.75 
  -3  -6   5    0.06    3.90 
  -3  -6   5   -0.45    2.71 
  -3  -6   4   34.26    7.38 
  -3  -6   4   27.52    6.50 
   3  -6  -4   29.39    3.12 
  -3  -6   4   35.68    2.97 
   3  -6  -4   20.94    2.64 
  -3  -6   4   36.54    3.48 
  -3  -6   4   36.91    5.18 
  -3  -6   3    3.10    3.24 
  -3  -6   3    2.51    1.89 
   3  -6  -3    0.75    1.78 
  -3  -6   2    8.52    1.59 
   3  -6  -2    5.83    1.89 
   3  -6  -2    5.12    1.89 
  -3  -6   1   16.31    2.26 
  -3  -6   1   17.12    3.36 
   3  -6  -1   14.83    2.16 
  -3  -6   0    2.26    1.77 
  -3  -6   0    3.45    3.44 
   3  -6   0    3.50    1.90 
  -3  -6  -1   16.05   10.76 
   3  -6   1   14.55    2.04 
   3  -6   1   15.66    2.58 
  -3  -6  -1   14.75    6.61 
  -3  -6  -1   13.39    2.39 
   3  -6   2    2.04    2.18 
  -3  -6  -2   -0.76    1.81 
  -3  -6  -2    0.47    3.70 
  -3  -6  -2    3.27    9.51 
  -3  -6  -2    1.60    6.30 
  -3  -6  -3   36.54    6.47 
  -3  -6  -3   38.86    3.48 
  -3  -6  -3   45.83    4.76 
  -3  -6  -3   34.45    3.23 
  -3  -6  -4   17.07    5.50 
  -3  -6  -4   15.42    4.01 
  -3  -6  -4   20.64    2.35 
  -3  -6  -5    0.05    1.41 
  -3  -6  -5    4.05    3.21 
  -3  -6  -5    0.22    1.31 
  -3  -6  -6    3.97    1.38 
  -3  -6  -6    3.36    1.39 
  -3  -6  -7    2.43    1.13 
   3  -5  -8   18.05    2.26 
  -3  -5   8   25.53    3.03 
  -3  -5   8   25.93    2.68 
  -3  -5   8   28.79    3.13 
   3  -5  -8   26.75    4.47 
  -3  -5   8   29.86    2.63 
  -3  -5   7   39.18    3.94 
   3  -5  -7   36.01    5.32 
  -3  -5   7   40.62    3.92 
  -3  -5   7   35.52    3.40 
  -3  -5   7   36.54    3.52 
  -3  -5   6   46.23    4.82 
  -3  -5   6   38.97    4.24 
  -3  -5   6   47.23    5.02 
   3  -5  -6   43.56    5.84 
  -3  -5   6   49.47    3.84 
  -3  -5   6   49.05    4.27 
  -3  -5   5   -1.06    3.53 
  -3  -5   5    0.86    4.58 
  -3  -5   5   -3.27    5.83 
   3  -5  -5    0.58    3.67 
  -3  -5   5   -0.23    2.09 
  -3  -5   5    1.75    5.48 
  -3  -5   5    2.31    1.56 
  -3  -5   5   -1.66    5.48 
  -3  -5   4    8.99    5.62 
  -3  -5   4    8.94    2.68 
  -3  -5   4    7.86    1.96 
  -3  -5   3   70.58    5.09 
  -3  -5   2   42.77    3.46 
  -3  -5   2   41.18    3.88 
  -3  -5   1    9.78    1.85 
  -3  -5   1    5.11    2.58 
  -3  -5   0    8.75    2.68 
  -3  -5   0   10.34    4.40 
  -3  -5   0    3.15    1.53 
  -3  -5   0    6.81    1.89 
  -3  -5  -1  120.22    9.89 
  -3  -5  -1  132.53    8.23 
  -3  -5  -1  141.97    7.64 
  -3  -5  -2    2.15    6.66 
  -3  -5  -2    1.29    1.68 
  -3  -5  -2    0.28    2.24 
  -3  -5  -2    1.37    1.50 
  -3  -5  -2   -0.63    3.71 
  -3  -5  -3   15.09    2.88 
   3  -5   3   23.09    2.54 
  -3  -5  -3   19.05    4.42 
  -3  -5  -3   19.03    2.53 
  -3  -5  -4   57.53    5.87 
  -3  -5  -4   61.34    4.45 
  -3  -5  -4   55.92    4.51 
  -3  -5  -5   -1.70    1.53 
  -3  -5  -5   -0.34    1.78 
  -3  -5  -6    7.64    1.73 
  -3  -5  -6    5.83    1.65 
  -3  -5  -6    7.27    1.93 
   3  -5   7    5.82    4.56 
  -3  -5  -7    4.36    1.49 
  -3  -5  -7    5.43    1.65 
  -3  -5  -7    4.23    1.42 
   3  -5   8    1.49    5.59 
   3  -5   8    4.25    6.69 
  -3  -5  -8   -1.11    1.07 
   3  -5   8    0.80    7.67 
  -3  -4   9   39.85    3.20 
   3  -4  -9   27.76    2.84 
   3  -4  -9   29.80    3.11 
  -3  -4   9   36.40    3.44 
   3  -4  -9   31.28    4.78 
  -3  -4   9   33.73    3.34 
  -3  -4   8  147.74    8.65 
   3  -4  -8  129.34    8.71 
   3  -4  -8  136.24    8.77 
  -3  -4   8  149.70    8.79 
   3  -4  -8  126.33    8.57 
  -3  -4   7   40.75    4.42 
   3  -4  -7   42.56    3.82 
   3  -4  -7   42.57    3.88 
  -3  -4   7   45.90    4.04 
  -3  -4   7   44.53    3.59 
  -3  -4   7   48.22    4.11 
  -3  -4   6    2.97    2.59 
   3  -4  -6    2.90    1.63 
   3  -4  -6    8.26    2.00 
  -3  -4   6    3.93    3.26 
  -3  -4   6    2.20    2.81 
  -3  -4   6    4.06    1.95 
   3  -4  -6    3.85    1.88 
  -3  -4   6    1.12    3.48 
  -3  -4   5   36.90    5.49 
  -3  -4   5   35.14    5.15 
  -3  -4   5   35.56    3.03 
  -3  -4   5   30.18    5.70 
  -3  -4   5   37.80    3.30 
  -3  -4   5   36.66    4.03 
  -3  -4   5   32.75    5.79 
   3  -4  -5   31.76    2.97 
  -3  -4   4  170.02    9.78 
  -3  -4   4  168.98    9.92 
  -3  -4   4  160.75   10.48 
  -3  -4   3   45.78    3.52 
   3  -4  -3   49.53    3.73 
  -3  -4   3   42.62    3.98 
  -3  -4   3   55.14    3.80 
  -3  -4   3   52.00    3.47 
  -3  -4   2   26.61    2.55 
   3  -4  -2   25.52    2.57 
  -3  -4   2   25.31    3.59 
  -3  -4   2   35.76    2.49 
  -3  -4   2   32.62    2.94 
  -3  -4   1    7.34    4.81 
  -3  -4   1    6.55    1.93 
   3  -4  -1    8.08    1.93 
  -3  -4   1    8.20    1.30 
   3  -4  -1   10.59    1.54 
  -3  -4   1    9.73    3.12 
  -3  -4   1    7.13    1.53 
  -3  -4   1    4.99    1.23 
  -3  -4   1    4.55    1.34 
  -3  -4   0    4.14    1.45 
   3  -4   0    5.16    1.74 
  -3  -4   0    4.83    1.18 
  -3  -4   0    5.99    2.69 
   3  -4   0    6.44    1.27 
  -3  -4   0    4.14    2.79 
  -3  -4   0    2.40    1.26 
  -3  -4   0    3.84    3.48 
  -3  -4  -1   24.77    2.16 
  -3  -4  -1   21.44    3.22 
  -3  -4  -1   16.46    2.35 
  -3  -4  -1   16.21    2.16 
  -3  -4  -1   19.21    2.23 
   3  -4   1   27.89    2.79 
  -3  -4  -1   22.47    1.95 
  -3  -4  -1   27.30    2.76 
  -3  -4  -1   20.17    2.74 
  -3  -4  -2   32.69    2.57 
  -3  -4  -2   28.41    2.80 
  -3  -4  -2   21.75    2.81 
  -3  -4  -2   23.86    2.62 
  -3  -4  -2   23.75    2.45 
   3  -4   2   25.57    2.87 
  -3  -4  -2   30.02    2.32 
  -3  -4  -3   96.75    5.49 
  -3  -4  -3   76.94    5.43 
  -3  -4  -3   84.71    5.33 
  -3  -4  -3   64.59    5.41 
   3  -4   3   64.75    5.41 
  -3  -4  -3   87.28    5.21 
  -3  -4  -3   82.89    5.40 
  -3  -4  -3   85.78    5.36 
  -3  -4  -4   38.26    3.32 
  -3  -4  -4   35.03    3.21 
  -3  -4  -4   30.06    3.26 
  -3  -4  -4   41.64    3.16 
  -3  -4  -5    2.70    1.80 
  -3  -4  -5    3.14    1.76 
  -3  -4  -5    2.17    1.47 
  -3  -4  -5    4.43    2.00 
  -3  -4  -6    1.18    1.32 
  -3  -4  -6    1.72    1.83 
  -3  -4  -7   -0.47    1.71 
  -3  -4  -7    1.10    1.16 
  -3  -4  -7   -0.07    1.83 
  -3  -4  -8   17.35    2.31 
  -3  -4  -8   16.78    2.16 
  -3  -4  -8   15.82    2.26 
   3  -4   8   25.52   11.56 
   3  -4   8   23.54    8.43 
   3  -4   9   19.90    2.69 
  -3  -4  -9   19.40    2.05 
  -3  -4  -9   19.91    2.18 
   3  -4   9   22.52    3.51 
   3  -4   9   24.47    3.18 
  -3  -3  10   26.54    2.85 
   3  -3 -10   21.48    2.34 
   3  -3 -10   26.19    2.80 
  -3  -3  10   28.08    2.85 
   3  -3 -10   19.83    2.25 
  -3  -3  10   21.01    2.61 
  -3  -3   9    7.51    2.64 
  -3  -3   9    6.08    2.01 
  -3  -3   9    3.27    1.65 
   3  -3  -9    4.92    1.74 
   3  -3  -9    3.78    1.93 
   3  -3  -9    3.56    1.56 
  -3  -3   9    7.90    2.16 
  -3  -3   9    7.49    2.49 
   3  -3  -9    8.60    2.34 
   3  -3  -8  241.70   13.40 
  -3  -3   8  229.91   13.29 
  -3  -3   8  227.55   13.46 
  -3  -3   8  270.58   13.79 
  -3  -3   8  240.04   13.14 
  -3  -3   7  279.24   16.10 
   3  -3  -7  271.86   15.63 
  -3  -3   7  267.67   15.60 
  -3  -3   7  311.16   15.90 
  -3  -3   7  272.92   15.89 
  -3  -3   6   96.12    6.64 
  -3  -3   6  102.32    6.23 
  -3  -3   6   98.24    6.37 
  -3  -3   6   85.87    6.69 
  -3  -3   6  106.25    6.56 
  -3  -3   6   92.27    6.00 
  -3  -3   5  353.75   20.31 
  -3  -3   5  381.00   20.25 
  -3  -3   5  398.85   20.18 
  -3  -3   5  394.11   20.63 
  -3  -3   5  383.33   20.08 
  -3  -3   5  371.72   20.40 
  -3  -3   5  349.16   20.30 
  -3  -3   5  335.96   20.12 
   3  -3  -5  352.27   19.97 
  -3  -3   4   31.66    2.70 
   3  -3  -4   30.34    2.31 
  -3  -3   4   35.93    2.87 
  -3  -3   4   27.26    4.78 
  -3  -3   4   27.90    4.46 
  -3  -3   4   28.71    2.40 
  -3  -3   4   31.18    2.56 
  -3  -3   4   30.92    2.72 
  -3  -3   4   32.10    3.33 
  -3  -3   4   31.52    4.30 
  -3  -3   4   29.40    2.41 
  -3  -3   3    0.87    1.10 
  -3  -3   3    1.40    0.96 
  -3  -3   3    1.37    0.98 
  -3  -3   3    0.90    1.62 
   3  -3  -3    0.68    1.12 
  -3  -3   2  795.55   43.94 
  -3  -3   2  925.79   44.14 
   3  -3  -2  788.62   44.19 
  -3  -3   1   21.84    1.69 
  -3  -3   1   17.87    1.75 
   3  -3  -1   17.95    1.78 
  -3  -3   1   21.65    2.76 
   3  -3   0   44.56    2.89 
  -3  -3   0   43.48    3.42 
  -3  -3   0   40.52    2.78 
  -3  -3   0   38.33    2.87 
   3  -3   0   43.42    3.32 
  -3  -3  -1   91.31    5.87 
  -3  -3  -1  102.86    5.77 
   3  -3   1   99.52    6.22 
  -3  -3  -1   97.07    5.87 
  -3  -3  -2    1.08    1.03 
  -3  -3  -2    0.69    1.37 
   3  -3   2    1.50    1.49 
  -3  -3  -2    1.21    1.21 
   3  -3   2   -0.53    1.24 
  -3  -3  -3   16.27    2.05 
  -3  -3  -3   22.63    1.95 
  -3  -3  -3   22.46    2.09 
  -3  -3  -3   17.22    1.87 
  -3  -3  -3    7.99    2.01 
  -3  -3  -3   26.31    2.30 
   3  -3   3   26.59    2.29 
   3  -3   3   26.21    2.37 
  -3  -3  -3   16.73    2.08 
  -3  -3  -4   19.56    1.97 
  -3  -3  -4   20.88    2.07 
  -3  -3  -4   15.19    2.13 
  -3  -3  -4   20.21    1.99 
  -3  -3  -5   36.45    3.26 
  -3  -3  -5   37.95    3.02 
  -3  -3  -5   42.65    3.47 
  -3  -3  -5   44.44    3.14 
  -3  -3  -5   37.86    3.41 
  -3  -3  -6    0.81    5.25 
  -3  -3  -6    0.07    1.57 
  -3  -3  -6    0.97    1.58 
  -3  -3  -6    0.40    1.67 
  -3  -3  -6    0.58    1.03 
  -3  -3  -7    9.37    1.97 
  -3  -3  -7    9.21    2.22 
  -3  -3  -7    6.54    1.97 
  -3  -3  -7    7.81    5.68 
  -3  -3  -8    4.71    1.64 
  -3  -3  -8    6.14    2.02 
  -3  -3  -8    4.06    1.67 
   3  -3   8   11.02    9.68 
   3  -3   8    3.48    6.86 
   3  -3   9   23.51    3.47 
   3  -3   9   30.84    4.47 
  -3  -3  -9   22.53    2.35 
   3  -3   9   23.53    3.47 
  -3  -3  -9   22.76    2.28 
  -3  -3  -9   24.33    2.58 
  -3  -3 -10   -0.22    0.61 
   3  -3  10    5.47    1.27 
   3  -3  10    6.00    1.82 
   3  -3  10    1.69    1.81 
  -3  -2  10   85.87    5.78 
  -3  -2  10   82.25    5.88 
  -3  -2  10   85.21    6.02 
   3  -2 -10   84.63    5.68 
  -3  -2  10   91.95    5.94 
   3  -2 -10   95.38    6.40 
  -3  -2   9   46.31    4.24 
  -3  -2   9   49.08    4.11 
  -3  -2   9   48.23    4.14 
  -3  -2   9   52.68    4.45 
   3  -2  -9   44.83    3.88 
   3  -2  -9   52.04    4.37 
  -3  -2   9   54.57    4.56 
   3  -2  -9   60.48    4.82 
   3  -2  -8  167.45    9.79 
  -3  -2   8  166.05   10.00 
   3  -2  -8  199.78   10.49 
  -3  -2   8  136.35    9.55 
  -3  -2   8  178.49   10.29 
  -3  -2   8  171.17   10.19 
  -3  -2   8  162.25    9.93 
  -3  -2   7   46.52    3.71 
  -3  -2   7   50.58    3.98 
  -3  -2   7   49.15    3.99 
  -3  -2   7   52.26    4.45 
  -3  -2   7   53.91    4.13 
  -3  -2   7   49.39    3.63 
   3  -2  -6  416.18   23.35 
   3  -2  -6  433.93   23.55 
  -3  -2   6  405.50   23.41 
  -3  -2   6  387.16   23.34 
  -3  -2   6  475.00   23.63 
  -3  -2   6  492.42   23.47 
  -3  -2   6  443.07   23.39 
  -3  -2   6  442.38   23.51 
  -3  -2   6  410.86   23.39 
  -3  -2   5  596.24   35.12 
  -3  -2   5  675.15   35.46 
  -3  -2   5  649.87   35.18 
  -3  -2   5  649.70   35.26 
  -3  -2   5  643.78   35.19 
  -3  -2   5  595.38   35.28 
  -3  -2   5  683.83   35.31 
  -3  -2   5  733.08   35.18 
  -3  -2   5  699.05   35.19 
  -3  -2   5  767.35   35.25 
  -3  -2   5  703.87   35.38 
  -3  -2   5  713.62   35.21 
   3  -2  -5  626.62   35.14 
  -3  -2   5  560.58   35.17 
  -3  -2   5  623.53   35.26 
  -3  -2   4    9.47    1.51 
   3  -2  -4   11.42    1.26 
  -3  -2   4    9.01    1.12 
  -3  -2   4    9.53    1.30 
  -3  -2   4   11.09    1.36 
  -3  -2   3   18.54    1.50 
  -3  -2   3   19.07    1.54 
  -3  -2   3   19.26    1.89 
   3  -2  -3   14.88    1.46 
  -3  -2   3   19.61    1.71 
  -3  -2   2  285.43   14.98 
  -3  -2   2  250.62   14.80 
  -3  -2   2  274.79   15.02 
  -3  -2   1  944.49   46.88 
  -3  -2   1  901.03   46.87 
  -3  -2   1  880.46   46.90 
   3  -2  -1  853.20   46.87 
   3  -2  -1  873.64   46.71 
  -3  -2   0 1677.38   88.53 
   3  -2   0 1671.93   88.48 
  -3  -2   0 1712.53   88.54 
   3  -2   1  304.21   16.49 
  -3  -2  -1  307.05   16.60 
  -3  -2  -1  296.70   16.65 
   3  -2   1  332.97   16.93 
   3  -2   1  318.46   16.81 
  -3  -2  -2  100.98    5.85 
  -3  -2  -2  106.56    5.99 
   3  -2   2  107.59    6.21 
   3  -2   2   96.28    6.08 
  -3  -2  -3  188.43    8.82 
  -3  -2  -3  188.53    8.86 
  -3  -2  -3  190.29    8.60 
  -3  -2  -4 1164.22   57.57 
  -3  -2  -4  979.81   57.63 
  -3  -2  -4 1108.64   57.45 
  -3  -2  -5  623.91   29.32 
  -3  -2  -5  586.17   29.15 
  -3  -2  -5  492.49   28.99 
  -3  -2  -5  524.60   29.41 
  -3  -2  -5  499.00   29.32 
  -3  -2  -5  511.42   30.07 
  -3  -2  -5  534.99   29.32 
  -3  -2  -5  441.13   31.14 
  -3  -2  -5  611.32   29.27 
  -3  -2  -6  119.96    7.89 
  -3  -2  -6  145.59    7.83 
  -3  -2  -6  120.32    7.85 
  -3  -2  -6  150.85    7.84 
  -3  -2  -6  123.45    7.54 
  -3  -2  -6  114.26   10.70 
  -3  -2  -7    5.25    1.55 
  -3  -2  -7    3.94    1.14 
  -3  -2  -7    4.95    1.62 
  -3  -2  -7    4.04    5.40 
   3  -2   7    1.88    7.74 
  -3  -2  -8   48.43    3.70 
   3  -2   8   45.39    5.03 
  -3  -2  -8   41.19    3.61 
  -3  -2  -8   57.06    4.09 
  -3  -2  -8   40.09    7.52 
   3  -2   9    3.50    2.39 
   3  -2   9    9.54    2.63 
  -3  -2  -9    4.09    1.32 
  -3  -2  -9    3.25    1.72 
   3  -2   9    3.30    2.52 
  -3  -2  -9    6.36    5.60 
   3  -2  10    5.56    1.81 
   3  -2  10    3.68    1.20 
   3  -2  10    6.70    2.11 
   3  -2  10    8.56    1.58 
  -3  -2 -10    0.53    4.52 
   3  -2  10    3.41    2.10 
  -3  -2 -10    6.07    1.65 
  -3  -1  11    1.33    1.65 
   3  -1 -11    1.68    2.32 
   3  -1 -11    3.56    1.63 
   3  -1 -11    0.90    1.15 
  -3  -1  11    2.78    1.51 
   3  -1 -11    1.60    1.15 
  -3  -1  10   -0.67    2.04 
  -3  -1  10   -0.53    2.28 
   3  -1 -10    0.47    2.76 
   3  -1 -10    1.45    1.90 
  -3  -1  10   -0.87    1.85 
  -3  -1  10   -0.63    1.36 
   3  -1 -10    1.32    1.64 
  -3  -1   9  290.04   15.85 
  -3  -1   9  252.47   15.66 
  -3  -1   9  266.82   15.78 
  -3  -1   9  273.18   15.52 
  -3  -1   9  299.60   15.91 
  -3  -1   9  313.85   16.08 
   3  -1  -9  216.19   15.38 
   3  -1  -9  294.90   15.87 
   3  -1  -9  284.16   15.65 
   3  -1  -9  327.11   16.43 
   3  -1  -8  131.11    7.64 
  -3  -1   8  124.79    7.32 
  -3  -1   8  108.02    7.19 
  -3  -1   8  121.21    7.44 
  -3  -1   8  121.82    7.64 
  -3  -1   8  116.55    7.60 
  -3  -1   8  121.97    7.67 
  -3  -1   8  115.20    7.31 
  -3  -1   8  117.96    7.73 
  -3  -1   8  140.08    7.96 
  -3  -1   8  115.50    7.27 
   3  -1  -8  104.06    7.29 
  -3  -1   7  105.12    6.51 
  -3  -1   7   89.99    6.76 
  -3  -1   7   98.04    6.66 
  -3  -1   7  101.31    6.70 
   3  -1  -7   99.45    6.53 
  -3  -1   7  121.62    6.69 
  -3  -1   7  111.35    6.52 
  -3  -1   7  111.73    6.55 
  -3  -1   7  109.42    6.91 
  -3  -1   6  313.77   18.30 
  -3  -1   6  314.42   18.24 
  -3  -1   6  324.13   18.24 
  -3  -1   6  355.12   18.44 
  -3  -1   6  382.34   18.69 
  -3  -1   6  329.13   18.30 
   3  -1  -6  317.08   18.10 
  -3  -1   6  341.63   18.41 
  -3  -1   6  306.87   18.20 
   3  -1  -6  345.06   18.26 
  -3  -1   6  297.99   18.23 
  -3  -1   6  336.05   18.30 
  -3  -1   6  367.79   18.31 
  -3  -1   6  396.26   18.41 
  -3  -1   5    1.09    1.42 
  -3  -1   5    0.04    1.50 
  -3  -1   5   -0.25    0.94 
   3  -1  -5   -0.09    0.80 
  -3  -1   5    0.59    1.22 
  -3  -1   5    1.38    1.69 
  -3  -1   5    0.15    1.11 
   3  -1  -5   -0.03    0.85 
  -3  -1   5    1.62    1.23 
  -3  -1   5    0.04    0.94 
   3  -1  -4  137.74    7.76 
  -3  -1   4  128.55    7.82 
   3  -1  -4  127.04    7.60 
  -3  -1   4  146.97    7.78 
   3  -1  -4  151.80    7.68 
   3  -1  -3  611.50   31.86 
  -3  -1   3  552.78   31.88 
   3  -1  -3  614.49   31.81 
  -3  -1   3  614.82   31.86 
  -3  -1   3  604.35   31.79 
   3  -1  -3  637.79   31.75 
  -3  -1   3  561.26   31.81 
  -3  -1   2 1238.38   67.84 
   3  -1  -2 1389.36   67.90 
  -3  -1   2 1297.66   67.74 
   3  -1  -2 1277.16   67.72 
  -3  -1   2 1159.50   67.82 
   3  -1  -2 1398.30   67.79 
  -3  -1   1  202.86   10.49 
  -3  -1   1  191.02   10.42 
   3  -1  -1  218.73   10.27 
  -3  -1   1  207.86   10.48 
   3  -1  -1  198.99   10.30 
  -3  -1   0  739.40   41.47 
  -3  -1   0  750.13   41.54 
  -3  -1   0  824.65   41.48 
  -3  -1   0  840.58   41.53 
  -3  -1  -1  423.02   21.63 
   3  -1   1  407.39   21.57 
  -3  -1  -1  403.56   21.74 
   3  -1   1  395.56   21.81 
  -3  -1  -2   22.26    1.57 
  -3  -1  -2   22.11    1.81 
  -3  -1  -2   20.18    1.80 
   3  -1   2   26.28    1.85 
  -3  -1  -2   24.92    1.85 
  -3  -1  -3  225.10   12.13 
  -3  -1  -3  242.38   12.17 
  -3  -1  -3  216.69   12.10 
  -3  -1  -3  206.85   12.11 
  -3  -1  -4  517.85   31.66 
  -3  -1  -4  617.24   31.64 
  -3  -1  -4  607.94   31.72 
  -3  -1  -4  562.40   31.68 
  -3  -1  -5    3.84    1.34 
  -3  -1  -5    1.74    2.84 
   3  -1   5    4.50    1.57 
  -3  -1  -5    5.41    1.11 
  -3  -1  -5    5.83    1.10 
  -3  -1  -5    4.40    1.03 
   3  -1   5    2.24    1.47 
  -3  -1  -5    3.01    1.01 
  -3  -1  -5    2.83    0.96 
  -3  -1  -5    4.60    1.08 
  -3  -1  -6   59.57    5.70 
  -3  -1  -6   74.08    4.52 
  -3  -1  -6   73.71    4.48 
  -3  -1  -6   73.24    4.51 
  -3  -1  -6   81.58    4.59 
  -3  -1  -6   76.66    4.85 
  -3  -1  -6   70.87    4.41 
  -3  -1  -6   53.07    4.83 
  -3  -1  -6   63.04    4.54 
  -3  -1  -7   87.41    7.21 
  -3  -1  -7  136.96    7.02 
   3  -1   7  125.53   11.60 
  -3  -1  -7  102.21    8.18 
  -3  -1  -7  118.41    6.82 
  -3  -1  -7  122.45    7.33 
  -3  -1  -7  114.56    6.80 
   3  -1   8   21.43    4.88 
   3  -1   8   20.08    4.10 
   3  -1   8   19.31    3.01 
  -3  -1  -8   19.63    2.52 
  -3  -1  -8   18.00    4.22 
   3  -1   9   24.07    2.56 
   3  -1   9   15.79    2.39 
   3  -1   9   19.58    3.15 
   3  -1   9   18.68    2.22 
  -3  -1  -9   18.72    6.67 
   3  -1   9   21.96    3.04 
  -3  -1  -9   19.46    2.40 
   3  -1   9   18.28    2.11 
  -3  -1  -9   17.03    4.03 
   3  -1  10    3.91    1.54 
   3  -1  10    4.16    1.38 
   3  -1  10    5.05    2.06 
  -3  -1 -10    3.58    1.46 
  -3  -1 -10    2.55    3.15 
   3  -1  11    6.83    1.57 
   3  -1  11    9.18    1.45 
   3  -1  11   11.15    1.92 
   3  -1  11   10.74    2.03 
  -3  -1 -11    5.30    2.46 
  -3   0  11   27.15    2.40 
  -3   0  11   27.75    2.49 
   3   0 -10    1.87    2.34 
  -3   0  10    1.51    1.90 
  -3   0  10    4.45    1.72 
  -3   0  10    3.87    2.12 
  -3   0  10    0.93    1.46 
   3   0 -10    3.72    1.66 
   3   0 -10    1.95    1.82 
   3   0  -9  262.36   15.15 
   3   0  -9  242.93   14.91 
  -3   0   9  248.43   15.08 
  -3   0   9  280.97   15.34 
  -3   0   9  277.16   15.33 
  -3   0   9  271.80   15.24 
  -3   0   9  243.75   14.97 
  -3   0   9  267.55   15.07 
  -3   0   9  278.35   15.41 
   3   0  -9  304.06   15.46 
   3   0  -8   94.85    6.37 
  -3   0   8   97.93    6.48 
  -3   0   8   85.26    6.52 
  -3   0   8  110.39    6.64 
  -3   0   8   94.41    6.25 
  -3   0   8   94.46    6.64 
  -3   0   8   90.45    6.26 
   3   0  -8   94.40    6.23 
   3   0  -8  112.47    6.69 
  -3   0   8   99.40    6.46 
  -3   0   8   92.74    6.24 
  -3   0   7  601.30   36.65 
  -3   0   7  685.82   36.74 
  -3   0   7  695.16   36.72 
  -3   0   7  754.34   36.77 
   3   0  -7  728.56   36.61 
   3   0  -7  629.38   36.56 
  -3   0   7  589.92   36.54 
  -3   0   7  709.76   36.90 
  -3   0   7  700.86   36.94 
  -3   0   7  630.51   36.61 
  -3   0   7  694.78   36.84 
   3   0  -7  736.19   36.63 
  -3   0   7  759.56   37.05 
  -3   0   7  686.28   36.74 
   3   0  -7  660.07   36.70 
  -3   0   7  763.94   36.94 
  -3   0   6  559.45   29.13 
  -3   0   6  481.84   29.01 
  -3   0   6  557.08   29.20 
  -3   0   6  551.24   29.06 
  -3   0   6  554.46   29.31 
  -3   0   6  568.48   29.21 
  -3   0   6  570.85   29.12 
   3   0  -6  504.07   28.87 
  -3   0   6  606.39   29.21 
  -3   0   6  471.34   29.09 
   3   0  -6  521.82   28.98 
  -3   0   6  535.66   29.12 
   3   0  -6  571.85   28.98 
   3   0  -6  534.66   29.00 
  -3   0   6  582.01   29.37 
   3   0  -5 1173.88   59.65 
  -3   0   5 1233.46   59.81 
   3   0  -5 1221.13   59.67 
   3   0  -5 1243.63   59.76 
   3   0  -4 2709.35  130.50 
  -3   0   4 2520.33  130.35 
  -3   0   4 2593.67  130.51 
   3   0  -4 2267.87  130.38 
  -3   0   4 2392.44  130.53 
   3   0  -3   63.54    3.49 
  -3   0   3   61.69    3.42 
  -3   0   3   56.37    3.24 
  -3   0   3   50.59    3.36 
   3   0  -3   50.14    3.16 
   3   0  -3   55.41    3.29 
  -3   0   3   58.25    3.51 
   3   0  -2 1760.81   88.33 
  -3   0   2 1748.40   88.15 
  -3   0   2 1725.48   88.18 
  -3   0   2 1591.60   88.07 
   3   0  -2 1651.29   88.19 
   3   0  -2 1663.01   88.13 
  -3   0   2 1708.76   88.26 
   3   0  -1  363.12   17.64 
  -3   0   1  380.52   17.68 
  -3   0   1  330.33   17.77 
  -3   0   1  284.62   17.63 
  -3   0   1  260.80   17.56 
   3   0  -1  353.08   17.77 
   3   0  -1  357.65   17.74 
   3   0  -1  386.69   17.66 
  -3   0   1  374.43   17.78 
   3   0   0  153.23    7.91 
  -3   0   0  136.05    7.80 
   3   0   0  135.58    7.82 
  -3   0   0  131.40    7.78 
  -3   0   0  161.13    7.92 
  -3   0   0  133.12    7.89 
   3   0   0  170.13    7.92 
  -3   0   0  165.83    7.90 
   3   0   1  122.26    7.07 
  -3   0  -1  124.34    6.94 
  -3   0  -1  144.99    7.18 
  -3   0  -1  117.93    6.98 
   3   0   1  134.88    7.08 
  -3   0  -1  131.81    6.89 
  -3   0  -2    7.46    1.11 
  -3   0  -2    7.07    0.84 
   3   0   2    6.05    1.16 
  -3   0  -2    5.90    0.96 
   3   0   2    6.51    1.06 
  -3   0  -2    6.41    0.81 
  -3   0  -3 1981.78   98.33 
  -3   0  -3 1897.84   98.41 
  -3   0  -3 1767.41   98.28 
  -3   0  -4   36.34    2.34 
  -3   0  -4   28.95    2.35 
  -3   0  -4   35.59    2.31 
  -3   0  -5  124.42    7.53 
  -3   0  -5  113.59    8.44 
  -3   0  -5  121.64    7.42 
   3   0   6   20.73    3.22 
  -3   0  -6   19.40    1.74 
  -3   0  -6   22.03    1.73 
   3   0   6   23.54    3.70 
  -3   0  -6   17.11    1.69 
  -3   0  -6    9.05    1.58 
  -3   0  -6   13.38    2.45 
  -3   0  -6   16.49    3.52 
  -3   0  -6   14.37    2.66 
   3   0   6   17.04    2.20 
  -3   0  -6   20.64    1.82 
   3   0   6   17.69    4.80 
  -3   0  -6   20.46    1.84 
  -3   0  -6   18.58    2.04 
  -3   0  -6   19.19    1.73 
  -3   0  -6   27.25    1.83 
  -3   0  -7   14.10    1.46 
  -3   0  -7   10.33    1.46 
   3   0   7   14.22    2.20 
  -3   0  -7   13.37    1.88 
  -3   0  -7   11.32    1.58 
  -3   0  -7   10.50    3.81 
  -3   0  -7    6.10    2.59 
  -3   0  -7    7.94    2.41 
   3   0   7   12.81    3.13 
   3   0   7   16.01    2.98 
   3   0   7   14.14    2.65 
   3   0   7    5.56    1.68 
  -3   0  -7    9.38    1.41 
  -3   0  -7   12.10    1.44 
   3   0   8    5.41    1.65 
  -3   0  -8    4.29    2.35 
   3   0   8    8.78    2.23 
   3   0   8    4.68    1.51 
  -3   0  -8    3.63    1.55 
   3   0   8    7.06    1.85 
   3   0   8    5.80    1.94 
   3   0   8    8.42    2.52 
  -3   0  -8    4.43    2.55 
  -3   0  -8    6.09    4.11 
   3   0   8    7.57    1.92 
   3   0   8    4.71    1.68 
   3   0   9  296.27   17.16 
  -3   0  -9  278.25   17.41 
  -3   0  -9  250.91   18.44 
   3   0   9  352.23   17.46 
   3   0   9  332.11   17.28 
   3   0   9  393.29   17.92 
   3   0   9  308.38   17.07 
  -3   0  -9  241.04   17.60 
   3   0   9  370.64   17.65 
   3   0  10   63.36    4.26 
   3   0  10   62.95    4.52 
   3   0  10   76.30    4.66 
  -3   0 -10   58.96    7.93 
   3   0  10   72.58    4.97 
   3   0  10   76.95    5.15 
  -3   0 -10   54.32    6.01 
   3   0  11    3.04    1.21 
   3   0  11    8.11    1.39 
  -3   0 -11    3.92    4.12 
   3   0  11    7.44    1.88 
  -3   0 -11    7.16    2.92 
   3   0  11    8.44    1.93 
   3   1 -11    0.78    2.25 
  -3   1  11    1.37    1.66 
  -3   1  11    2.09    1.52 
   3   1 -11    0.45    1.11 
  -3   1  11    1.58    1.52 
  -3   1  10   -0.40    1.96 
   3   1 -10    0.15    2.67 
   3   1 -10   -0.42    1.81 
  -3   1  10    0.77    2.06 
  -3   1  10    0.13    1.93 
   3   1 -10    0.73    2.35 
   3   1 -10    1.50    1.38 
  -3   1   9  257.87   15.47 
  -3   1   9  266.14   15.28 
   3   1  -9  288.71   15.27 
  -3   1   9  276.76   15.58 
   3   1  -9  259.16   15.25 
   3   1  -9  261.22   15.41 
  -3   1   9  251.18   15.43 
   3   1  -9  293.86   15.64 
  -3   1   8  120.49    7.54 
  -3   1   8  128.03    7.74 
  -3   1   8  102.41    7.50 
  -3   1   8  112.81    7.41 
   3   1  -8  141.51    7.53 
  -3   1   8  110.07    7.50 
   3   1  -8  114.50    7.48 
  -3   1   8  123.75    7.52 
  -3   1   8  119.46    7.81 
   3   1  -8  113.06    7.60 
  -3   1   8  121.07    7.63 
  -3   1   7  111.88    6.64 
  -3   1   7  116.88    6.69 
   3   1  -7  109.29    6.57 
  -3   1   7  105.53    6.86 
  -3   1   7  113.48    6.78 
  -3   1   7   79.26    6.55 
  -3   1   7   96.28    6.69 
  -3   1   7   94.87    6.47 
   3   1  -7  105.68    6.52 
  -3   1   7  114.57    6.70 
  -3   1   7   84.49    6.33 
   3   1  -7  105.62    6.58 
  -3   1   7  118.42    6.85 
   3   1  -7  109.07    6.77 
  -3   1   6  326.22   17.61 
  -3   1   6  294.23   17.54 
   3   1  -6  305.41   17.42 
  -3   1   6  287.68   17.55 
   3   1  -6  374.29   17.53 
  -3   1   6  324.47   17.75 
  -3   1   6  265.47   17.58 
  -3   1   6  304.07   17.56 
  -3   1   6  337.87   17.86 
  -3   1   6  346.98   17.80 
  -3   1   6  357.69   17.71 
  -3   1   6  341.71   17.60 
  -3   1   6  288.23   17.56 
   3   1  -6  356.56   17.53 
  -3   1   6  338.53   17.88 
   3   1  -6  330.12   17.62 
  -3   1   6  302.56   17.76 
   3   1  -6  297.04   17.56 
  -3   1   5    0.87    1.11 
  -3   1   5   -0.04    1.09 
   3   1  -5    0.26    0.82 
  -3   1   5   -1.43    1.49 
   3   1  -5    0.04    0.87 
   3   1  -5    0.71    0.68 
  -3   1   5    0.91    1.49 
  -3   1   5    1.19    1.44 
  -3   1   5   -0.41    1.03 
  -3   1   5    0.83    1.06 
  -3   1   5    0.12    1.02 
  -3   1   5    0.04    0.89 
   3   1  -5   -0.17    0.96 
  -3   1   5    0.04    1.00 
   3   1  -4  149.45    8.05 
  -3   1   4  151.18    8.28 
   3   1  -4  135.99    8.19 
   3   1  -3  614.15   31.06 
   3   1  -3  594.62   31.07 
  -3   1   3  589.25   31.13 
  -3   1   3  532.94   31.05 
   3   1  -3  607.22   31.20 
   3   1  -2 1282.67   72.36 
   3   1  -2 1420.00   72.42 
  -3   1   2 1398.66   72.18 
  -3   1   2 1438.37   72.42 
  -3   1   2 1369.88   72.36 
   3   1  -2 1466.46   72.54 
  -3   1   2 1346.03   72.13 
  -3   1   1  193.76   10.83 
   3   1  -1  198.34   10.97 
   3   1  -1  209.18   10.99 
   3   1  -1  203.17   10.81 
  -3   1   1  217.93   10.95 
  -3   1   1  238.19   10.84 
  -3   1   1  170.83   10.90 
  -3   1   1  185.25   10.83 
  -3   1   1  217.59   10.93 
   3   1  -1  193.62   11.06 
  -3   1   1  229.52   10.79 
  -3   1   1  167.26   10.82 
  -3   1   0  854.66   41.23 
   3   1   0  832.55   41.43 
  -3   1   0  885.02   41.27 
   3   1   0  769.05   41.27 
  -3   1   0  775.19   41.27 
  -3   1   0  860.82   41.33 
  -3   1   0  752.01   41.29 
  -3   1   0  729.40   41.32 
  -3   1   0  794.63   41.32 
  -3   1   0  729.17   41.07 
   3   1   0  795.72   41.30 
   3   1   1  402.77   21.55 
  -3   1  -1  434.06   21.51 
  -3   1  -1  430.10   21.42 
   3   1   1  412.04   21.58 
  -3   1  -1  383.96   21.26 
  -3   1  -1  454.52   21.61 
   3   1   2   20.50    1.75 
   3   1   2   19.88    1.72 
  -3   1  -2   20.27    1.65 
  -3   1  -2   18.93    1.24 
  -3   1  -2   19.43    1.51 
  -3   1  -2   21.12    1.32 
   3   1   3  216.09   12.16 
  -3   1  -3  230.57   11.88 
  -3   1  -3  218.92   12.11 
  -3   1  -3  227.09   12.04 
  -3   1  -3  234.66   12.03 
  -3   1  -3  209.60   11.86 
  -3   1  -4  599.98   31.54 
  -3   1  -4  607.00   31.67 
  -3   1  -4  588.59   31.50 
   3   1   5    3.43    1.64 
  -3   1  -5    2.97    0.93 
  -3   1  -5    3.39    0.84 
   3   1   5    5.45    1.76 
   3   1   5    5.16    1.30 
   3   1   5    3.37    1.36 
   3   1   5    2.42    1.17 
  -3   1  -5    2.00    0.98 
  -3   1  -5    4.08    0.89 
  -3   1  -5    3.58    0.88 
  -3   1  -5    3.56    1.86 
  -3   1  -5    4.54    2.90 
  -3   1  -5    3.70    1.84 
  -3   1  -5    3.24    1.05 
  -3   1  -6   66.85    4.32 
  -3   1  -6   58.49    4.35 
  -3   1  -6   65.96    4.99 
   3   1   6   68.20    4.48 
   3   1   6   67.76    4.55 
   3   1   6   70.01    4.60 
   3   1   6   73.04    4.62 
  -3   1  -6   75.39    4.27 
  -3   1  -6   78.51    4.43 
  -3   1  -6   79.10    4.47 
   3   1   6   61.58    4.41 
   3   1   6   71.38    4.50 
  -3   1  -6   78.04    4.41 
   3   1   6   72.17    4.63 
   3   1   7  126.72    7.38 
   3   1   7  124.72    7.31 
   3   1   7  124.32    7.18 
   3   1   7  121.10    7.54 
  -3   1  -7  121.28    7.11 
  -3   1  -7  107.32    7.15 
  -3   1  -7  137.74    7.29 
   3   1   7  138.22    7.37 
  -3   1  -7  111.64    7.81 
   3   1   7  126.33    7.18 
  -3   1  -7  113.47    7.08 
   3   1   8   21.01    2.38 
   3   1   8   20.06    2.24 
   3   1   8   20.52    2.03 
   3   1   8   20.87    2.00 
  -3   1  -8   15.51    3.15 
   3   1   8   19.66    2.12 
  -3   1  -8   16.94    2.01 
  -3   1  -8   17.41    1.81 
  -3   1  -8   14.83    3.23 
   3   1   8   23.57    2.90 
   3   1   8   18.75    2.77 
   3   1   8   23.77    2.41 
  -3   1  -9   20.09    3.29 
   3   1   9   21.23    2.04 
   3   1   9   20.89    2.22 
   3   1   9   24.18    2.45 
   3   1   9   21.39    2.14 
   3   1   9   21.32    2.95 
   3   1   9   22.21    2.49 
  -3   1  -9    9.99    3.20 
   3   1   9   20.66    2.83 
   3   1  10    4.44    2.13 
   3   1  10    4.72    1.15 
  -3   1 -10    4.08    4.62 
   3   1  10    5.11    2.02 
  -3   1 -10    3.17    2.37 
  -3   1 -10    6.50    3.84 
   3   1  10    4.23    1.55 
   3   1  10    3.99    1.24 
   3   1  11    8.10    1.44 
  -3   1 -11    2.14    3.52 
   3   1  11    9.91    1.88 
   3   1  11    7.86    1.95 
  -3   1 -11    4.30    2.98 
   3   2 -10   96.76    5.95 
  -3   2  10   79.97    5.86 
   3   2 -10   94.04    6.13 
   3   2 -10  107.32    6.37 
  -3   2  10   82.47    5.98 
  -3   2  10   77.18    5.92 
   3   2  -9   56.81    4.27 
  -3   2   9   57.04    4.25 
   3   2  -9   57.32    4.50 
  -3   2   9   47.06    4.26 
  -3   2   9   45.47    4.36 
  -3   2   9   44.41    4.36 
  -3   2   9   43.45    4.05 
   3   2  -9   58.23    4.48 
  -3   2   9   55.23    4.16 
  -3   2   8  145.95    9.77 
   3   2  -8  189.51    9.97 
  -3   2   8  145.20    9.94 
  -3   2   8  168.79    9.90 
  -3   2   8  167.27   10.00 
  -3   2   8  158.29    9.82 
  -3   2   8  161.69    9.97 
   3   2  -8  181.36    9.88 
  -3   2   8  140.67    9.86 
   3   2  -8  161.87    9.87 
   3   2  -7   50.22    3.94 
  -3   2   7   50.53    3.97 
  -3   2   7   45.59    4.15 
   3   2  -7   50.06    4.04 
  -3   2   7   51.00    4.07 
   3   2  -7   50.85    4.07 
  -3   2   7   44.70    3.76 
  -3   2   7   40.23    4.00 
  -3   2   6  412.87   22.98 
  -3   2   6  368.58   22.66 
   3   2  -6  490.70   22.89 
  -3   2   6  404.04   22.72 
  -3   2   6  439.90   22.69 
  -3   2   6  392.03   22.76 
  -3   2   6  420.74   22.94 
  -3   2   6  398.44   22.97 
   3   2  -6  425.08   22.85 
   3   2  -6  436.50   22.88 
  -3   2   6  371.08   22.61 
   3   2  -6  433.76   22.62 
   3   2  -6  430.65   22.46 
   3   2  -5  652.56   33.63 
  -3   2   5  678.40   33.78 
  -3   2   5  634.62   33.70 
   3   2  -5  628.17   33.61 
   3   2  -5  808.16   33.92 
  -3   2   5  673.01   33.86 
  -3   2   5  667.49   33.90 
  -3   2   5  669.11   33.98 
  -3   2   5  565.71   33.89 
   3   2  -5  643.68   33.71 
  -3   2   5  637.08   34.02 
   3   2  -5  567.91   33.82 
   3   2  -5  659.76   33.63 
  -3   2   5  584.49   33.85 
   3   2  -5  595.24   33.50 
   3   2  -5  643.07   33.55 
  -3   2   5  720.08   34.14 
  -3   2   5  668.87   33.80 
  -3   2   5  446.28   33.48 
   3   2  -4    8.92    1.22 
   3   2  -4   11.17    1.30 
  -3   2   4    8.87    1.39 
   3   2  -3   17.61    1.71 
   3   2  -3   21.85    1.76 
   3   2  -3   21.06    1.81 
  -3   2   2  251.84   13.74 
  -3   2   2  267.45   13.73 
   3   2  -2  281.37   13.76 
   3   2  -2  266.73   13.75 
  -3   2   2  230.01   13.35 
  -3   2   2  249.90   13.42 
  -3   2   1  916.35   45.84 
  -3   2   1  904.35   46.08 
  -3   2   1  798.54   46.07 
   3   2  -1  868.94   46.09 
   3   2  -1  897.85   46.11 
  -3   2   1  955.49   45.85 
  -3   2   1  903.22   45.81 
   3   2  -1  770.33   45.88 
   3   2  -1  841.22   45.90 
  -3   2   1  836.67   45.85 
  -3   2   0 1710.53   86.64 
  -3   2   0 1664.92   86.80 
  -3   2   0 1652.29   86.54 
   3   2   0 1634.06   86.76 
   3   2   0 1753.80   86.85 
   3   2   0 1538.71   86.79 
  -3   2   0 1603.55   86.61 
  -3   2   0 1618.97   86.60 
   3   2   0 1531.33   86.70 
   3   2   0 1648.16   86.71 
  -3   2   0 1835.18   86.68 
  -3   2  -1  289.43   14.55 
  -3   2  -1  272.33   14.44 
  -3   2  -1  261.28   14.51 
   3   2   1  264.77   14.62 
   3   2   1  265.29   14.60 
  -3   2  -2   94.94    5.20 
  -3   2  -2   96.00    5.12 
   3   2   2   85.71    5.30 
  -3   2  -2   91.14    5.22 
   3   2   2   83.91    5.32 
   3   2   2   89.33    5.31 
  -3   2  -3  182.24    9.60 
   3   2   3  165.74    9.81 
   3   2   4 1080.33   63.93 
  -3   2  -4 1267.13   63.91 
  -3   2  -4 1279.71   63.86 
  -3   2  -5  601.77   31.21 
  -3   2  -5  650.63   30.92 
  -3   2  -5  647.84   30.22 
   3   2   5  539.10   30.17 
   3   2   5  530.21   30.16 
  -3   2  -5  564.28   30.14 
  -3   2  -5  590.00   30.08 
  -3   2  -5  513.35   29.96 
  -3   2  -5  611.85   30.13 
  -3   2  -5  603.48   30.18 
  -3   2  -5  556.46   30.08 
   3   2   5  515.19   30.20 
  -3   2  -5  496.10   30.49 
  -3   2  -5  593.73   30.09 
   3   2   5  584.52   30.37 
   3   2   5  521.35   30.08 
   3   2   6  136.80    7.41 
  -3   2  -6  123.19    7.16 
   3   2   6  130.38    7.48 
  -3   2  -6  140.15    7.37 
  -3   2  -6  114.32    7.98 
   3   2   6  122.46    7.32 
  -3   2  -6  129.99    8.86 
   3   2   6  142.86    7.65 
   3   2   6  107.80    7.47 
   3   2   6  122.79    7.60 
  -3   2  -6  119.57    7.34 
   3   2   6  129.44    7.43 
   3   2   7    6.02    1.48 
  -3   2  -7    8.26    1.36 
   3   2   7    4.98    1.91 
   3   2   7    4.48    1.56 
   3   2   7    4.66    2.02 
   3   2   7    5.66    1.56 
   3   2   7    6.74    1.74 
   3   2   7    4.90    1.47 
  -3   2  -7    5.07    1.32 
  -3   2  -7    3.86    1.30 
  -3   2  -7    3.83    3.88 
  -3   2  -7    4.24    2.62 
  -3   2  -7    4.47    1.39 
   3   2   7    5.58    1.52 
   3   2   8   52.38    3.77 
   3   2   8   51.14    3.65 
   3   2   8   48.42    3.60 
   3   2   8   55.27    4.27 
   3   2   8   59.16    3.98 
  -3   2  -8   53.87    3.55 
  -3   2  -8   43.22    3.53 
  -3   2  -8   52.80    3.74 
  -3   2  -8   44.58    4.82 
  -3   2  -8   50.56    5.94 
   3   2   8   53.26    3.85 
  -3   2  -9    3.49    2.81 
   3   2   9    4.77    2.27 
   3   2   9    5.37    2.18 
  -3   2  -9    4.75    1.26 
   3   2   9    5.66    1.43 
  -3   2  -9    6.30    3.99 
  -3   2  -9    4.50    2.90 
   3   2   9    3.67    1.76 
   3   2   9    5.02    1.53 
   3   2   9    5.98    1.82 
   3   2  10    5.74    1.60 
   3   2  10    7.73    2.02 
  -3   2 -10    4.68    2.45 
  -3   2 -10    9.00    3.68 
  -3   2 -10    5.97    2.45 
   3   2  10    8.41    1.71 
   3   2  10    6.92    1.32 
  -3   3  10   24.43    2.57 
  -3   3  10   22.52    2.42 
   3   3 -10   33.45    2.86 
  -3   3  10   20.53    2.64 
   3   3 -10   29.09    2.76 
  -3   3  10   27.35    2.75 
  -3   3   9    7.06    2.18 
   3   3  -9    5.19    2.16 
  -3   3   9    5.02    1.93 
  -3   3   9    6.42    2.15 
   3   3  -9    5.32    2.18 
  -3   3   9    3.63    2.35 
  -3   3   9    4.65    1.86 
  -3   3   9    4.89    1.84 
   3   3  -9    8.49    2.21 
  -3   3   8  204.71   13.23 
  -3   3   8  203.44   12.99 
  -3   3   8  205.40   13.28 
   3   3  -8  233.55   13.15 
  -3   3   8  219.54   13.00 
   3   3  -8  239.48   13.23 
  -3   3   8  250.76   13.67 
  -3   3   8  232.99   13.48 
  -3   3   8  194.03   13.30 
  -3   3   8  250.24   13.47 
  -3   3   7  248.50   14.75 
  -3   3   7  220.60   14.71 
   3   3  -7  276.09   14.63 
  -3   3   7  278.36   15.11 
  -3   3   7  242.47   14.51 
   3   3  -7  304.61   14.69 
  -3   3   7  231.24   14.83 
   3   3  -7  283.85   14.91 
  -3   3   7  271.96   14.88 
  -3   3   7  226.65   14.77 
   3   3  -7  245.27   14.13 
   3   3  -6   77.55    5.37 
  -3   3   6   81.82    5.78 
  -3   3   6   80.15    5.87 
  -3   3   6  100.83    6.41 
  -3   3   6   87.13    6.22 
  -3   3   6   93.41    6.13 
   3   3  -6   94.65    6.23 
  -3   3   6   81.83    5.76 
  -3   3   6   93.15    6.23 
   3   3  -6   93.74    5.60 
   3   3  -6  101.63    6.21 
   3   3  -6   95.48    5.87 
   3   3  -6  115.54    6.12 
  -3   3   6   90.27    5.81 
  -3   3   6   71.55    5.64 
   3   3  -5  417.28   20.17 
  -3   3   5  310.56   19.99 
  -3   3   5  347.39   20.17 
  -3   3   5  317.10   20.19 
  -3   3   5  367.67   20.30 
  -3   3   5  381.15   20.54 
   3   3  -5  403.76   20.12 
   3   3  -5  421.19   20.08 
  -3   3   5  339.78   20.47 
   3   3  -5  368.31   20.39 
  -3   3   5  424.92   20.56 
  -3   3   5  357.73   20.46 
  -3   3   5  394.89   20.64 
   3   3  -5  424.72   20.33 
  -3   3   5  330.74   19.96 
  -3   3   5  316.08   20.05 
   3   3  -5  406.64   20.06 
  -3   3   5  342.53   20.18 
   3   3  -4   30.17    2.31 
   3   3  -4   32.23    2.45 
  -3   3   4   30.05    2.51 
  -3   3   4   27.76    2.30 
  -3   3   4   31.88    2.54 
   3   3  -4   26.38    2.27 
  -3   3   4   23.00    2.42 
  -3   3   4   27.67    2.34 
  -3   3   4   29.42    2.85 
  -3   3   4   31.87    2.91 
  -3   3   4   28.99    2.58 
   3   3  -4   28.35    2.28 
   3   3  -4   29.91    2.30 
  -3   3   4   25.27    2.80 
  -3   3   4   21.58    2.19 
  -3   3   4   27.71    2.96 
  -3   3   4   32.34    2.85 
  -3   3   3    1.78    1.18 
   3   3  -3    0.47    1.03 
  -3   3   3    1.89    1.34 
  -3   3   3    1.10    1.06 
   3   3  -3    1.83    1.02 
   3   3  -3    1.00    0.88 
  -3   3   3    1.23    1.49 
  -3   3   3    0.05    1.10 
   3   3  -3    0.35    0.96 
   3   3  -3    0.98    0.96 
  -3   3   3    0.42    0.60 
   3   3  -3    1.34    0.87 
  -3   3   3    0.98    1.54 
  -3   3   3   -0.11    1.53 
  -3   3   3    2.24    1.55 
  -3   3   2  856.11   47.15 
  -3   3   2  909.36   46.88 
   3   3  -2  892.18   47.04 
  -3   3   2  850.88   46.80 
   3   3  -2  959.65   47.18 
  -3   3   1   23.25    1.65 
   3   3  -1   18.40    1.71 
   3   3  -1   18.78    1.69 
   3   3  -1   20.14    1.76 
  -3   3   0   38.58    2.30 
  -3   3   0   38.53    2.41 
   3   3   0   31.56    2.45 
  -3   3   0   31.31    2.30 
   3   3   0   33.21    2.51 
   3   3   0   39.97    2.56 
   3   3   0   37.61    2.64 
  -3   3  -1  111.47    5.64 
  -3   3  -1  105.80    5.48 
   3   3   1   86.19    5.66 
   3   3   1   92.64    5.80 
   3   3   1   78.97    5.61 
  -3   3  -1  111.92    5.69 
  -3   3  -2    2.36    0.65 
   3   3   2    1.73    1.03 
  -3   3  -2    2.43    0.81 
   3   3   2    1.88    0.78 
  -3   3  -2    2.36    0.74 
   3   3   2    2.76    1.09 
  -3   3  -2    2.82    0.89 
   3   3   2    2.07    1.02 
  -3   3  -3   20.29    1.53 
  -3   3  -3   16.40    1.45 
   3   3   3   15.36    1.71 
   3   3   3    8.81    1.50 
  -3   3  -3   11.44    1.37 
  -3   3  -3   10.33    3.21 
  -3   3  -3   11.58    1.51 
   3   3   3   12.99    1.53 
   3   3   3   11.39    1.53 
  -3   3  -3   18.23    1.36 
   3   3   3   19.84    1.64 
  -3   3  -3   11.25    1.43 
   3   3   3   19.05    1.73 
  -3   3  -3   16.52    1.53 
   3   3   3   12.58    1.46 
  -3   3  -4   24.59    1.75 
  -3   3  -4   18.09    1.64 
  -3   3  -4   14.42    1.66 
  -3   3  -4   18.38    1.67 
  -3   3  -4   20.53    2.63 
   3   3   4   16.40    1.83 
  -3   3  -4   14.74    1.66 
  -3   3  -4   17.54    1.79 
  -3   3  -4   16.06    2.30 
   3   3   4   14.74    1.65 
   3   3   4   14.88    1.79 
  -3   3  -4   19.82    1.95 
  -3   3  -4   15.20    1.65 
  -3   3  -4   20.18    1.57 
   3   3   4   13.63    1.76 
   3   3   4   14.88    1.84 
  -3   3  -5   43.29    3.13 
  -3   3  -5   47.96    3.08 
   3   3   5   45.07    3.30 
   3   3   5   39.64    3.30 
  -3   3  -5   40.53    3.75 
  -3   3  -5   47.21    3.26 
   3   3   5   42.56    3.12 
  -3   3  -5   61.56    4.37 
  -3   3  -5   50.33    3.04 
   3   3   5   33.27    3.02 
   3   3   5   39.71    3.11 
  -3   3  -5   48.79    3.21 
   3   3   5   39.64    3.24 
  -3   3  -5   44.64    3.45 
   3   3   6    1.15    1.44 
  -3   3  -6   -0.25    1.01 
  -3   3  -6    0.27    1.37 
  -3   3  -6    2.10    2.28 
   3   3   6    0.31    1.34 
   3   3   6    3.52    1.54 
  -3   3  -6    0.58    1.07 
   3   3   6    1.73    1.68 
  -3   3  -6   -0.35    1.24 
  -3   3  -6    4.40    3.19 
  -3   3  -6    2.03    2.52 
  -3   3  -7    9.94    3.67 
   3   3   7    2.52    2.07 
  -3   3  -7    9.99    1.68 
   3   3   7    9.51    1.91 
  -3   3  -7   11.53    2.90 
  -3   3  -7    9.24    1.76 
   3   3   7    9.44    1.91 
  -3   3  -7   10.80    1.63 
   3   3   7   10.91    2.10 
   3   3   7   13.14    2.06 
  -3   3  -8    5.65    2.81 
   3   3   8    4.95    1.93 
  -3   3  -8    3.73    3.44 
  -3   3  -8    3.72    1.61 
   3   3   8    4.35    1.78 
   3   3   8    5.20    1.55 
  -3   3  -8    2.24    1.27 
  -3   3  -8    3.77    1.37 
   3   3   8    4.36    2.14 
   3   3   9   27.56    2.38 
  -3   3  -9   28.27    2.31 
  -3   3  -9   26.21    3.35 
   3   3   9   23.79    2.83 
  -3   3  -9   25.91    4.17 
  -3   3  -9   25.66    2.37 
  -3   3  -9   19.95    3.50 
   3   3   9   18.57    2.22 
   3   3  10    7.12    1.59 
   3   3  10    6.61    1.75 
   3   3  10    4.27    1.02 
  -3   3 -10    6.38    2.14 
  -3   3 -10    5.47    2.84 
  -3   3 -10    3.07    2.35 
   3   3  10    6.99    1.20 
  -3   4   9   23.58    2.71 
  -3   4   9   28.59    2.87 
  -3   4   9   22.65    2.72 
  -3   4   9   29.78    2.97 
  -3   4   9   29.43    2.98 
  -3   4   9   30.42    2.99 
  -3   4   8  137.95    8.58 
  -3   4   8  139.73    8.69 
   3   4  -8  174.97    8.51 
  -3   4   8  107.55    8.08 
  -3   4   8  140.66    8.59 
  -3   4   8  137.70    8.54 
  -3   4   8  146.65    8.59 
  -3   4   8  128.14    8.34 
   3   4  -8  137.42    8.11 
  -3   4   8  143.87    8.57 
   3   4  -8  118.74    7.74 
   3   4  -7   47.35    3.19 
  -3   4   7   34.14    3.18 
   3   4  -7   44.09    3.42 
  -3   4   7   41.28    3.92 
  -3   4   7   37.56    3.99 
  -3   4   7   43.46    4.08 
  -3   4   7   37.01    3.98 
   3   4  -7   39.71    3.44 
  -3   4   7   46.99    4.08 
   3   4  -7   55.63    3.86 
  -3   4   7   34.59    3.87 
  -3   4   7   44.23    3.99 
  -3   4   7   35.41    3.59 
   3   4  -6    2.95    1.35 
  -3   4   6    1.54    1.78 
   3   4  -6    3.48    1.52 
  -3   4   6    3.46    1.63 
  -3   4   6    3.58    2.33 
  -3   4   6    1.56    2.36 
  -3   4   6    2.16    2.52 
   3   4  -6    3.92    1.76 
  -3   4   6    4.23    2.14 
  -3   4   6    1.75    2.50 
  -3   4   6    3.24    2.33 
   3   4  -6    3.01    1.90 
  -3   4   6    0.97    1.94 
  -3   4   5   33.83    3.18 
  -3   4   5   25.87    2.75 
  -3   4   5   30.82    3.38 
  -3   4   5   29.55    3.39 
   3   4  -5   32.36    2.74 
   3   4  -5   28.10    2.70 
  -3   4   5   28.87    3.05 
   3   4  -5   33.02    3.50 
  -3   4   5   30.35    3.36 
  -3   4   5   23.30    3.32 
  -3   4   5   27.05    3.20 
   3   4  -5   38.58    3.04 
   3   4  -5   30.83    2.62 
  -3   4   4  113.33    8.34 
  -3   4   4  137.08    8.31 
  -3   4   4  153.57    8.91 
   3   4  -4  157.69    8.32 
   3   4  -4  131.37    8.07 
  -3   4   4  141.26    8.53 
  -3   4   4  138.34    8.69 
   3   4  -4  134.65    8.05 
   3   4  -4  149.57    8.37 
   3   4  -4  154.91    8.40 
  -3   4   4  141.48    8.85 
   3   4  -4  133.99    8.57 
  -3   4   4  146.57    8.75 
  -3   4   3   43.24    3.65 
   3   4  -3   44.42    3.20 
  -3   4   3   46.89    3.64 
  -3   4   3   46.98    3.53 
  -3   4   3   50.31    3.96 
   3   4  -3   45.57    3.16 
  -3   4   3   46.00    3.96 
   3   4  -3   43.96    3.76 
   3   4  -3   47.47    3.33 
   3   4  -3   47.22    3.25 
  -3   4   3   46.68    3.41 
   3   4  -2   35.78    2.59 
  -3   4   2   32.06    2.68 
  -3   4   2   27.70    2.36 
  -3   4   2   28.42    3.04 
   3   4  -2   29.45    2.27 
   3   4  -2   32.30    2.47 
  -3   4   2   34.91    2.89 
   3   4  -2   27.61    2.38 
  -3   4   2   27.11    2.52 
   3   4  -2   41.63    2.72 
  -3   4   1    8.55    1.43 
  -3   4   1    8.13    1.16 
   3   4  -1    7.46    1.23 
   3   4  -1    6.58    1.34 
   3   4  -1    7.02    1.34 
  -3   4   1    4.62    1.44 
   3   4  -1    4.62    1.22 
  -3   4   1    6.35    1.19 
   3   4  -1    7.52    1.26 
  -3   4   1    7.69    1.97 
   3   4  -1    5.17    1.26 
  -3   4   1    7.73    1.97 
   3   4  -1    7.47    1.31 
   3   4  -1    8.49    1.35 
   3   4  -1    7.11    1.18 
  -3   4   1    6.57    1.81 
  -3   4   1    7.23    1.08 
   3   4  -1    6.22    1.22 
   3   4   0    4.17    1.10 
   3   4   0    3.71    1.15 
  -3   4   0    2.85    0.96 
   3   4   0    2.67    1.10 
   3   4   0    3.54    1.07 
  -3   4   0    2.31    1.83 
  -3   4   0    4.96    0.89 
   3   4   0    4.03    1.16 
  -3   4   0    2.63    1.73 
  -3   4   0    1.67    1.63 
  -3   4   0    5.28    1.36 
  -3   4   0    2.86    0.95 
  -3   4   0    4.37    0.95 
   3   4   0    4.52    1.19 
   3   4   0    5.16    1.15 
   3   4   0    3.61    0.94 
  -3   4   0    3.57    1.12 
  -3   4   0    4.18    0.91 
   3   4   0    3.74    1.17 
  -3   4  -1   18.36    1.56 
  -3   4  -1   22.38    1.75 
   3   4   1   18.28    1.83 
  -3   4  -1   21.11    2.55 
  -3   4  -1   19.03    1.65 
   3   4   1   19.19    1.91 
   3   4   1   17.23    1.87 
  -3   4  -1   11.28    2.26 
   3   4   1   20.76    1.67 
   3   4   1   21.01    1.93 
  -3   4  -1   19.94    1.67 
   3   4   1   14.15    1.87 
   3   4   1   19.20    1.90 
  -3   4  -1   15.70    1.99 
  -3   4  -1   16.27    1.75 
   3   4   2   27.64    2.41 
  -3   4  -2   30.71    2.39 
   3   4   2   30.86    2.48 
   3   4   2   24.78    2.48 
  -3   4  -2   32.00    2.92 
  -3   4  -2   29.12    2.46 
  -3   4  -2   29.32    2.24 
   3   4   2   32.64    2.53 
   3   4   2   35.68    2.60 
  -3   4  -2   36.51    2.41 
  -3   4  -3   88.87    5.40 
  -3   4  -3   90.01    5.24 
   3   4   3   80.28    5.49 
  -3   4  -3   93.28    6.88 
  -3   4  -3   93.14    5.65 
   3   4   3   91.49    5.55 
   3   4   3   90.23    5.53 
  -3   4  -3   87.78    5.45 
  -3   4  -3   97.49    5.45 
  -3   4  -3   85.35    5.36 
  -3   4  -4   42.44    3.08 
   3   4   4   38.55    3.01 
   3   4   4   36.94    3.02 
  -3   4  -4   45.22    5.56 
   3   4   4   41.69    3.22 
  -3   4  -4   47.75    3.06 
  -3   4  -4   42.86    3.90 
  -3   4  -4   42.95    3.05 
  -3   4  -4   41.25    2.84 
  -3   4  -4   40.89    3.06 
  -3   4  -4   45.28    3.05 
   3   4   4   36.20    3.11 
  -3   4  -5    4.17    1.34 
  -3   4  -5    5.12    2.06 
   3   4   5    5.69    1.19 
  -3   4  -5    5.73    1.46 
  -3   4  -5    6.17    1.55 
  -3   4  -5    5.69    2.22 
  -3   4  -5    6.43    1.49 
   3   4   5    5.65    1.62 
   3   4   5    3.71    1.39 
  -3   4  -5    5.39    2.50 
   3   4   5    5.90    1.72 
  -3   4  -5    3.01    1.65 
  -3   4  -6    0.37    2.25 
   3   4   6    3.09    1.77 
  -3   4  -6    1.56    1.62 
   3   4   6    3.10    1.58 
   3   4   6    2.13    1.27 
  -3   4  -6    2.54    2.46 
  -3   4  -6    3.07    1.35 
   3   4   6    3.13    1.92 
  -3   4  -6    4.32    2.71 
   3   4   7    1.04    1.54 
   3   4   7    0.06    1.82 
  -3   4  -7    0.39    1.19 
  -3   4  -7    2.34    2.31 
   3   4   7    0.63    1.77 
   3   4   7   -0.26    1.05 
  -3   4  -7    2.41    2.73 
  -3   4  -7    0.29    1.77 
  -3   4  -7    0.54    1.42 
  -3   4  -8   19.23    2.05 
   3   4   8   13.29    2.44 
  -3   4  -8   20.96    2.25 
  -3   4  -8   16.08    3.26 
  -3   4  -8   12.44    2.77 
   3   4   8   20.37    2.20 
   3   4   8   21.73    2.47 
   3   4   8   18.40    2.09 
   3   4   8   18.48    2.35 
   3   4   9   16.47    1.90 
  -3   4  -9   17.44    2.55 
   3   4   9   24.02    2.28 
   3   4   9   17.05    2.10 
   3   4   9   16.12    1.88 
   3   4   9   12.69    1.80 
  -3   4  -9   18.60    1.98 
  -3   4  -9   12.73    2.96 
  -3   4  -9   22.85    1.95 
   3   4   9   17.60    2.31 
  -3   5   8   23.38    2.64 
   3   5  -8   20.97    1.98 
  -3   5   8   23.10    2.55 
  -3   5   8   22.13    2.32 
  -3   5   8   24.10    2.64 
   3   5  -8   31.97    2.55 
  -3   5   7   30.91    3.39 
   3   5  -7   35.61    2.75 
  -3   5   7   29.84    3.35 
  -3   5   7   40.16    3.55 
  -3   5   7   40.24    3.49 
  -3   5   7   32.43    3.22 
  -3   5   7   34.07    3.48 
   3   5  -7   40.59    3.12 
  -3   5   6   39.45    4.05 
   3   5  -6   45.80    3.21 
   3   5  -6   53.40    3.69 
   3   5  -6   41.58    3.39 
   3   5  -6   59.11    4.34 
  -3   5   6   38.68    4.14 
  -3   5   6   48.28    4.16 
  -3   5   6   44.59    4.14 
  -3   5   6   44.46    3.89 
  -3   5   5    0.20    2.12 
  -3   5   5    3.80    2.35 
   3   5  -5    0.28    1.38 
  -3   5   5    2.41    1.68 
   3   5  -5   -0.05    1.36 
  -3   5   5    1.26    2.34 
   3   5  -5    1.12    2.35 
  -3   5   5    0.59    2.47 
  -3   5   5   -0.04    1.00 
   3   5  -5   -0.99    1.49 
  -3   5   4    7.46    2.67 
   3   5  -4    8.10    2.41 
   3   5  -4    9.95    2.25 
  -3   5   4    5.47    1.44 
  -3   5   4    9.37    2.36 
   3   5  -4    7.62    1.54 
  -3   5   4    7.82    2.63 
  -3   5   4    4.86    2.15 
   3   5  -4    8.42    1.55 
  -3   5   4    9.52    2.63 
  -3   5   3   72.85    5.17 
   3   5  -3   65.63    4.73 
   3   5  -3   74.80    5.19 
   3   5  -3   68.42    4.65 
   3   5  -3   74.43    5.05 
   3   5  -3   70.76    4.66 
  -3   5   3   67.82    5.16 
  -3   5   2   20.90    2.48 
  -3   5   2   32.16    3.49 
   3   5  -2   31.32    2.67 
  -3   5   2   29.24    3.02 
   3   5  -2   38.13    2.73 
   3   5  -2   33.92    2.69 
  -3   5   2   28.92    3.13 
  -3   5   2   28.36    3.46 
  -3   5   1    7.39    2.46 
   3   5  -1    9.45    1.76 
   3   5  -1   10.93    1.58 
  -3   5   1    8.44    1.52 
   3   5  -1    8.92    1.50 
  -3   5   1    9.67    1.63 
   3   5  -1    7.90    1.60 
  -3   5   1    7.84    1.27 
  -3   5   1   13.02    2.40 
   3   5   0    7.41    1.50 
  -3   5   0   10.37    2.52 
   3   5   0    8.01    1.37 
   3   5   0    5.70    1.35 
   3   5   0    9.59    1.66 
  -3   5   0    8.36    1.36 
  -3   5   0    8.76    1.86 
  -3   5   0    8.94    1.56 
  -3   5   0    8.15    2.30 
   3   5   1  105.68    6.87 
   3   5   1  126.32    7.16 
  -3   5  -1  113.25    7.37 
  -3   5  -1  105.06    7.06 
   3   5   1  125.68    7.06 
  -3   5  -1  128.22    6.92 
  -3   5  -2    1.32    2.73 
  -3   5  -2   -1.44    1.44 
   3   5   2   -0.05    1.39 
  -3   5  -2   -0.08    1.28 
  -3   5  -2    1.16    1.42 
   3   5   2    0.45    1.29 
   3   5   2    0.40    1.30 
   3   5   2    0.98    1.27 
  -3   5  -2    0.32    1.16 
   3   5   2   -0.21    0.99 
   3   5   2   -0.56    1.42 
  -3   5  -3   21.34    2.22 
   3   5   3   15.91    1.90 
   3   5   3   21.04    2.40 
  -3   5  -3   25.44    2.37 
   3   5   3   23.85    2.29 
   3   5   3   20.10    2.17 
  -3   5  -3   24.38    2.41 
   3   5   3   23.64    2.39 
   3   5   3   20.47    2.34 
  -3   5  -3   24.87    2.18 
  -3   5  -3   28.95    2.36 
   3   5   3   21.25    2.38 
  -3   5  -3   28.07    6.76 
  -3   5  -3   26.35    2.62 
   3   5   4   67.17    4.69 
  -3   5  -4   73.32    4.54 
   3   5   4   71.38    4.75 
  -3   5  -4   75.53    4.76 
  -3   5  -4   77.77    4.65 
   3   5   4   60.49    4.61 
   3   5   4   62.92    4.42 
   3   5   4   51.92    4.55 
   3   5   4   68.06    4.78 
  -3   5  -4   72.10    4.56 
  -3   5  -5   -0.14    1.37 
  -3   5  -5   -0.31    1.43 
   3   5   5    1.48    1.53 
   3   5   5    1.05    1.27 
  -3   5  -5    0.36    2.48 
  -3   5  -5    0.15    2.03 
  -3   5  -5    0.43    1.32 
   3   5   5    1.95    1.59 
   3   5   5    0.37    1.71 
  -3   5  -5   -0.86    1.85 
   3   5   5    0.32    1.64 
  -3   5  -5   -0.23    2.27 
  -3   5  -5   -0.97    1.56 
  -3   5  -6   10.45    1.62 
   3   5   6    7.55    1.78 
   3   5   6    5.89    1.73 
  -3   5  -6    7.13    3.73 
   3   5   6    5.23    1.44 
  -3   5  -6    6.97    2.48 
  -3   5  -6    8.57    1.66 
  -3   5  -6    6.08    1.78 
   3   5   6    3.40    1.73 
   3   5   7    3.04    1.03 
  -3   5  -7    6.02    1.81 
   3   5   7    6.09    1.70 
  -3   5  -7    4.82    2.44 
   3   5   7    7.10    1.67 
   3   5   8    1.65    1.28 
   3   5   8    0.30    1.14 
  -3   5  -8    0.08    1.03 
  -3   5  -8    0.17    1.25 
  -3   5  -8    1.07    2.03 
   3   5   8   -0.51    1.16 
   3   5   8    0.61    1.17 
  -3   6   7   10.73    1.90 
  -3   6   7   15.44    1.99 
   3   6  -7   11.91    1.43 
   3   6  -6    2.96    0.94 
  -3   6   6    4.21    1.86 
  -3   6   6    4.25    1.69 
   3   6  -6    2.29    1.07 
  -3   6   6    0.47    1.67 
  -3   6   6    1.79    1.75 
  -3   6   6    0.16    0.43 
   3   6  -5    0.27    0.98 
  -3   6   5    0.32    1.96 
  -3   6   5   -0.23    1.88 
  -3   6   5    0.07    0.93 
  -3   6   5    1.94    1.92 
  -3   6   5    0.13    2.01 
  -3   6   5    0.24    0.91 
  -3   6   4   21.88    2.42 
  -3   6   4   32.20    3.42 
  -3   6   4   39.73    3.34 
   3   6  -4   34.48    2.54 
  -3   6   4   31.72    3.38 
  -3   6   4   20.46    2.35 
  -3   6   4   28.17    3.46 
  -3   6   3    1.23    1.21 
  -3   6   3    1.96    1.36 
   3   6  -3    2.09    1.40 
  -3   6   3    0.98    2.28 
   3   6  -3    1.92    1.22 
  -3   6   3    3.56    2.17 
  -3   6   3    2.27    2.53 
   3   6  -2   10.09    1.74 
   3   6  -2    7.65    1.61 
  -3   6   2    8.32    1.67 
   3   6  -2    7.90    1.45 
  -3   6   2    7.90    1.59 
  -3   6   2    9.03    2.48 
   3   6  -2    8.08    1.49 
  -3   6   2    6.11    2.75 
   3   6  -1   16.10    1.81 
   3   6  -1   17.00    1.81 
   3   6  -1   11.14    2.06 
  -3   6   1   19.04    2.12 
  -3   6   1   11.97    1.67 
  -3   6   1   18.61    2.98 
   3   6  -1   17.76    1.98 
  -3   6   1   17.45    2.08 
  -3   6   1   17.45    2.36 
   3   6  -1   23.05    2.28 
  -3   6   0    2.82    1.83 
  -3   6   0    3.63    1.45 
   3   6   0    2.21    1.25 
   3   6   0    2.34    1.53 
   3   6   0    2.91    1.52 
  -3   6   0    2.35    1.16 
  -3   6  -1   18.57    2.22 
  -3   6  -1   17.89    3.19 
   3   6   1   15.25    2.16 
  -3   6  -1   18.57    1.91 
  -3   6  -1   18.16    2.19 
   3   6   1   11.61    1.75 
  -3   6  -1   13.72    1.72 
   3   6   1   19.62    2.10 
   3   6   2    2.28    1.32 
   3   6   2    2.83    1.40 
  -3   6  -2    2.21    1.36 
  -3   6  -2    2.75    1.58 
   3   6   2    2.48    1.32 
   3   6   2    2.71    1.53 
  -3   6  -2    1.21    5.21 
  -3   6  -2    3.64    1.64 
  -3   6  -2    2.91    1.20 
   3   6   2    1.21    1.00 
  -3   6  -2   -2.04   11.07 
   3   6   3   47.86    3.63 
  -3   6  -3   43.92    3.37 
  -3   6  -3   43.27    3.39 
  -3   6  -3   49.77    3.47 
   3   6   3   39.04    3.49 
  -3   6  -3   55.60    3.61 
  -3   6  -3   42.97    3.35 
   3   6   3   45.28    3.47 
   3   6   3   40.71    3.27 
  -3   6  -3   51.01    3.63 
  -3   6  -3   54.86    6.89 
  -3   6  -3   55.14    3.94 
  -3   6  -4   24.50    2.36 
  -3   6  -4   18.73    2.25 
  -3   6  -4   21.23    2.09 
  -3   6  -4   25.84    2.25 
  -3   6  -4   22.46    2.74 
   3   6   4   23.31    2.33 
   3   6   4   22.08    2.45 
  -3   6  -4   23.36    2.64 
   3   6   4   20.32    2.36 
  -3   6  -5    0.51    1.43 
  -3   6  -5    1.02    1.28 
   3   6   5    1.08    1.43 
   3   6   5    2.08    1.29 
   3   6   5   -0.87    1.11 
  -3   6  -5    4.27    3.24 
   3   6   5    0.69    1.35 
  -3   6  -5    0.16    1.05 
  -3   6  -6    4.82    1.19 
   3   6   6    6.22    1.40 
  -3   6  -6    5.40    1.41 
   3   6   6    3.10    1.48 
   3   6   6    4.02    1.01 
  -3   6  -6    3.63    1.14 
  -3   6  -6    6.32    1.58 
   3   6   6    1.49    1.30 
  -3   6  -7    3.53    1.14 
   3   6   7    1.13    0.99 
   3   6   7    3.77    1.15 
  -3   7   4    4.11    1.10 
  -3   7   4    8.64    1.47 
   3   7  -4    7.80    1.13 
  -3   7   4    7.47    1.81 
   3   7  -4    7.89    1.18 
  -3   7   4   10.74    2.42 
   3   7  -3    6.43    1.10 
  -3   7   3    6.36    1.25 
   3   7  -3    4.87    1.08 
  -3   7   3    6.71    1.50 
  -3   7   3    5.30    1.19 
  -3   7   3    9.10    2.00 
   3   7  -3    8.39    1.26 
  -3   7   3    9.12    2.95 
  -3   7   2    0.09    0.67 
  -3   7   2    5.07    1.48 
  -3   7   2    3.86    1.19 
  -3   7   2    4.58    3.83 
   3   7  -2    6.23    1.29 
  -3   7   2    4.42    1.23 
   3   7  -2    3.60    0.84 
  -3   7   1    4.73    1.86 
  -3   7   1    4.54    1.26 
  -3   7   1    3.96    1.14 
   3   7   0    4.34    1.27 
   3   7   0    4.25    1.28 
  -3   7   0    3.07    1.00 
  -3   7   0    5.31    1.38 
  -3   7   0    3.42    1.36 
  -3   7   0    2.48    1.21 
   3   7   1    1.07    1.00 
  -3   7  -1   -0.34    0.99 
   3   7   1    0.74    1.14 
  -3   7  -1    1.77    1.28 
  -3   7  -1   -0.34    1.21 
  -3   7  -1    1.02    4.65 
  -3   7  -1    0.70    1.35 
  -3   7  -2    5.00    4.27 
  -3   7  -2    7.74    1.81 
  -3   7  -2   10.03    1.33 
  -3   7  -2    8.72    1.63 
   3   7   2    4.19    1.14 
  -3   7  -2    6.47    1.34 
  -3   7  -2    4.43    1.05 
  -3   7  -3   -0.56    1.18 
  -3   7  -3    0.27    1.01 
  -3   7  -3    1.12    1.82 
   3   7   3    0.66    0.99 
   3   7   3    0.17    0.94 
  -3   7  -3   -0.51    1.61 
  -3   7  -3   -0.71    0.92 
  -3   7  -4    0.44    1.15 
   3   7   4    0.68    0.95 
   3   7   4    1.00    0.85 
  -3   7  -4    1.20    2.65 
   3   7   4    1.36    0.96 
  -3   7  -4    0.40    0.84 
  -4  -7   3   32.20    3.08 
  -4  -7   3   37.24    3.04 
   4  -7  -3   30.00    2.58 
  -4  -7   3   33.43    2.80 
   4  -7  -2    2.56    1.49 
  -4  -7   2   -0.16    2.35 
  -4  -7   2    4.65    1.85 
  -4  -7   2    2.47    1.47 
   4  -7  -2    3.44    1.33 
   4  -7  -1    1.10    1.10 
   4  -7  -1    1.19    1.68 
   4  -7  -1    1.56    1.47 
  -4  -7   1    3.70    2.88 
  -4  -7   1    0.84    1.58 
  -4  -7   1    2.10    1.15 
   4  -7   0    0.07    1.45 
  -4  -7   0    0.42    1.73 
  -4  -7   0   -0.27    1.17 
  -4  -7   0    4.44    2.95 
  -4  -7   0   -0.29    2.33 
  -4  -7  -1   -0.50    1.21 
  -4  -7  -2   16.63    2.31 
  -4  -7  -2   12.08    1.80 
  -4  -7  -3    1.88    1.63 
  -4  -7  -3    1.52    1.08 
  -4  -6   6    2.90    1.44 
   4  -6  -6    1.80    1.12 
  -4  -6   6    0.93    1.79 
   4  -6  -6    3.84    1.47 
  -4  -6   6    5.23    2.04 
  -4  -6   6    2.75    1.83 
  -4  -6   5   -0.55    2.30 
  -4  -6   5    1.55    1.76 
   4  -6  -5    3.26    1.04 
  -4  -6   5    0.40    1.28 
   4  -6  -5   -0.61    1.47 
  -4  -6   5   -0.66    0.84 
  -4  -6   5    0.67    2.11 
  -4  -6   5    1.72    1.99 
  -4  -6   4    6.23    2.13 
  -4  -6   4    6.74    3.18 
  -4  -6   4    4.36    1.70 
   4  -6  -4    4.01    1.61 
  -4  -6   4   -0.09    2.65 
  -4  -6   3    2.67    1.84 
   4  -6  -3    2.12    1.57 
  -4  -6   3    2.66    3.68 
  -4  -6   3    0.42    4.37 
  -4  -6   3    4.14    3.64 
  -4  -6   3    3.32    2.47 
  -4  -6   2   -0.06    2.08 
  -4  -6   2    0.33    1.38 
  -4  -6   2    1.50    5.07 
  -4  -6   2   -0.23    3.00 
   4  -6  -2   -0.23    1.30 
  -4  -6   1   -0.06    1.44 
  -4  -6   1    0.61    2.52 
  -4  -6   0   10.77    2.10 
  -4  -6  -1   11.60    3.63 
  -4  -6  -1   12.66    2.22 
  -4  -6  -1   10.38    1.97 
   4  -6   1   10.35    2.24 
  -4  -6  -2   29.70    4.13 
  -4  -6  -2   17.39    2.54 
  -4  -6  -2   22.02    2.45 
  -4  -6  -2   32.72    2.98 
  -4  -6  -3    5.88    3.37 
  -4  -6  -3    6.63    1.88 
  -4  -6  -3    8.13    4.10 
  -4  -6  -3    7.73    1.71 
  -4  -6  -4    0.99    1.45 
  -4  -6  -4    0.12    2.75 
  -4  -6  -4    0.21    1.26 
  -4  -6  -5    1.41    1.25 
  -4  -6  -5   -0.21    1.23 
  -4  -6  -6    2.84    1.14 
  -4  -6  -6    3.05    1.03 
  -4  -5   8   44.43    3.69 
  -4  -5   7    3.43    2.39 
   4  -5  -7    0.69    3.08 
  -4  -5   7    2.50    1.88 
  -4  -5   7    2.90    1.94 
  -4  -5   7    1.41    1.57 
   4  -5  -6   39.01    5.07 
  -4  -5   6   40.10    3.97 
  -4  -5   6   44.35    4.04 
  -4  -5   6   48.75    3.77 
  -4  -5   6   33.42    3.83 
  -4  -5   6   50.35    4.30 
  -4  -5   5   -1.31    3.17 
  -4  -5   5   -2.23    2.86 
  -4  -5   5    0.51    1.61 
  -4  -5   5   -0.06    2.19 
  -4  -5   5   -0.06    2.87 
  -4  -5   5    0.06    2.11 
  -4  -5   4   81.48    6.71 
  -4  -5   4   92.04    5.83 
  -4  -5   4   90.53    5.52 
  -4  -5   4   52.14    5.57 
  -4  -5   4   65.40    6.32 
  -4  -5   3   34.05    3.43 
  -4  -5   3   34.28    3.08 
  -4  -5   3   36.76    4.04 
  -4  -5   3   21.30    5.95 
  -4  -5   3   32.79    5.52 
  -4  -5   2   40.75    3.93 
  -4  -5   2   37.20    6.82 
  -4  -5   2   43.27    3.58 
  -4  -5   1    1.51    1.41 
  -4  -5   1    1.34    2.91 
  -4  -5   1    0.74    1.62 
  -4  -5   0    0.87    1.70 
  -4  -5   0    0.58    1.58 
  -4  -5   0    0.34    1.36 
  -4  -5  -1   16.88    2.39 
  -4  -5  -1   26.12    5.80 
  -4  -5  -1   24.85    2.77 
  -4  -5  -1   17.01    2.53 
  -4  -5  -1   23.48    4.09 
  -4  -5  -2   22.51    2.61 
  -4  -5  -2   23.97    4.04 
  -4  -5  -2   22.25    5.61 
  -4  -5  -3   72.77    5.13 
  -4  -5  -3   65.46    5.09 
  -4  -5  -3   75.15    5.92 
  -4  -5  -3   73.30    6.69 
  -4  -5  -4   27.73    3.92 
  -4  -5  -4   19.60    2.50 
  -4  -5  -4   25.05    2.85 
  -4  -5  -4   31.03    2.84 
  -4  -5  -5   32.33    3.05 
  -4  -5  -5   34.29    3.18 
  -4  -5  -5   35.21    3.08 
  -4  -5  -6   23.54    2.52 
  -4  -5  -6   25.50    2.67 
  -4  -5  -6   28.39    2.52 
  -4  -5  -7   46.80    3.52 
   4  -5   7   66.28   11.54 
   4  -4  -9    6.57    1.46 
  -4  -4   9   10.06    2.04 
  -4  -4   9    7.82    1.85 
   4  -4  -9   10.35    3.34 
   4  -4  -8    3.15    1.82 
  -4  -4   8    1.52    1.60 
  -4  -4   8    2.02    1.95 
  -4  -4   8    3.61    2.13 
   4  -4  -8    3.46    1.68 
   4  -4  -8    1.03    1.40 
  -4  -4   7   52.37    4.06 
  -4  -4   7   49.61    4.53 
  -4  -4   7   53.29    4.69 
  -4  -4   7   62.82    4.21 
  -4  -4   7   60.60    4.48 
   4  -4  -7   39.94    3.94 
   4  -4  -7   47.70    3.90 
  -4  -4   6   93.65    6.49 
  -4  -4   6   88.87    5.86 
  -4  -4   6   88.14    6.39 
  -4  -4   6   94.62    6.60 
  -4  -4   6   81.73    5.90 
  -4  -4   6   94.19    6.16 
  -4  -4   6   91.63    6.41 
  -4  -4   5    3.61    2.49 
  -4  -4   5    2.69    2.91 
  -4  -4   5    2.83    2.25 
  -4  -4   5    2.29    1.74 
  -4  -4   5    2.57    3.18 
  -4  -4   5    2.89    2.85 
  -4  -4   4   33.77    4.54 
  -4  -4   4   35.98    3.61 
  -4  -4   4   40.43    3.13 
  -4  -4   4   39.25    3.34 
  -4  -4   4   38.10    4.86 
  -4  -4   4   30.23    3.88 
  -4  -4   3    0.05    3.43 
  -4  -4   3    3.56    1.30 
  -4  -4   3    2.75    4.66 
  -4  -4   3    4.04    1.87 
  -4  -4   3    2.99    1.45 
  -4  -4   3    3.86    3.93 
  -4  -4   3    2.17    2.42 
  -4  -4   2   75.57    4.92 
  -4  -4   2   76.21    4.68 
  -4  -4   2   57.93    4.42 
  -4  -4   2   66.42    6.52 
  -4  -4   2   67.04    4.37 
   4  -4  -2   57.04    4.45 
  -4  -4   1    2.46    1.40 
  -4  -4   1    7.22    3.09 
   4  -4  -1    6.40    1.88 
  -4  -4   1    4.76    1.30 
  -4  -4   1    3.88    1.53 
  -4  -4   1    2.79    1.29 
  -4  -4   0   74.07    4.45 
  -4  -4   0   71.53    4.31 
  -4  -4   0   44.58    5.28 
  -4  -4   0   53.78    4.47 
  -4  -4   0   64.98    4.88 
  -4  -4   0   66.88    4.55 
  -4  -4   0   60.33    4.26 
  -4  -4   0   69.89    5.64 
  -4  -4  -1   45.37    3.99 
  -4  -4  -1   57.69    3.81 
  -4  -4  -1   62.38    5.45 
  -4  -4  -1   62.68    4.52 
  -4  -4  -1   44.25    5.20 
  -4  -4  -1   64.00    4.02 
  -4  -4  -1   48.31    3.85 
  -4  -4  -2   37.66    2.94 
   4  -4   2   46.42    3.71 
  -4  -4  -2   34.23    4.83 
  -4  -4  -2   29.08    2.98 
  -4  -4  -2   33.11    3.18 
  -4  -4  -2   37.27    3.72 
  -4  -4  -2   40.55    3.20 
  -4  -4  -3   73.00    5.60 
  -4  -4  -3   85.63    5.72 
  -4  -4  -3   84.75    5.95 
  -4  -4  -3   93.71    5.63 
  -4  -4  -4   18.34    2.43 
  -4  -4  -4   14.68    2.41 
  -4  -4  -4   16.67    2.24 
  -4  -4  -4   11.08    3.15 
  -4  -4  -5   27.11    3.03 
  -4  -4  -5   30.00    2.81 
  -4  -4  -6   17.71    2.41 
  -4  -4  -6   15.12    2.01 
  -4  -4  -6   15.53    2.35 
  -4  -4  -7   36.01    3.21 
  -4  -4  -7   33.40    3.08 
  -4  -4  -8    3.87    1.33 
  -4  -4  -8    3.94    1.51 
   4  -4   8    5.03    4.70 
  -4  -4  -9    3.16    1.12 
   4  -4   9    2.15    2.54 
   4  -3 -10    2.51    1.39 
   4  -3 -10    1.96    1.30 
   4  -3  -9   26.69    2.82 
   4  -3  -9   19.16    2.43 
   4  -3  -9   18.88    2.56 
  -4  -3   9   19.96    2.64 
  -4  -3   9   22.46    2.80 
   4  -3  -9   27.05    2.38 
  -4  -3   8   76.74    5.62 
   4  -3  -8  102.47    6.01 
  -4  -3   8   81.23    5.44 
  -4  -3   8   93.31    6.18 
   4  -3  -8   70.19    5.29 
  -4  -3   7  543.60   26.96 
  -4  -3   7  511.84   26.72 
  -4  -3   7  490.06   27.07 
  -4  -3   7  473.35   26.87 
  -4  -3   7  427.53   26.66 
  -4  -3   7  523.20   27.29 
  -4  -3   6    4.66    2.51 
  -4  -3   6    5.89    2.94 
  -4  -3   6    2.88    1.90 
  -4  -3   6    5.69    2.65 
  -4  -3   6    6.39    1.79 
  -4  -3   6    5.94    2.45 
  -4  -3   6    6.14    2.12 
  -4  -3   5    2.14    2.09 
  -4  -3   5    2.23    1.23 
  -4  -3   5    0.36    1.50 
  -4  -3   5    0.53    1.88 
  -4  -3   5    0.67    1.21 
  -4  -3   5    2.63    2.40 
  -4  -3   5    1.93    2.57 
  -4  -3   5    1.73    1.60 
  -4  -3   5    2.80    2.33 
  -4  -3   5    4.16    1.16 
  -4  -3   5    2.22    1.95 
  -4  -3   4  401.53   19.57 
  -4  -3   4  339.39   19.73 
  -4  -3   4  335.94   19.66 
  -4  -3   4  355.39   19.45 
  -4  -3   4  360.39   19.62 
  -4  -3   4  355.85   19.65 
  -4  -3   4  404.45   19.66 
  -4  -3   4  340.65   19.73 
  -4  -3   4  330.59   19.62 
  -4  -3   4  359.12   19.43 
  -4  -3   4  379.90   20.05 
  -4  -3   4  336.99   19.50 
  -4  -3   4  351.32   19.56 
  -4  -3   3  202.68   11.98 
  -4  -3   3  199.27   11.64 
  -4  -3   3  219.95   11.81 
  -4  -3   3  213.05   11.73 
  -4  -3   3  207.43   11.89 
  -4  -3   3  225.69   11.90 
   4  -3  -3  174.51   11.76 
  -4  -3   3  216.42   12.07 
  -4  -3   3  213.72   12.13 
  -4  -3   3  230.62   12.07 
  -4  -3   3  219.54   11.65 
  -4  -3   3  184.83   12.08 
  -4  -3   3  199.20   11.93 
  -4  -3   3  232.33   11.86 
  -4  -3   2   12.42    1.78 
  -4  -3   2   24.54    2.35 
   4  -3  -2   23.27    1.95 
  -4  -3   2   16.53    2.08 
  -4  -3   2   19.10    2.39 
  -4  -3   2   22.13    2.00 
  -4  -3   2   21.84    3.09 
  -4  -3   2   16.92    1.71 
  -4  -3   2   18.18    1.65 
  -4  -3   2   16.53    1.80 
  -4  -3   2   17.53    1.80 
  -4  -3   2   13.58    1.85 
  -4  -3   1    5.00    1.36 
  -4  -3   1    2.78    1.15 
  -4  -3   1    4.04    1.13 
  -4  -3   1    7.99    1.76 
  -4  -3   1    2.84    2.08 
   4  -3  -1    0.82    0.90 
  -4  -3   1    3.36    0.99 
  -4  -3   1    4.40    1.30 
  -4  -3   1    5.64    1.17 
  -4  -3   0   17.26    1.85 
  -4  -3   0   20.90    1.86 
  -4  -3   0   14.84    1.95 
   4  -3   0   16.64    2.14 
  -4  -3   0   18.92    1.85 
  -4  -3   0   23.14    2.33 
  -4  -3   0   16.88    1.68 
  -4  -3   0   18.71    1.91 
  -4  -3   0   15.32    2.70 
  -4  -3  -1   45.68    3.77 
   4  -3   1   73.95    4.39 
   4  -3   1   66.07    4.14 
  -4  -3  -1   47.04    3.64 
  -4  -3  -1   59.43    4.06 
  -4  -3  -1   70.84    3.90 
  -4  -3  -1   65.54    3.97 
  -4  -3  -1   49.96    3.59 
  -4  -3  -1   46.14    3.81 
  -4  -3  -1   56.80    4.42 
  -4  -3  -2  290.51   18.58 
  -4  -3  -2  296.38   18.32 
   4  -3   2  432.75   19.13 
   4  -3   2  393.16   18.90 
  -4  -3  -2  348.48   18.46 
  -4  -3  -2  311.70   18.59 
  -4  -3  -2  354.25   18.50 
  -4  -3  -2  288.07   18.28 
  -4  -3  -2  362.75   18.59 
  -4  -3  -2  396.80   18.62 
  -4  -3  -3   31.38    2.54 
   4  -3   3   21.73    2.38 
  -4  -3  -3   23.40    2.16 
  -4  -3  -3   31.95    2.52 
  -4  -3  -3   21.02    2.55 
  -4  -3  -3   34.73    2.48 
  -4  -3  -4    8.29    1.45 
  -4  -3  -4    9.31    1.81 
  -4  -3  -4    8.53    1.55 
  -4  -3  -4    5.91    1.87 
  -4  -3  -4    8.78    1.56 
  -4  -3  -5   81.20    5.46 
  -4  -3  -5   83.63    5.21 
  -4  -3  -5   75.55    5.59 
  -4  -3  -6   52.46    4.23 
  -4  -3  -6   51.39    4.03 
  -4  -3  -7  267.25   15.46 
  -4  -3  -7  268.18   15.68 
  -4  -3  -8    5.28    1.46 
  -4  -3  -8    4.82    1.82 
   4  -3   9   12.92    2.88 
  -4  -3  -9    9.43    1.37 
  -4  -2  10   11.73    2.05 
   4  -2 -10   10.25    2.11 
  -4  -2  10    7.07    2.11 
  -4  -2  10    6.10    2.22 
   4  -2 -10    9.43    1.68 
   4  -2 -10    6.61    2.50 
  -4  -2  10    8.59    1.81 
   4  -2  -9   46.57    4.11 
   4  -2  -9   58.77    4.51 
   4  -2  -9   42.40    3.65 
  -4  -2   9   44.68    3.96 
  -4  -2   9   47.86    4.05 
  -4  -2   9   49.91    4.35 
  -4  -2   8  101.44    5.67 
  -4  -2   8   67.97    5.66 
  -4  -2   8   73.85    5.45 
   4  -2  -8   90.75    5.61 
  -4  -2   7    3.27    1.88 
  -4  -2   7    0.34    1.28 
  -4  -2   7    0.70    2.25 
  -4  -2   7    0.24    1.96 
  -4  -2   7    0.48    1.37 
  -4  -2   7    0.38    2.73 
  -4  -2   7    2.07    1.53 
  -4  -2   7    1.85    2.38 
  -4  -2   6  205.85   11.73 
  -4  -2   6  189.68   11.19 
  -4  -2   6  196.20   11.68 
  -4  -2   6  181.69   11.29 
  -4  -2   6  209.04   11.32 
  -4  -2   6  222.52   11.66 
  -4  -2   6  214.02   11.53 
  -4  -2   6  205.34   11.31 
  -4  -2   6  193.00   11.18 
  -4  -2   6  177.32   11.40 
  -4  -2   6  195.04   11.38 
  -4  -2   5  153.11   10.00 
  -4  -2   5  166.01    9.93 
  -4  -2   5  178.57    9.93 
  -4  -2   5  163.30   10.06 
  -4  -2   5  152.73   10.02 
  -4  -2   5  175.23   10.02 
  -4  -2   5  168.00   10.13 
  -4  -2   5  184.47   10.01 
  -4  -2   5  175.41    9.84 
  -4  -2   5  163.20    9.84 
  -4  -2   5  184.77    9.94 
  -4  -2   5  185.46    9.94 
  -4  -2   5  173.27   10.24 
   4  -2  -5  200.97    9.97 
  -4  -2   5  167.25   10.02 
  -4  -2   5  179.03   10.52 
  -4  -2   4   62.36    4.95 
  -4  -2   4   63.82    4.83 
  -4  -2   4   84.08    4.82 
  -4  -2   4   68.50    4.72 
  -4  -2   4   80.62    4.83 
  -4  -2   4   75.10    4.77 
  -4  -2   4   84.74    4.92 
  -4  -2   4   86.49    5.02 
  -4  -2   4   72.49    4.99 
  -4  -2   4   90.65    4.94 
  -4  -2   4   71.71    5.05 
  -4  -2   4   76.34    5.16 
  -4  -2   4   64.55    4.90 
  -4  -2   4   66.73    4.63 
   4  -2  -4  100.96    4.88 
  -4  -2   4   84.28    5.01 
  -4  -2   4   77.55    5.37 
  -4  -2   3    4.02    1.10 
  -4  -2   3    4.14    1.63 
  -4  -2   3    2.82    0.86 
   4  -2  -3    3.00    0.84 
  -4  -2   3    3.86    1.07 
  -4  -2   3    3.78    1.02 
  -4  -2   3    5.34    1.14 
  -4  -2   3    5.21    1.39 
  -4  -2   3    3.09    1.03 
  -4  -2   3    4.43    1.01 
  -4  -2   3    4.64    1.24 
  -4  -2   2   11.44    1.32 
  -4  -2   2   11.27    1.40 
  -4  -2   2   10.91    1.64 
  -4  -2   1   39.19    2.76 
  -4  -2   1   40.89    2.76 
  -4  -2   1   42.29    2.95 
  -4  -2   0   13.92    1.50 
   4  -2   0   15.69    1.76 
  -4  -2   0   12.96    1.46 
  -4  -2   0   14.05    1.69 
  -4  -2  -1  917.87   49.69 
  -4  -2  -1  936.44   49.72 
   4  -2   1  977.01   49.98 
  -4  -2  -2  236.15   13.52 
   4  -2   2  252.00   13.74 
   4  -2   2  230.06   13.63 
  -4  -2  -2  266.19   13.58 
  -4  -2  -3    3.55    1.34 
  -4  -2  -3    3.56    1.44 
   4  -2   3    0.33    0.79 
  -4  -2  -3    2.71    1.14 
  -4  -2  -3    4.69    0.95 
  -4  -2  -3    4.98    1.07 
  -4  -2  -4  142.27    7.18 
  -4  -2  -4  143.33    7.21 
  -4  -2  -4  110.92    6.92 
  -4  -2  -4  104.16    6.81 
  -4  -2  -4  108.31    7.11 
  -4  -2  -5   -0.84    1.34 
   4  -2   5    0.87    1.41 
  -4  -2  -5    1.13    1.04 
  -4  -2  -5   -0.17    1.35 
  -4  -2  -5    0.94    1.08 
  -4  -2  -5    1.47    1.11 
  -4  -2  -6    1.51    1.47 
  -4  -2  -6    2.20    1.24 
  -4  -2  -6    2.26    1.40 
  -4  -2  -6    1.46    1.70 
  -4  -2  -7   81.02    5.08 
  -4  -2  -7   75.06    5.24 
  -4  -2  -7   77.50    5.55 
  -4  -2  -8   -0.73    1.62 
   4  -2   8   -0.78    9.67 
  -4  -2  -8   -0.21    1.14 
   4  -2   9    9.72    2.39 
  -4  -2  -9    8.80    1.81 
   4  -2   9   11.86    2.64 
   4  -2   9   11.34    3.35 
   4  -2   9    3.25    2.66 
   4  -2  10   14.20    2.43 
  -4  -2 -10   21.92    2.10 
   4  -2  10    8.51    1.83 
   4  -2  10   20.98    2.50 
   4  -2  10   30.66    2.22 
  -4  -1  10    2.09    1.99 
  -4  -1  10    1.90    1.87 
   4  -1 -10    2.86    1.95 
  -4  -1  10   -0.05    0.98 
  -4  -1  10    1.41    1.65 
   4  -1 -10    0.62    1.87 
   4  -1 -10    1.53    1.47 
   4  -1 -10    1.56    2.58 
  -4  -1   9    5.37    2.14 
  -4  -1   9    1.65    1.64 
  -4  -1   9    1.75    2.14 
  -4  -1   9    3.42    1.54 
  -4  -1   9    4.44    2.49 
   4  -1  -9    4.20    1.81 
  -4  -1   9    3.98    1.75 
   4  -1  -9    2.26    2.15 
  -4  -1   9    2.01    1.52 
  -4  -1   9    3.53    2.68 
  -4  -1   8   58.58    4.77 
  -4  -1   8   66.55    4.52 
  -4  -1   8   77.54    4.76 
  -4  -1   8   63.65    4.41 
  -4  -1   8   52.51    4.35 
  -4  -1   8   54.87    4.51 
  -4  -1   8   54.37    4.83 
   4  -1  -8   69.23    4.83 
   4  -1  -8   61.32    4.56 
  -4  -1   7   43.54    3.82 
  -4  -1   7   60.14    3.91 
  -4  -1   7   47.71    3.86 
  -4  -1   7   49.31    4.07 
  -4  -1   7   51.32    4.39 
   4  -1  -7   45.27    3.83 
  -4  -1   7   50.29    3.80 
  -4  -1   7   54.26    3.94 
  -4  -1   7   55.14    3.83 
  -4  -1   6   50.14    3.63 
  -4  -1   6   47.41    3.54 
  -4  -1   6   57.94    4.21 
  -4  -1   6   52.80    3.78 
  -4  -1   6   48.53    3.83 
  -4  -1   6   43.09    4.00 
  -4  -1   6   54.09    3.64 
  -4  -1   6   64.13    3.71 
  -4  -1   6   38.22    3.40 
   4  -1  -6   49.24    3.45 
  -4  -1   6   30.82    3.34 
  -4  -1   6   55.65    3.64 
  -4  -1   6   65.15    4.14 
  -4  -1   6   49.71    3.82 
  -4  -1   5   15.01    1.71 
  -4  -1   5    8.00    1.58 
   4  -1  -5   11.02    1.43 
  -4  -1   5   14.98    1.97 
  -4  -1   5   10.50    1.43 
  -4  -1   5   11.66    1.73 
  -4  -1   5   14.17    1.93 
  -4  -1   5   12.85    1.68 
  -4  -1   5   13.91    1.84 
  -4  -1   5   16.82    2.16 
  -4  -1   5   12.36    1.60 
  -4  -1   5   22.04    2.52 
  -4  -1   5   16.73    1.63 
  -4  -1   5   12.96    2.22 
  -4  -1   4  811.35   45.85 
  -4  -1   4  881.64   45.87 
  -4  -1   4  945.13   46.31 
  -4  -1   4  825.27   45.73 
  -4  -1   4  755.88   45.93 
  -4  -1   4  805.20   45.84 
   4  -1  -4 1028.20   45.97 
  -4  -1   4  899.84   45.97 
  -4  -1   4  848.54   45.85 
  -4  -1   4  850.29   45.90 
  -4  -1   4  827.60   45.86 
  -4  -1   4  847.62   45.85 
  -4  -1   4  998.48   45.91 
   4  -1  -3   82.40    4.65 
  -4  -1   3   69.38    4.69 
  -4  -1   3   77.59    4.58 
   4  -1  -3   77.81    4.60 
  -4  -1   3   77.15    4.57 
  -4  -1   2  503.68   25.69 
  -4  -1   2  489.37   25.58 
   4  -1  -2  501.33   25.53 
   4  -1  -2  550.93   25.74 
  -4  -1   1   12.13    1.42 
  -4  -1   1   13.98    1.27 
  -4  -1   1   15.01    1.38 
  -4  -1   0    4.93    1.11 
   4  -1   0    3.08    0.96 
  -4  -1   0    6.31    1.01 
   4  -1   0    5.40    1.00 
   4  -1   0    4.31    1.17 
  -4  -1   0    4.82    0.92 
  -4  -1  -1  213.71   12.09 
   4  -1   1  254.79   12.43 
   4  -1   1  218.25   12.31 
  -4  -1  -1  233.76   12.31 
  -4  -1  -1  220.78   12.22 
  -4  -1  -2   65.70    4.04 
  -4  -1  -2   66.02    4.02 
  -4  -1  -3  328.39   17.27 
  -4  -1  -3  314.81   17.23 
  -4  -1  -3  312.45   17.29 
  -4  -1  -4    6.25    1.18 
  -4  -1  -4    7.42    1.29 
  -4  -1  -4    5.15    3.14 
   4  -1   4    5.98    1.35 
  -4  -1  -4    9.79    1.28 
  -4  -1  -4    8.90    1.30 
   4  -1   4    5.04    1.63 
  -4  -1  -4    7.14    1.23 
  -4  -1  -4    6.74    1.50 
  -4  -1  -4    5.97    1.20 
  -4  -1  -4    9.79    1.27 
  -4  -1  -4    6.47    1.07 
  -4  -1  -4    7.48    1.25 
  -4  -1  -5  557.90   30.64 
  -4  -1  -5  423.61   31.40 
  -4  -1  -5  648.72   30.78 
  -4  -1  -5  615.42   30.79 
  -4  -1  -5  534.98   30.60 
  -4  -1  -5  526.44   30.94 
  -4  -1  -5  716.65   30.90 
  -4  -1  -5  529.03   30.70 
   4  -1   6    6.73    3.49 
  -4  -1  -6   23.73    2.45 
  -4  -1  -6   19.34    4.06 
  -4  -1  -6   18.12    2.01 
  -4  -1  -6   21.36    1.90 
   4  -1   6   10.11    2.37 
  -4  -1  -6   24.34    2.01 
  -4  -1  -6   19.96    1.89 
  -4  -1  -6   17.68    1.98 
  -4  -1  -7  259.59   12.83 
   4  -1   7  263.75   16.06 
  -4  -1  -7  233.80   12.75 
   4  -1   8  175.35    9.08 
  -4  -1  -8  119.07    7.88 
   4  -1   8  160.49    9.24 
  -4  -1  -8  104.74    9.45 
  -4  -1  -8  129.85    8.35 
   4  -1   8  151.88    8.61 
   4  -1   9    1.67    2.07 
  -4  -1  -9   -1.57    3.49 
   4  -1   9    0.77    1.48 
   4  -1   9    0.66    1.73 
   4  -1   9   -0.87    1.96 
   4  -1   9    0.23    2.39 
  -4  -1  -9   -0.64    1.40 
   4  -1   9    0.21    1.31 
   4  -1  10    1.93    0.95 
   4  -1  10    2.19    1.32 
   4  -1  10    1.33    1.05 
   4  -1  10    3.25    1.84 
  -4  -1 -10    2.40    1.21 
   4  -1  10    3.36    1.89 
   4   0 -10   13.30    3.01 
  -4   0  10    6.36    1.68 
   4   0 -10    8.16    2.41 
   4   0 -10   13.66    1.94 
   4   0 -10   13.95    2.17 
  -4   0  10    8.07    1.95 
  -4   0  10   10.30    2.36 
  -4   0  10   12.41    2.24 
  -4   0   9    4.91    2.42 
  -4   0   9    3.78    1.90 
  -4   0   9    1.94    2.01 
  -4   0   9    1.39    1.84 
  -4   0   9    5.77    2.26 
   4   0  -9    2.78    1.93 
   4   0  -9    2.20    2.35 
   4   0  -9    3.05    2.21 
  -4   0   9    2.76    1.80 
  -4   0   9    4.85    1.75 
  -4   0   8  198.14   11.28 
  -4   0   8  183.50   11.35 
  -4   0   8  196.45   11.33 
  -4   0   8  179.74   11.40 
  -4   0   8  181.91   11.25 
  -4   0   8  193.40   11.18 
  -4   0   8  212.80   11.23 
   4   0  -8  182.06   11.01 
   4   0  -8  178.73   11.12 
  -4   0   8  177.96   11.06 
  -4   0   8  196.30   11.24 
  -4   0   7    3.94    1.73 
  -4   0   7    5.44    1.61 
  -4   0   7    3.01    2.17 
  -4   0   7    5.80    1.84 
  -4   0   7    4.00    2.12 
  -4   0   7    4.08    1.77 
   4   0  -7    5.69    1.99 
  -4   0   7    5.25    1.77 
   4   0  -7    5.96    1.62 
  -4   0   6  145.51    9.20 
   4   0  -6  163.79    9.08 
   4   0  -6  172.45    9.23 
  -4   0   6  145.03    9.23 
   4   0  -6  150.90    9.04 
  -4   0   6  186.02    9.43 
  -4   0   6  165.32    9.38 
  -4   0   6  134.41    9.36 
  -4   0   6  159.65    9.62 
   4   0  -6  156.47    9.22 
  -4   0   6  170.19    9.65 
  -4   0   6  163.25    9.30 
  -4   0   6  171.45    9.48 
  -4   0   6  149.98    9.18 
  -4   0   6  165.90    9.30 
  -4   0   5   18.68    2.22 
  -4   0   5   19.20    2.16 
  -4   0   5   27.92    2.27 
  -4   0   5   28.73    2.34 
  -4   0   5   18.51    2.31 
  -4   0   5   29.58    2.51 
  -4   0   5   26.43    2.63 
  -4   0   5   20.33    2.57 
  -4   0   5   26.51    2.20 
  -4   0   5   25.50    2.18 
   4   0  -5   31.33    2.11 
   4   0  -5   29.22    2.15 
   4   0  -4  184.01    9.86 
  -4   0   4  157.54    9.75 
   4   0  -4  224.35   10.01 
  -4   0   4  157.85    9.74 
   4   0  -4  203.33    9.80 
  -4   0   4  202.26    9.86 
  -4   0   4  138.97    9.70 
  -4   0   4  153.68    9.89 
  -4   0   4  177.79    9.85 
  -4   0   3  162.22   10.03 
   4   0  -3  197.15   10.00 
   4   0  -3  182.46   10.13 
  -4   0   2    0.90    0.71 
  -4   0   2    0.50    0.66 
  -4   0   2    1.13    1.01 
   4   0  -2    1.51    0.71 
   4   0  -2    2.27    0.85 
   4   0  -2    1.35    1.09 
   4   0  -1  751.15   36.18 
  -4   0   1  752.40   36.32 
  -4   0   1  815.80   36.32 
   4   0  -1  752.84   36.37 
   4   0  -1  662.24   36.26 
  -4   0   1  684.45   36.34 
   4   0   0 1496.49   76.53 
  -4   0   0 1534.15   76.53 
  -4   0   0 1602.85   76.58 
   4   0   0 1339.35   76.56 
   4   0   0 1313.08   76.50 
  -4   0   0 1528.50   76.45 
  -4   0   0 1375.28   76.64 
  -4   0  -1   75.61    4.19 
  -4   0  -1   83.22    4.40 
   4   0   1   70.33    4.40 
  -4   0  -2 1413.98   71.49 
  -4   0  -2 1520.22   71.71 
  -4   0  -3    0.76    0.72 
  -4   0  -3    0.15    0.85 
  -4   0  -3    1.40    1.02 
   4   0   3    0.95    1.16 
   4   0   3    1.03    1.00 
  -4   0  -3    0.76    0.72 
  -4   0  -4  476.32   23.25 
  -4   0  -4  428.63   23.29 
  -4   0  -4  426.75   23.21 
  -4   0  -4  441.91   23.13 
  -4   0  -4  438.65   23.21 
  -4   0  -4  460.49   23.39 
  -4   0  -4  419.21   23.15 
  -4   0  -5  230.06   12.94 
  -4   0  -5  265.43   13.16 
  -4   0  -5  216.75   13.16 
   4   0   5  270.57   13.39 
  -4   0  -5  219.18   12.89 
  -4   0  -5  237.39   12.95 
  -4   0  -5  219.12   15.51 
  -4   0  -5  219.51   13.02 
  -4   0  -5  188.34   13.98 
  -4   0  -5  264.57   12.99 
   4   0   6   38.73    4.32 
  -4   0  -6   38.28    2.92 
  -4   0  -6   31.70    4.88 
  -4   0  -6   38.00    2.92 
   4   0   6   47.39    4.39 
  -4   0  -6   44.35    6.65 
   4   0   6   37.00    3.09 
  -4   0  -6   37.59    3.10 
  -4   0  -6   36.11    2.69 
   4   0   6   35.93    5.45 
   4   0   6   36.92    5.57 
  -4   0  -6   44.48    3.01 
  -4   0  -7   78.25    5.74 
   4   0   7  102.17    5.96 
  -4   0  -7   98.54    5.62 
  -4   0  -7   98.76    9.43 
   4   0   7   97.96    6.12 
  -4   0  -7   71.15    7.32 
  -4   0  -7   79.69    5.46 
   4   0   7   94.19    6.22 
   4   0   7   95.95    6.42 
   4   0   8    3.01    1.86 
  -4   0  -8    5.32    5.66 
  -4   0  -8    2.46    1.26 
   4   0   8    4.01    2.03 
   4   0   8    2.29    1.79 
  -4   0  -8    3.04    1.23 
  -4   0  -8    3.05    4.01 
  -4   0  -8    3.01    1.41 
   4   0   8    3.70    1.95 
   4   0   8    1.91    2.05 
   4   0   8    2.41    2.06 
   4   0   8    2.98    2.32 
   4   0   9   16.82    1.80 
   4   0   9   13.29    1.86 
  -4   0  -9   12.92    4.26 
  -4   0  -9   10.99    5.47 
   4   0   9   15.19    2.45 
   4   0   9   13.94    2.51 
   4   0   9   19.10    2.27 
   4   0   9   13.96    1.76 
   4   0   9   15.28    2.17 
   4   0   9   14.48    2.00 
   4   0  10    8.86    1.94 
   4   0  10    8.25    1.64 
   4   0  10    7.33    1.29 
  -4   0 -10    2.86    3.21 
   4   0  10    6.30    1.40 
   4   0  10    3.76    1.54 
   4   0  10    8.72    1.99 
   4   1 -10    1.26    1.34 
   4   1 -10    2.23    2.01 
   4   1 -10    3.36    2.23 
  -4   1  10    0.30    1.78 
  -4   1  10    0.65    1.93 
   4   1 -10    0.24    0.94 
   4   1 -10    3.46    2.56 
   4   1 -10    1.31    1.60 
  -4   1  10   -1.16    1.99 
  -4   1  10    1.58    1.48 
  -4   1   9    2.67    1.82 
  -4   1   9    4.80    2.34 
  -4   1   9    0.88    1.58 
   4   1  -9    5.11    2.59 
  -4   1   9    3.19    1.85 
  -4   1   9    3.05    2.02 
   4   1  -9    3.53    1.89 
  -4   1   9    4.52    1.95 
   4   1  -9    3.21    2.16 
   4   1  -9    5.24    2.55 
  -4   1   9    2.39    2.28 
  -4   1   8   66.29    4.64 
  -4   1   8   71.05    5.17 
  -4   1   8   54.57    4.70 
  -4   1   8   61.38    4.89 
   4   1  -8   65.36    4.55 
  -4   1   8   65.31    4.77 
   4   1  -8   63.05    4.96 
  -4   1   8   61.82    4.77 
  -4   1   8   46.17    4.39 
  -4   1   8   59.26    4.82 
   4   1  -8   61.77    4.71 
  -4   1   7   58.53    4.05 
  -4   1   7   39.92    4.20 
   4   1  -7   48.82    4.08 
  -4   1   7   43.01    4.15 
  -4   1   7   50.64    4.23 
  -4   1   7   49.22    3.86 
  -4   1   7   57.62    4.33 
  -4   1   7   49.90    3.94 
   4   1  -7   50.07    3.94 
  -4   1   6   47.63    3.68 
   4   1  -6   42.38    3.38 
  -4   1   6   50.78    3.85 
  -4   1   6   45.11    3.95 
   4   1  -6   44.96    3.87 
  -4   1   6   58.53    3.72 
  -4   1   6   46.42    3.60 
  -4   1   6   55.41    3.77 
  -4   1   6   67.72    4.26 
   4   1  -6   44.86    3.37 
  -4   1   6   42.70    3.54 
   4   1  -6   48.67    3.42 
  -4   1   6   53.84    3.97 
  -4   1   5   15.16    2.18 
  -4   1   5   11.48    1.69 
  -4   1   5   12.96    1.89 
  -4   1   5   12.47    2.00 
  -4   1   5    7.28    1.60 
   4   1  -5   10.19    1.44 
  -4   1   5   14.46    1.63 
  -4   1   5   10.10    2.20 
   4   1  -5   13.48    1.53 
  -4   1   5   13.08    1.69 
   4   1  -5   13.55    1.59 
  -4   1   5   18.67    2.01 
  -4   1   4  989.24   46.79 
  -4   1   4  816.21   46.68 
   4   1  -4  973.02   46.96 
  -4   1   4  925.26   46.90 
  -4   1   4  825.61   46.78 
  -4   1   4  772.56   46.61 
  -4   1   4  885.65   46.99 
  -4   1   4  907.45   46.77 
   4   1  -4  936.03   46.75 
  -4   1   4  862.37   46.98 
  -4   1   3   72.30    4.49 
  -4   1   3   69.78    4.35 
   4   1  -3   85.19    4.73 
   4   1  -3   69.37    4.40 
   4   1  -3   78.28    4.53 
  -4   1   2  510.30   27.40 
  -4   1   2  505.31   27.36 
   4   1  -2  490.78   27.53 
  -4   1   2  582.95   27.33 
   4   1  -2  479.86   27.35 
   4   1  -2  503.14   27.40 
   4   1  -1   10.02    1.07 
  -4   1   1   12.53    1.29 
  -4   1   1   15.19    1.39 
  -4   1   1   15.06    1.22 
  -4   1   1   14.17    1.17 
   4   1  -1   12.51    1.37 
   4   1  -1    9.05    1.32 
   4   1  -1   10.81    1.57 
  -4   1   1   13.71    1.24 
   4   1   0    5.13    1.09 
  -4   1   0    6.18    1.00 
   4   1   0    3.66    1.08 
  -4   1   0    5.68    0.83 
  -4   1   0    5.37    0.99 
   4   1   0    5.66    0.91 
   4   1   0    5.08    0.91 
  -4   1   0    6.55    0.93 
  -4   1   0    5.37    0.77 
  -4   1  -1  221.51   11.36 
   4   1   1  204.48   11.58 
   4   1   1  211.44   11.53 
  -4   1  -1  194.34   11.52 
   4   1   1  218.18   11.52 
  -4   1  -2   70.33    3.84 
   4   1   2   58.34    4.08 
  -4   1  -2   67.46    4.13 
   4   1   2   68.89    4.16 
  -4   1  -3  303.20   16.31 
  -4   1  -3  309.57   16.11 
   4   1   3  289.29   16.44 
   4   1   3  272.01   16.36 
  -4   1  -3  331.54   16.48 
  -4   1  -4    8.33    1.15 
  -4   1  -4    9.70    1.23 
   4   1   4    5.77    1.39 
   4   1   4    6.46    2.15 
  -4   1  -4    4.07    3.10 
  -4   1  -4    9.82    1.37 
  -4   1  -4    7.79    1.36 
  -4   1  -4    7.93    1.21 
  -4   1  -4    5.81    1.16 
   4   1   5  623.32   29.86 
  -4   1  -5  497.05   30.71 
  -4   1  -5  529.50   29.72 
  -4   1  -5  568.79   29.61 
   4   1   5  545.32   29.57 
  -4   1  -5  548.37   29.50 
   4   1   5  579.19   29.72 
  -4   1  -5  569.62   29.60 
  -4   1  -5  558.30   32.03 
  -4   1  -5  584.82   29.60 
  -4   1  -6   22.88    1.94 
  -4   1  -6   23.13    1.90 
   4   1   6   19.25    2.30 
  -4   1  -6   22.49    5.30 
   4   1   6   18.87    2.49 
  -4   1  -6   17.53    3.05 
  -4   1  -6   21.53    4.29 
  -4   1  -6   27.46    2.25 
  -4   1  -6   12.77    3.26 
   4   1   6   19.42    2.27 
   4   1   6   25.49    2.27 
   4   1   6   25.13    2.40 
   4   1   6   25.07    2.54 
   4   1   7  253.31   14.20 
  -4   1  -7  246.97   17.23 
  -4   1  -7  253.62   13.95 
  -4   1  -7  216.68   14.65 
   4   1   7  256.47   14.01 
  -4   1  -7  218.34   13.99 
   4   1   7  283.46   14.25 
   4   1   7  267.33   14.12 
   4   1   7  261.40   14.24 
  -4   1  -7  234.45   13.91 
   4   1   7  254.91   13.99 
  -4   1  -7  274.50   14.10 
   4   1   8  157.84    8.57 
  -4   1  -8  123.75    9.25 
   4   1   8  156.90    8.55 
   4   1   8  138.70    8.66 
   4   1   8  152.34    8.75 
   4   1   8  163.25    8.88 
   4   1   8  159.79    8.92 
   4   1   8  169.34    8.78 
  -4   1  -8  125.26    8.35 
  -4   1  -8  131.31    8.37 
  -4   1  -8  122.56   11.55 
  -4   1  -9   -0.75    4.37 
   4   1   9    0.80    1.82 
   4   1   9   -0.05    1.46 
   4   1   9    0.17    1.85 
   4   1   9    1.97    1.62 
   4   1   9    0.27    1.28 
   4   1   9    1.10    1.22 
   4   1   9   -0.98    1.26 
   4   1  10    1.50    1.09 
   4   1  10    1.94    1.43 
   4   1  10    2.80    1.25 
   4   1  10    0.91    1.68 
   4   1  10    3.91    1.68 
   4   1  10    3.56    1.45 
   4   2 -10    7.26    2.32 
   4   2 -10   -0.94    0.77 
   4   2 -10   11.87    2.22 
  -4   2  10    6.29    1.45 
  -4   2  10    5.14    1.60 
  -4   2  10    5.37    1.86 
  -4   2  10    6.78    1.99 
   4   2 -10   11.26    1.98 
   4   2  -9   58.40    3.98 
  -4   2   9   45.89    4.06 
  -4   2   9   40.23    3.62 
  -4   2   9   50.75    3.87 
  -4   2   9   39.23    3.81 
  -4   2   9   32.41    3.66 
   4   2  -9   52.76    4.23 
   4   2  -9   45.21    3.92 
  -4   2   8   72.68    5.67 
   4   2  -8   95.12    5.96 
  -4   2   8   83.62    6.13 
  -4   2   8   86.32    6.01 
  -4   2   8   72.74    5.91 
   4   2  -8   90.62    5.88 
   4   2  -8   95.08    5.99 
  -4   2   8   94.21    6.12 
  -4   2   8   68.60    5.62 
  -4   2   7    1.08    2.03 
  -4   2   7    0.64    2.30 
  -4   2   7    0.97    1.66 
  -4   2   7    1.29    1.87 
  -4   2   7    0.08    2.57 
   4   2  -7    2.59    2.48 
  -4   2   7    0.89    1.88 
  -4   2   7    2.41    2.18 
   4   2  -7    1.63    2.10 
  -4   2   6  172.87    9.90 
  -4   2   6  161.30    9.78 
  -4   2   6  171.26   10.00 
  -4   2   6  161.58   10.06 
  -4   2   6  171.67   10.15 
  -4   2   6  176.94   10.28 
   4   2  -6  157.27   10.09 
  -4   2   6  145.72    9.78 
   4   2  -6  163.12   10.04 
  -4   2   6  193.88   10.01 
   4   2  -6  184.16   10.13 
  -4   2   5  152.04    9.77 
   4   2  -5  200.80    9.64 
   4   2  -5  152.03    9.25 
  -4   2   5  161.45    9.46 
   4   2  -5  171.78    9.42 
  -4   2   5  156.18    9.56 
   4   2  -5  208.34    9.72 
  -4   2   5  143.74    9.41 
  -4   2   5  156.65    9.67 
  -4   2   5  186.14    9.57 
  -4   2   5  147.12    9.36 
   4   2  -5  211.51    9.62 
  -4   2   5  157.46    9.68 
   4   2  -5  120.48    9.60 
  -4   2   5  151.93    9.49 
   4   2  -5  166.64    9.38 
   4   2  -4   67.48    4.42 
  -4   2   4   80.41    4.76 
  -4   2   4   79.59    4.63 
   4   2  -4   62.53    4.46 
  -4   2   4   78.55    4.55 
  -4   2   4   73.47    4.90 
  -4   2   4   66.95    4.51 
   4   2  -4   75.44    4.49 
   4   2  -4   91.37    4.68 
  -4   2   4   72.69    4.43 
  -4   2   4   64.25    4.42 
  -4   2   4   76.08    4.72 
  -4   2   4   65.18    4.70 
  -4   2   4   71.74    4.75 
  -4   2   4   65.02    4.86 
  -4   2   4   56.03    4.49 
  -4   2   4   72.75    4.80 
  -4   2   3    6.26    1.43 
  -4   2   3    8.00    1.76 
   4   2  -3    2.18    1.00 
   4   2  -3    2.14    0.96 
  -4   2   3    4.22    1.23 
  -4   2   3    2.71    1.04 
  -4   2   3    4.65    1.16 
  -4   2   2   13.33    1.11 
   4   2  -2   13.40    1.55 
   4   2  -2   14.72    1.54 
   4   2  -2   17.16    1.72 
  -4   2   2    7.48    1.36 
  -4   2   2    8.44    1.33 
   4   2  -1   37.01    2.54 
  -4   2   1   43.76    2.57 
   4   2  -1   40.41    2.89 
   4   2  -1   41.90    2.85 
  -4   2   1   42.36    2.50 
  -4   2   1   42.75    2.55 
  -4   2   1   37.29    2.70 
  -4   2   1   34.00    2.75 
   4   2   0   12.89    1.32 
  -4   2   0   16.53    1.33 
  -4   2   0   16.54    1.34 
  -4   2   0   12.98    1.44 
   4   2   0   15.03    1.56 
   4   2   0   11.22    1.56 
  -4   2   0   14.38    1.27 
   4   2   0   13.01    1.39 
  -4   2  -1  924.87   46.06 
   4   2   1  902.67   46.22 
  -4   2  -1  895.50   45.95 
  -4   2  -1  802.09   45.99 
   4   2   1  843.88   46.10 
  -4   2  -2  241.95   13.20 
  -4   2  -2  236.56   13.17 
  -4   2  -2  249.11   13.27 
  -4   2  -2  243.35   13.15 
   4   2   3    3.60    1.01 
  -4   2  -3    8.59    1.20 
  -4   2  -3    7.22    1.33 
   4   2   3    4.90    1.20 
   4   2   3    4.38    1.07 
   4   2   3    1.88    0.99 
  -4   2  -3    6.86    1.08 
   4   2   3    1.57    0.89 
  -4   2  -3    5.20    0.92 
  -4   2  -3    6.38    1.48 
  -4   2  -3    9.55    1.33 
  -4   2  -3    9.99    3.00 
  -4   2  -3    7.26    1.15 
   4   2   3    4.17    1.16 
  -4   2  -3    2.69    1.08 
   4   2   3    2.94    1.20 
   4   2   3    7.92    1.17 
  -4   2  -4  116.07    6.64 
  -4   2  -4   96.14    6.72 
  -4   2  -4   89.75    7.34 
  -4   2  -4   86.74    7.67 
   4   2   4  109.08    6.65 
  -4   2  -4  108.89    6.62 
  -4   2  -4  155.83    6.79 
   4   2   4  112.04    6.78 
  -4   2  -4  105.08    7.27 
  -4   2  -4  116.19    6.72 
   4   2   4  104.89    6.59 
  -4   2  -4  123.57    6.89 
  -4   2  -4  146.87    6.96 
   4   2   4  105.04    6.66 
   4   2   4  103.95    6.62 
  -4   2  -4  145.02    6.82 
   4   2   5    1.56    1.09 
   4   2   5    0.60    1.06 
   4   2   5    1.46    1.19 
  -4   2  -5    0.48    1.25 
   4   2   5    1.60    1.32 
  -4   2  -5    1.60    1.10 
   4   2   5    2.58    1.20 
   4   2   5    0.35    1.22 
   4   2   5   -0.04    1.32 
  -4   2  -5    0.14    1.32 
   4   2   5    0.95    1.21 
  -4   2  -5    1.63    0.93 
  -4   2  -5    3.12    0.98 
  -4   2  -5    0.36    1.30 
  -4   2  -5    1.25    2.41 
  -4   2  -5   -3.15    3.41 
  -4   2  -5   -0.29    2.17 
  -4   2  -5    1.70    1.17 
   4   2   6    1.79    1.44 
   4   2   6    2.12    1.58 
  -4   2  -6    4.28    3.60 
  -4   2  -6    4.82    1.50 
  -4   2  -6    2.36    1.27 
   4   2   6    2.68    1.38 
  -4   2  -6    2.94    1.64 
   4   2   6    3.10    1.36 
  -4   2  -6    3.26    2.50 
  -4   2  -6    3.45    1.10 
  -4   2  -7   77.22    5.26 
  -4   2  -7   80.40    5.13 
   4   2   7   86.08    5.38 
  -4   2  -7   88.25    5.10 
   4   2   7   81.54    5.55 
  -4   2  -7   90.88    5.36 
  -4   2  -7   69.85    6.15 
  -4   2  -7   81.18    5.31 
  -4   2  -7   72.85    7.15 
  -4   2  -7   88.92    5.47 
  -4   2  -7   68.92    6.40 
   4   2   7   94.32    5.60 
  -4   2  -7   81.05    5.22 
   4   2   7   86.91    5.39 
   4   2   8    2.14    1.80 
   4   2   8    0.35    1.40 
   4   2   8    0.62    1.74 
  -4   2  -8   -0.04    1.14 
   4   2   8    0.68    1.51 
   4   2   8   -0.05    1.40 
  -4   2  -8    0.04    1.09 
  -4   2  -8    1.44    1.27 
   4   2   8   -1.22    1.71 
   4   2   8    0.72    1.68 
  -4   2  -8    0.12    3.85 
  -4   2  -8   -1.22    2.98 
  -4   2  -8    1.17    1.31 
  -4   2  -8   -0.56    1.24 
   4   2   8    0.65    1.41 
   4   2   9   10.69    1.69 
  -4   2  -9    8.03    1.31 
   4   2   9   12.97    1.99 
   4   2   9   10.47    1.81 
  -4   2  -9    7.25    1.38 
   4   2   9    9.28    2.03 
   4   2   9   13.13    1.92 
  -4   2  -9    7.80    3.96 
   4   2  10   26.72    2.27 
   4   2  10   30.23    2.48 
   4   2  10   23.09    2.58 
  -4   2 -10   23.01    3.79 
   4   3  -9   32.22    2.94 
   4   3  -9   28.07    2.83 
  -4   3   9   26.78    2.97 
  -4   3   9   22.55    2.62 
  -4   3   9   23.47    2.76 
  -4   3   9   24.15    2.85 
  -4   3   9   25.52    2.82 
   4   3  -9   26.45    2.90 
   4   3  -9   29.68    2.95 
   4   3  -8   99.93    6.31 
  -4   3   8   83.88    6.26 
  -4   3   8   80.41    5.84 
   4   3  -8   93.41    5.99 
   4   3  -8  106.44    6.15 
  -4   3   8   81.12    5.98 
  -4   3   8   67.51    5.94 
  -4   3   8   82.10    6.09 
  -4   3   8   89.64    6.17 
   4   3  -8   93.39    5.95 
  -4   3   7  440.47   25.27 
  -4   3   7  496.57   25.47 
  -4   3   7  392.28   25.11 
  -4   3   7  377.20   25.22 
   4   3  -7  512.26   25.39 
  -4   3   7  503.85   25.29 
   4   3  -7  500.56   25.16 
  -4   3   7  482.05   25.51 
  -4   3   7  494.88   25.37 
   4   3  -7  511.58   25.12 
   4   3  -7  387.52   24.57 
  -4   3   6    3.98    1.75 
   4   3  -6    8.58    1.58 
  -4   3   6    3.61    1.69 
   4   3  -6    5.24    2.25 
   4   3  -6    5.52    1.35 
  -4   3   6    5.94    2.25 
  -4   3   6    7.41    2.29 
  -4   3   6    8.85    2.28 
  -4   3   6    4.38    2.48 
   4   3  -6    6.22    2.82 
  -4   3   6    6.32    2.16 
  -4   3   6    5.60    2.68 
  -4   3   5    1.21    1.79 
  -4   3   5    1.50    1.87 
  -4   3   5    2.85    2.14 
   4   3  -5    3.00    1.24 
   4   3  -5    2.85    2.51 
  -4   3   5    1.55    1.86 
  -4   3   5    0.40    1.33 
  -4   3   5    0.12    1.58 
  -4   3   5    1.95    1.38 
   4   3  -5    1.39    1.28 
   4   3  -4  323.55   18.00 
  -4   3   4  295.16   18.13 
  -4   3   4  335.44   18.19 
  -4   3   4  388.15   18.62 
  -4   3   4  344.43   18.54 
  -4   3   4  343.05   18.29 
  -4   3   4  308.68   18.14 
  -4   3   4  328.00   18.35 
  -4   3   4  348.67   18.44 
  -4   3   4  308.23   18.26 
   4   3  -4  388.34   18.20 
  -4   3   4  283.03   17.89 
   4   3  -4  329.63   18.04 
   4   3  -4  332.30   18.07 
   4   3  -4  343.12   18.15 
  -4   3   4  311.19   17.93 
  -4   3   3  170.35   11.52 
  -4   3   3  191.97   11.70 
  -4   3   3  203.17   11.65 
   4   3  -3  203.78   11.57 
  -4   3   3  194.55   11.76 
   4   3  -3  230.71   11.59 
  -4   3   3  240.13   12.01 
   4   3  -3  201.69   11.61 
   4   3  -3  217.46   11.65 
   4   3  -3  220.30   11.69 
  -4   3   3  218.79   11.91 
  -4   3   3  195.10   11.79 
  -4   3   3  192.17   11.89 
  -4   3   3  196.15   11.70 
   4   3  -3  216.43   11.65 
  -4   3   2   13.51    1.65 
  -4   3   2   15.08    2.01 
  -4   3   2   12.58    2.07 
  -4   3   2   17.51    1.41 
   4   3  -2   13.36    1.57 
   4   3  -2   13.50    1.68 
  -4   3   2   13.01    1.86 
  -4   3   2   16.63    2.11 
  -4   3   2   14.06    1.80 
  -4   3   2   13.07    1.66 
   4   3  -2   20.41    1.85 
  -4   3   2   16.04    2.21 
   4   3  -2   20.39    1.87 
  -4   3   1    9.44    1.70 
  -4   3   1   10.87    1.85 
   4   3  -1    2.10    1.08 
  -4   3   1    4.87    1.23 
  -4   3   1    6.78    1.59 
   4   3  -1    4.66    1.21 
   4   3  -1    2.97    1.07 
   4   3  -1    6.20    1.25 
   4   3  -1    6.91    1.26 
  -4   3   1    6.02    0.92 
  -4   3   0   21.83    1.93 
   4   3   0   14.09    1.68 
  -4   3   0   23.94    1.63 
  -4   3   0   19.77    1.93 
  -4   3   0   21.61    1.64 
   4   3   0   17.11    1.80 
   4   3   0   15.85    1.75 
   4   3   0   17.10    1.89 
   4   3   0   24.07    1.98 
   4   3   0   22.31    1.91 
  -4   3  -1   59.36    3.55 
  -4   3  -1   49.50    3.73 
  -4   3  -1   56.07    3.53 
   4   3   1   55.22    3.73 
   4   3   1   62.01    3.91 
  -4   3  -1   71.28    3.64 
  -4   3  -1   51.94    3.46 
  -4   3  -1   58.93    3.49 
   4   3   1   47.22    3.68 
  -4   3  -2  339.31   18.67 
  -4   3  -2  324.08   18.68 
  -4   3  -2  361.29   18.81 
  -4   3  -2  366.83   18.76 
  -4   3  -2  330.95   19.04 
   4   3   2  305.30   18.66 
  -4   3  -2  375.54   18.96 
   4   3   2  324.30   18.65 
  -4   3  -2  410.96   18.73 
   4   3   2  369.12   19.05 
   4   3   2  289.17   18.67 
  -4   3  -2  338.07   18.72 
  -4   3  -2  439.98   18.93 
  -4   3  -3   28.95    2.22 
  -4   3  -3   28.53    2.14 
   4   3   3   20.74    2.11 
  -4   3  -3   31.12    4.97 
  -4   3  -3   17.69    2.92 
  -4   3  -3   27.31    2.33 
   4   3   3   19.11    2.09 
  -4   3  -3   24.63    2.17 
   4   3   3   21.86    2.06 
  -4   3  -3   31.18    2.18 
  -4   3  -3   30.43    2.05 
   4   3   3   21.76    2.02 
   4   3   3   28.67    2.28 
  -4   3  -3   29.03    2.12 
  -4   3  -3   29.60    2.15 
   4   3   3   24.81    2.29 
   4   3   4    5.97    1.41 
  -4   3  -4    8.06    2.18 
  -4   3  -4    9.75    1.49 
  -4   3  -4    7.72    1.79 
   4   3   4    7.52    1.52 
  -4   3  -4   11.03    1.69 
  -4   3  -4    9.19    2.63 
  -4   3  -4   10.77    1.43 
   4   3   4    8.88    1.40 
   4   3   4    8.58    1.55 
  -4   3  -4    8.62    1.51 
  -4   3  -4    7.61    1.41 
   4   3   4    8.14    1.39 
  -4   3  -4    8.00    1.28 
  -4   3  -4    9.11    1.18 
  -4   3  -4    5.55    1.35 
  -4   3  -4    8.31    1.30 
   4   3   4    8.39    1.56 
   4   3   4    8.32    1.51 
  -4   3  -4    5.75    2.23 
  -4   3  -4    7.75    2.14 
  -4   3  -5   91.34    5.66 
   4   3   5   74.86    5.17 
   4   3   5   72.02    5.26 
  -4   3  -5   88.19    5.44 
  -4   3  -5   75.65    6.23 
  -4   3  -5   97.43    5.24 
  -4   3  -5   79.37    5.27 
   4   3   5   84.54    5.28 
  -4   3  -5   74.63    5.86 
  -4   3  -5   86.39    5.34 
   4   3   5   77.80    5.16 
   4   3   6   59.61    4.22 
   4   3   6   58.04    4.19 
  -4   3  -6   45.85    5.38 
  -4   3  -6   56.84    4.25 
  -4   3  -6   50.54    5.23 
  -4   3  -6   64.23    4.12 
  -4   3  -6   58.20    4.15 
  -4   3  -6   62.88    4.07 
  -4   3  -6   53.64    4.87 
   4   3   6   58.06    4.04 
   4   3   6   51.66    3.91 
   4   3   7  283.83   16.54 
  -4   3  -7  277.49   17.22 
  -4   3  -7  316.63   16.71 
  -4   3  -7  280.19   16.46 
  -4   3  -7  251.01   17.62 
  -4   3  -7  299.75   16.73 
  -4   3  -7  259.70   17.47 
  -4   3  -7  333.16   16.67 
  -4   3  -7  335.60   16.37 
   4   3   7  297.00   16.74 
   4   3   7  297.60   16.77 
  -4   3  -8    6.58    1.45 
   4   3   8    4.98    1.31 
  -4   3  -8    5.58    1.34 
  -4   3  -8    5.09    1.59 
  -4   3  -8    6.41    3.40 
  -4   3  -8    8.13    1.66 
   4   3   8   10.22    1.93 
  -4   3  -8    4.93    1.21 
  -4   3  -8    6.46    1.51 
   4   3   8    6.68    1.69 
  -4   3  -9    7.83    3.01 
  -4   3  -9    7.94    1.52 
   4   3   9   12.76    1.68 
  -4   3  -9    6.75    1.22 
  -4   3  -9   10.04    1.47 
   4   3   9   11.52    1.76 
   4   4  -9   12.13    1.90 
  -4   4   9    9.95    1.90 
  -4   4   9    8.68    1.77 
  -4   4   9   10.87    1.85 
  -4   4   9   10.03    1.92 
  -4   4   9   10.46    1.74 
  -4   4   8    1.55    1.79 
  -4   4   8    2.00    1.88 
   4   4  -8    2.89    1.85 
   4   4  -8    3.34    1.65 
   4   4  -8    2.63    1.48 
  -4   4   8    1.93    1.99 
  -4   4   8    2.39    1.71 
  -4   4   8    2.29    1.70 
   4   4  -8    2.91    1.51 
   4   4  -7   62.64    4.32 
   4   4  -7   58.76    4.08 
   4   4  -7   54.18    4.03 
   4   4  -7   47.58    3.60 
  -4   4   7   49.44    4.42 
  -4   4   7   55.11    4.51 
  -4   4   7   55.96    4.53 
  -4   4   7   45.48    4.52 
   4   4  -7   57.70    4.69 
  -4   4   7   56.03    4.35 
  -4   4   6   82.15    6.10 
  -4   4   6   82.31    6.32 
  -4   4   6   91.77    6.12 
   4   4  -6   77.51    5.44 
  -4   4   6   95.34    6.31 
  -4   4   6   86.92    6.22 
   4   4  -6   88.32    5.91 
   4   4  -6   92.50    5.66 
   4   4  -6   90.52    5.73 
   4   4  -6   88.63    5.71 
  -4   4   6   85.58    6.22 
  -4   4   6   81.72    6.22 
   4   4  -5    2.02    1.37 
   4   4  -5    1.89    1.74 
  -4   4   5    3.14    1.82 
  -4   4   5    3.27    2.38 
  -4   4   5    3.07    1.76 
  -4   4   5    3.82    2.07 
   4   4  -5    2.33    1.50 
  -4   4   5    4.52    2.22 
  -4   4   5    1.73    2.16 
   4   4  -5    0.75    2.31 
   4   4  -5    2.42    2.63 
  -4   4   5    1.70    2.48 
  -4   4   5    2.03    2.08 
  -4   4   4   29.74    3.03 
   4   4  -4   33.11    2.94 
  -4   4   4   30.68    3.37 
  -4   4   4   32.31    3.40 
  -4   4   4   36.48    3.52 
   4   4  -4   30.27    3.58 
   4   4  -4   38.25    2.94 
  -4   4   4   32.66    3.33 
  -4   4   4   29.08    2.91 
  -4   4   3    5.96    2.02 
  -4   4   3    3.36    2.14 
   4   4  -3    2.31    1.20 
   4   4  -3    3.51    2.29 
  -4   4   3    4.96    2.27 
  -4   4   3    4.99    1.72 
  -4   4   3    2.26    1.00 
  -4   4   3    3.81    1.79 
   4   4  -3    4.12    1.24 
  -4   4   3    2.68    1.45 
   4   4  -3    2.72    1.37 
   4   4  -3    2.69    1.49 
   4   4  -2   69.49    4.51 
   4   4  -2   59.57    4.30 
  -4   4   2   71.70    4.81 
  -4   4   2   67.07    4.50 
   4   4  -2   63.60    4.28 
  -4   4   2   61.36    4.77 
  -4   4   2   64.90    4.19 
  -4   4   2   64.67    4.17 
   4   4  -2   81.00    4.66 
  -4   4   2   71.97    5.03 
  -4   4   2   61.76    4.74 
  -4   4   1    3.03    1.33 
   4   4  -1    3.15    1.44 
   4   4  -1    2.33    1.34 
   4   4  -1    2.24    1.20 
  -4   4   1    2.79    1.12 
   4   4  -1    3.24    1.06 
  -4   4   1    3.10    1.29 
   4   4  -1    3.34    1.27 
  -4   4   1    1.85    1.83 
  -4   4   1    5.19    1.05 
  -4   4   1    3.00    0.89 
   4   4  -1    3.62    1.28 
  -4   4   1    2.41    1.87 
   4   4  -1    2.48    1.33 
  -4   4   1    2.61    2.01 
  -4   4   1    2.01    1.58 
   4   4   0   80.35    4.76 
   4   4   0   70.53    4.56 
  -4   4   0   78.68    5.04 
  -4   4   0   69.66    4.15 
   4   4   0   49.11    4.26 
  -4   4   0   83.04    4.40 
  -4   4   0   76.07    4.24 
  -4   4   0   65.30    4.74 
  -4   4   0   59.31    4.58 
  -4   4   0   67.26    4.27 
   4   4   0   62.15    4.46 
   4   4   0   59.23    4.31 
  -4   4  -1   71.01    3.92 
   4   4   1   59.92    4.15 
   4   4   1   52.06    3.87 
  -4   4  -1   68.43    4.54 
  -4   4  -1   60.29    3.84 
   4   4   1   54.52    4.08 
  -4   4  -1   72.79    4.02 
  -4   4  -1   47.20    3.80 
  -4   4  -1   66.15    3.83 
  -4   4  -1   54.64    3.86 
  -4   4  -2   46.76    2.96 
  -4   4  -2   38.79    2.96 
  -4   4  -2   40.45    2.91 
   4   4   2   38.48    3.10 
  -4   4  -2   41.40    2.88 
   4   4   2   32.71    3.03 
  -4   4  -2   39.90    2.87 
  -4   4  -2   43.21    3.14 
  -4   4  -2   41.11    2.92 
   4   4   2   38.89    2.95 
   4   4   2   39.07    3.18 
   4   4   2   41.83    3.15 
  -4   4  -3  103.13    6.33 
  -4   4  -3  108.96    6.14 
   4   4   3   96.63    6.25 
   4   4   3   99.69    6.25 
  -4   4  -3   95.86    6.06 
  -4   4  -3  102.02    6.20 
  -4   4  -3  106.80    6.10 
   4   4   3   83.26    6.18 
  -4   4  -3  105.14    8.67 
  -4   4  -3  111.89    6.22 
   4   4   4   12.01    2.03 
  -4   4  -4   20.12    2.72 
  -4   4  -4   16.60    2.54 
  -4   4  -4   22.17    2.08 
  -4   4  -4   18.38    2.16 
   4   4   4   17.06    1.97 
   4   4   4   15.07    1.94 
  -4   4  -4   19.45    2.29 
  -4   4  -4   13.53    2.84 
  -4   4  -5   32.12    2.99 
  -4   4  -5   21.96    3.71 
  -4   4  -5   35.35    3.44 
   4   4   5   27.95    2.79 
  -4   4  -5   33.44    4.01 
   4   4   5   21.76    2.62 
  -4   4  -5   32.32    3.40 
  -4   4  -5   37.14    2.79 
   4   4   5   30.12    2.55 
   4   4   5   30.89    2.61 
  -4   4  -5   34.69    2.81 
  -4   4  -5   27.96    2.77 
   4   4   6   18.77    2.32 
  -4   4  -6   20.50    2.53 
   4   4   6   15.88    2.27 
  -4   4  -6   20.08    3.36 
  -4   4  -6   18.52    3.47 
   4   4   6   19.92    2.16 
   4   4   7   36.30    3.16 
  -4   4  -7   32.77    3.24 
  -4   4  -7   41.68    3.08 
   4   4   7   39.63    3.23 
  -4   4  -7   34.98    4.93 
   4   4   7   31.63    2.88 
  -4   4  -7   42.33    3.26 
  -4   4  -7   27.93    3.94 
  -4   4  -8    3.89    1.44 
  -4   4  -8    3.89    2.39 
  -4   4  -8    4.25    1.08 
  -4   4  -8    3.63    1.30 
   4   4   8    3.41    1.57 
   4   4   8    3.77    1.41 
  -4   4  -8    6.46    1.91 
   4   4   8    1.74    0.94 
  -4   4  -8    3.19    1.15 
  -4   4  -8    0.34    1.47 
  -4   4  -9    3.22    1.00 
  -4   4  -9    1.67    1.09 
   4   4   9    4.92    1.14 
   4   4   9    2.18    1.28 
   4   4   9    3.66    1.17 
  -4   5   8   38.67    3.13 
   4   5  -7    0.54    1.01 
  -4   5   7    2.35    1.64 
   4   5  -7    1.46    1.44 
  -4   5   7    1.43    1.86 
   4   5  -6   55.16    4.08 
  -4   5   6   37.32    3.94 
   4   5  -6   41.74    3.17 
   4   5  -6   51.90    3.53 
  -4   5   6   35.25    3.37 
  -4   5   5   -0.06    1.78 
  -4   5   5   -0.15    1.87 
   4   5  -5    1.14    1.45 
   4   5  -5   -0.09    1.41 
   4   5  -5    0.80    1.25 
  -4   5   5    1.33    2.41 
   4   5  -5   -0.30    2.25 
  -4   5   5    1.49    1.60 
  -4   5   4   69.75    5.15 
   4   5  -4   83.73    5.01 
   4   5  -4   66.03    4.67 
  -4   5   4   74.83    5.52 
   4   5  -4   78.79    5.48 
  -4   5   4   73.39    5.77 
   4   5  -4   83.31    5.61 
  -4   5   4   76.78    5.55 
  -4   5   4   62.81    5.07 
  -4   5   3   25.45    3.42 
  -4   5   3   23.56    2.43 
  -4   5   3   30.68    3.35 
   4   5  -3   32.53    2.65 
  -4   5   3   30.30    3.15 
  -4   5   3   28.25    3.14 
   4   5  -3   34.62    3.29 
   4   5  -3   35.50    2.93 
  -4   5   2   39.24    3.75 
   4   5  -2   36.11    3.09 
   4   5  -2   37.91    3.43 
  -4   5   2   37.34    3.92 
   4   5  -2   40.30    3.14 
  -4   5   2   32.51    3.30 
   4   5  -2   39.15    3.12 
   4   5  -2   43.93    3.20 
  -4   5   2   33.22    2.87 
   4   5  -1    0.83    1.26 
  -4   5   1    1.80    1.97 
   4   5  -1    0.76    1.30 
  -4   5   1    1.60    1.31 
   4   5  -1    0.19    1.23 
   4   5  -1    0.66    1.45 
  -4   5   1    0.24    1.03 
  -4   5   1   -1.36    2.47 
   4   5  -1    1.20    1.38 
  -4   5   1    1.28    2.12 
   4   5   0    1.64    1.36 
  -4   5   0    0.39    2.48 
  -4   5   0    0.84    1.67 
  -4   5   0    0.20    1.07 
   4   5   0    1.28    1.51 
   4   5   0    0.45    1.34 
  -4   5   0    0.91    1.06 
  -4   5   0    1.17    1.33 
   4   5   0    0.56    1.17 
   4   5   0    0.82    1.19 
  -4   5   0    0.51    1.21 
   4   5   1   22.59    2.24 
  -4   5  -1   29.46    2.24 
  -4   5  -1   27.35    3.20 
  -4   5  -1   21.63    2.27 
  -4   5  -1   27.90    2.36 
  -4   5  -1   24.58    2.42 
  -4   5  -1   30.09    4.77 
   4   5   1   20.78    2.35 
   4   5   1   21.48    2.20 
   4   5   1   24.27    2.60 
   4   5   2   20.74    2.29 
   4   5   2   26.89    2.60 
   4   5   2   25.69    2.57 
  -4   5  -2   28.97    2.49 
   4   5   2   26.40    2.46 
  -4   5  -2   30.96    2.43 
  -4   5  -2   31.24    2.42 
   4   5   2   19.08    2.57 
  -4   5  -2   26.73    5.08 
  -4   5  -2   24.63    2.45 
  -4   5  -3  103.92    9.70 
  -4   5  -3   87.82    5.50 
  -4   5  -3   99.53    5.62 
   4   5   3   84.21    5.68 
   4   5   3   82.36    5.61 
   4   5   3   84.11    5.58 
  -4   5  -3   95.68    5.64 
  -4   5  -3   84.74    5.73 
  -4   5  -3   99.80    5.60 
   4   5   3   74.14    5.56 
   4   5   3   88.38    5.71 
  -4   5  -4   41.21    3.70 
   4   5   4   28.71    2.89 
  -4   5  -4   33.18    2.78 
  -4   5  -4   40.31    2.89 
  -4   5  -4   34.07    3.03 
   4   5   4   30.28    2.76 
   4   5   4   31.84    2.77 
   4   5   4   29.98    2.95 
   4   5   4   35.72    2.97 
  -4   5  -4   33.28    3.39 
   4   5   4   32.07    3.00 
  -4   5  -4   31.44    3.04 
  -4   5  -4   37.73    2.99 
   4   5   5   45.08    3.49 
  -4   5  -5   45.92    4.15 
   4   5   5   42.76    3.35 
  -4   5  -5   49.52    4.32 
  -4   5  -5   44.69    3.27 
  -4   5  -5   44.71    3.51 
   4   5   5   31.21    2.97 
   4   5   5   36.24    3.27 
  -4   5  -5   47.11    4.91 
  -4   5  -5   50.96    3.51 
   4   5   6   35.18    2.90 
  -4   5  -6   40.22    3.05 
   4   5   6   30.13    2.69 
  -4   5  -6   40.20    2.82 
   4   5   6   25.50    2.69 
   4   5   6   29.25    2.87 
  -4   5  -6   36.23    4.16 
   4   5   6   28.23    2.80 
  -4   5  -6   31.46    2.96 
  -4   5  -7   58.69    3.70 
   4   5   7   50.80    3.72 
  -4   5  -7   56.02    3.82 
   4   5   7   42.03    3.49 
   4   5   7   55.53    3.76 
  -4   5  -7   50.96    5.20 
   4   5   7   55.08    3.77 
  -4   5  -8   20.14    1.95 
  -4   6   6    2.39    1.65 
   4   6  -6    1.85    0.93 
  -4   6   6    4.41    1.64 
   4   6  -5    0.53    0.85 
  -4   6   5    2.91    1.84 
  -4   6   5    0.75    1.47 
  -4   6   4    4.76    1.82 
  -4   6   4    0.57    0.96 
  -4   6   4    6.18    2.27 
   4   6  -4    6.21    1.30 
   4   6  -4    5.13    1.23 
  -4   6   3    3.52    1.61 
  -4   6   3    1.79    1.88 
   4   6  -3    2.60    1.24 
  -4   6   3    2.23    1.19 
  -4   6   3    4.21    2.37 
   4   6  -3    2.12    1.21 
  -4   6   3    3.26    2.23 
   4   6  -3    3.73    1.24 
   4   6  -3    2.62    1.32 
   4   6  -2   -0.11    1.37 
   4   6  -2    1.23    1.31 
   4   6  -2    0.50    1.05 
  -4   6   2    0.53    1.23 
   4   6  -2   -0.27    1.20 
  -4   6   2    0.06    1.53 
  -4   6   2   -0.24    0.90 
  -4   6   2    0.96    1.91 
   4   6  -2    0.50    1.21 
  -4   6   2    0.47    2.42 
   4   6  -2   -0.04    1.06 
  -4   6   1    0.49    1.10 
   4   6  -1    0.91    1.05 
  -4   6   1   -0.13    3.14 
   4   6  -1    1.58    1.39 
   4   6  -1    1.55    1.05 
   4   6  -1   -0.82    1.20 
  -4   6   1    1.40    1.30 
  -4   6   1    1.86    1.70 
  -4   6   1   -0.15    1.08 
   4   6   0    6.29    1.55 
  -4   6   0    9.78    1.65 
   4   6   0    6.62    1.51 
   4   6   0    5.90    1.20 
  -4   6   0    6.72    1.48 
  -4   6   0    6.60    2.40 
  -4   6   0    7.13    1.46 
  -4   6  -1   20.40    4.22 
  -4   6  -1   17.68    2.00 
   4   6   1   15.77    1.99 
   4   6   1   11.12    1.74 
  -4   6  -1   15.12    1.90 
  -4   6  -1   16.48    1.77 
   4   6   1   11.84    1.96 
  -4   6  -2   29.02    2.54 
   4   6   2   18.39    2.19 
  -4   6  -2   31.45    2.75 
  -4   6  -2   30.62    2.42 
   4   6   2   23.08    2.56 
  -4   6  -2   31.19    2.55 
   4   6   2   29.04    2.54 
  -4   6  -2   37.75    7.09 
  -4   6  -2   33.27    2.81 
  -4   6  -2   26.92    2.34 
   4   6   2   20.83    2.38 
  -4   6  -3   11.08    2.18 
   4   6   3   10.50    1.60 
  -4   6  -3   11.59    1.61 
   4   6   3   12.09    1.82 
   4   6   3    6.29    1.49 
  -4   6  -3   16.54    1.77 
  -4   6  -3   11.56    2.40 
  -4   6  -4    1.87    1.53 
  -4   6  -4   -0.04    1.06 
   4   6   4   -0.36    1.19 
  -4   6  -4   -1.78    3.18 
   4   6   4    2.40    1.23 
  -4   6  -4   -1.33    2.94 
   4   6   4    1.07    0.91 
  -4   6  -4    1.41    1.10 
  -4   6  -4   -0.92    2.37 
   4   6   4   -0.49    1.37 
  -4   6  -5   -0.72    1.09 
  -4   6  -5    0.22    0.90 
  -4   6  -5   -2.13    3.34 
   4   6   5    0.66    1.28 
  -4   6  -5   -1.41    3.11 
   4   6   5   -0.63    1.17 
  -4   6  -5    0.07    1.57 
   4   6   5   -0.16    1.03 
  -4   6  -5    2.12    4.37 
  -4   6  -6    3.96    1.16 
   4   6   6    1.58    1.21 
   4   6   6    3.57    1.15 
  -4   6  -6    4.33    1.63 
  -4   7   3   29.00    2.49 
   4   7  -3   24.80    2.05 
  -4   7   2    5.74    1.14 
   4   7  -2    3.19    0.74 
  -4   7   2    3.58    1.65 
   4   7  -2    4.22    1.09 
  -4   7   1    2.72    2.41 
   4   7  -1    0.45    0.96 
  -4   7   1    0.17    1.16 
  -4   7   0    1.18    0.98 
  -4   7   0   -2.49    3.82 
  -4   7   0   -0.12    0.89 
   4   7   0    0.07    0.95 
  -4   7   0   -0.04    1.24 
  -4   7  -1    2.15    1.10 
   4   7   1    0.54    1.00 
  -4   7  -1   -2.30    5.04 
  -4   7  -1    0.64    1.20 
   4   7   1    0.03    0.97 
  -4   7  -2   19.51    2.36 
   4   7   2   12.24    1.55 
  -4   7  -2   17.61    1.71 
  -4   7  -2   15.09    2.10 
   4   7   2   11.56    1.48 
  -4   7  -3    2.90    2.60 
  -4   7  -3    0.02    2.07 
  -4   7  -3   -2.10    2.70 
  -5  -6   5    0.51    1.52 
  -5  -6   5    1.35    1.64 
  -5  -6   4    3.97    1.79 
  -5  -6   4    1.53    1.48 
  -5  -6   4    1.99    1.90 
  -5  -6   3    6.44    1.47 
  -5  -6   3    3.56    2.09 
  -5  -6   3    5.37    1.81 
  -5  -6   2   16.63    2.13 
  -5  -6   2   18.41    2.62 
  -5  -6   2   13.12    2.58 
  -5  -6   2   17.09    2.41 
  -5  -6   1    4.29    2.29 
  -5  -6   1    8.26    2.36 
  -5  -6   1    9.78    1.85 
  -5  -6   0    3.51    1.94 
  -5  -6   0    6.84    1.72 
  -5  -6   0    6.97    2.38 
  -5  -6   0    2.82    1.42 
  -5  -6  -1    1.14    1.87 
  -5  -6  -1    0.38    1.43 
  -5  -6  -1    1.39    2.12 
  -5  -6  -1   -0.33    1.35 
  -5  -6  -1   -0.24    1.14 
  -5  -6  -2    2.46    1.82 
  -5  -6  -2    1.62    1.27 
  -5  -6  -2    1.45    1.48 
  -5  -6  -2    1.15    1.41 
  -5  -6  -3    1.84    1.53 
  -5  -6  -3    1.16    1.26 
  -5  -6  -3    0.27    1.34 
  -5  -6  -3    0.42    1.15 
  -5  -6  -4   -0.87    1.09 
  -5  -6  -4   -0.44    1.23 
  -5  -6  -4    1.06    1.10 
  -5  -6  -5    3.81    1.23 
  -5  -6  -5    5.08    1.22 
  -5  -5   7   62.53    4.28 
  -5  -5   7   53.70    3.99 
  -5  -5   6    4.30    2.18 
  -5  -5   6    3.65    1.47 
  -5  -5   6    6.85    1.95 
  -5  -5   5    2.83    1.65 
  -5  -5   5   -0.34    2.03 
  -5  -5   5   -0.80    2.32 
  -5  -5   5    1.42    2.18 
  -5  -5   4    2.19    1.91 
  -5  -5   4    1.03    1.44 
  -5  -5   4    1.38    2.28 
  -5  -5   4    0.06    2.41 
  -5  -5   4   -1.05    2.23 
  -5  -5   3   45.04    3.71 
  -5  -5   3   43.28    4.24 
  -5  -5   3   46.76    4.02 
  -5  -5   2   11.55    1.95 
  -5  -5   2   12.02    2.54 
  -5  -5   2   15.73    1.88 
  -5  -5   2   10.85    2.19 
  -5  -5   2   11.08    2.79 
  -5  -5   2   16.79    3.28 
  -5  -5   1   10.03    2.01 
  -5  -5   1   12.26    2.29 
  -5  -5   1   14.61    1.94 
  -5  -5   1   10.56    3.03 
  -5  -5   1   11.33    3.45 
  -5  -5   0    4.73    2.43 
  -5  -5   0    2.67    1.70 
  -5  -5   0    3.57    1.57 
  -5  -5   0    7.27    2.06 
  -5  -5  -1  103.23    6.87 
  -5  -5  -1   93.96    6.91 
  -5  -5  -1  109.56    6.73 
  -5  -5  -2   11.41    2.12 
  -5  -5  -2   10.61    2.84 
  -5  -5  -2   12.38    2.25 
  -5  -5  -2   12.45    2.26 
  -5  -5  -2   15.93    1.86 
  -5  -5  -3    7.43    1.82 
  -5  -5  -3    4.67    2.44 
  -5  -5  -3    7.86    1.81 
  -5  -5  -3    5.80    1.96 
  -5  -5  -3    4.79    1.55 
  -5  -5  -4   10.28    1.82 
  -5  -5  -4   10.11    1.80 
  -5  -5  -4   10.51    1.96 
  -5  -5  -5   10.52    1.63 
  -5  -5  -5    9.23    1.69 
  -5  -5  -5    9.55    1.76 
  -5  -5  -6    0.42    1.18 
  -5  -5  -7    3.52    1.06 
  -5  -5  -7    3.07    1.07 
   5  -4  -8    7.85    1.61 
  -5  -4   8    7.71    1.70 
   5  -4  -8    7.43    1.47 
  -5  -4   8    9.47    1.97 
   5  -4  -7   12.55    2.03 
  -5  -4   7   12.97    2.50 
  -5  -4   7   19.74    2.91 
  -5  -4   7   20.02    2.45 
  -5  -4   7   20.59    2.82 
  -5  -4   7   16.50    2.10 
  -5  -4   6    0.24    2.04 
  -5  -4   6    1.27    2.48 
  -5  -4   6    0.91    1.70 
  -5  -4   6    0.99    1.86 
  -5  -4   5    9.99    2.73 
  -5  -4   5    5.01    2.35 
  -5  -4   5    6.71    2.00 
  -5  -4   5    8.52    2.18 
  -5  -4   5   13.01    1.89 
  -5  -4   5   12.20    2.66 
  -5  -4   5    5.21    2.72 
  -5  -4   4    4.08    2.58 
  -5  -4   4    6.02    2.09 
  -5  -4   4    4.49    1.37 
  -5  -4   4    4.07    2.49 
  -5  -4   4    4.30    1.45 
  -5  -4   4    3.94    1.65 
  -5  -4   4    4.17    2.07 
  -5  -4   4    3.38    2.45 
  -5  -4   3   22.74    2.88 
  -5  -4   3   26.57    2.54 
  -5  -4   3   23.72    2.36 
  -5  -4   3   19.95    3.29 
  -5  -4   3   25.67    2.65 
  -5  -4   3   23.71    2.96 
  -5  -4   2   13.93    1.75 
  -5  -4   2   14.92    1.94 
  -5  -4   2   12.80    2.35 
  -5  -4   2   12.85    2.69 
  -5  -4   2   11.13    1.96 
  -5  -4   2   15.30    2.24 
  -5  -4   2   13.86    3.03 
  -5  -4   1  119.09    7.38 
  -5  -4   1  114.84    7.63 
  -5  -4   1  138.21    7.76 
  -5  -4   1  121.79    7.57 
  -5  -4   1  134.37    7.79 
  -5  -4   1  111.11    7.78 
  -5  -4   1  122.93    7.80 
  -5  -4   0   13.04    2.16 
  -5  -4   0    8.99    1.82 
  -5  -4   0    9.93    1.75 
  -5  -4   0   11.96    2.38 
  -5  -4  -1    0.34    1.67 
  -5  -4  -1    1.11    1.57 
  -5  -4  -1    0.88    2.34 
  -5  -4  -1    0.12    1.38 
  -5  -4  -1    1.11    1.66 
  -5  -4  -2   13.87    2.33 
  -5  -4  -2   18.06    2.86 
  -5  -4  -2   16.81    2.31 
  -5  -4  -2   19.95    2.37 
  -5  -4  -3   70.42    5.06 
  -5  -4  -3   64.49    4.97 
  -5  -4  -3   74.44    4.97 
  -5  -4  -4   20.58    2.63 
  -5  -4  -4   20.67    2.39 
  -5  -4  -5   39.65    3.53 
  -5  -4  -5   45.12    3.63 
  -5  -4  -5   38.11    3.20 
  -5  -4  -6   49.07    3.86 
  -5  -4  -6   46.85    3.69 
  -5  -4  -7  122.62    6.76 
  -5  -4  -7   93.03    6.40 
  -5  -4  -8    3.69    1.24 
   5  -4   8    3.44    6.92 
  -5  -4  -8    6.24    1.16 
   5  -3  -9    7.45    1.67 
  -5  -3   9   12.83    2.20 
   5  -3  -9   13.61    2.05 
  -5  -3   9   14.14    2.34 
  -5  -3   9   10.62    2.07 
   5  -3  -9    5.36    1.70 
   5  -3  -8   45.46    3.73 
  -5  -3   8   36.88    3.86 
  -5  -3   8   45.23    3.57 
  -5  -3   8   45.24    4.06 
  -5  -3   8   48.02    4.05 
  -5  -3   7    1.17    1.92 
  -5  -3   7    0.90    2.19 
  -5  -3   7    3.61    2.59 
  -5  -3   7    0.98    2.29 
  -5  -3   7    1.77    1.58 
  -5  -3   6  169.65    9.59 
  -5  -3   6  170.19    9.64 
  -5  -3   6  167.44    9.98 
  -5  -3   6  155.43    9.66 
  -5  -3   6  175.59   10.19 
  -5  -3   6  164.64    9.86 
  -5  -3   6  164.88    9.87 
  -5  -3   6  153.07   10.05 
  -5  -3   5  192.67   11.86 
  -5  -3   5  224.21   12.38 
  -5  -3   5  191.39   11.79 
  -5  -3   5  196.04   11.89 
  -5  -3   5  209.80   11.67 
  -5  -3   5  166.73   11.70 
  -5  -3   5  210.80   11.53 
  -5  -3   5  207.91   11.50 
  -5  -3   5  241.55   11.72 
  -5  -3   5  184.21   11.66 
  -5  -3   5  198.95   11.70 
  -5  -3   4   48.73    4.28 
  -5  -3   4   60.05    4.06 
  -5  -3   4   58.49    4.21 
  -5  -3   4   58.17    4.30 
  -5  -3   4   39.93    3.91 
  -5  -3   4   52.46    3.97 
  -5  -3   4   49.42    3.74 
  -5  -3   4   62.25    3.97 
  -5  -3   4   57.95    3.85 
  -5  -3   4   48.63    4.38 
  -5  -3   4   54.63    3.77 
  -5  -3   3   21.92    2.58 
  -5  -3   3   24.34    2.29 
  -5  -3   3   17.47    2.55 
  -5  -3   3   22.78    2.13 
  -5  -3   3   21.38    2.24 
  -5  -3   3   12.83    1.89 
  -5  -3   3   19.14    2.39 
  -5  -3   3   19.10    2.39 
  -5  -3   3   12.05    2.55 
  -5  -3   3   17.99    1.98 
  -5  -3   2  157.85   10.13 
  -5  -3   2  166.92   10.21 
  -5  -3   2  158.14   10.09 
  -5  -3   2  172.72   10.29 
  -5  -3   2  184.82   10.33 
  -5  -3   2  198.75   10.25 
  -5  -3   2  181.15   10.10 
  -5  -3   2  194.68   10.41 
  -5  -3   2  193.80   10.57 
  -5  -3   1   39.35    3.34 
  -5  -3   1   43.74    3.15 
  -5  -3   1   42.70    3.46 
  -5  -3   1   44.70    3.46 
  -5  -3   1   50.83    3.19 
  -5  -3   1   44.93    3.31 
  -5  -3   1   39.72    3.20 
  -5  -3   1   35.38    3.25 
  -5  -3   1   42.83    3.37 
  -5  -3   1   43.04    3.48 
  -5  -3   0   40.02    3.04 
  -5  -3   0   40.84    3.03 
   5  -3   0   39.82    3.24 
   5  -3   0   38.02    3.00 
  -5  -3   0   33.29    2.93 
  -5  -3   0   31.12    2.92 
  -5  -3   0   31.70    2.86 
  -5  -3   0   33.36    2.73 
  -5  -3   0   30.84    2.99 
  -5  -3   0   34.14    2.92 
  -5  -3   0   35.24    3.04 
  -5  -3   0   40.11    2.87 
  -5  -3  -1  118.82    8.27 
  -5  -3  -1  105.74    8.21 
  -5  -3  -1  175.03    8.46 
  -5  -3  -1  163.47    8.43 
  -5  -3  -1  173.83    8.51 
  -5  -3  -1  109.00    8.03 
  -5  -3  -1  131.99    8.30 
   5  -3   1  146.42    8.62 
  -5  -3  -1  168.33    8.38 
  -5  -3  -2   15.93    2.25 
  -5  -3  -2   17.86    2.29 
  -5  -3  -2   23.91    2.13 
   5  -3   2   24.17    2.41 
  -5  -3  -2   14.88    1.99 
  -5  -3  -2   21.78    2.08 
  -5  -3  -2   20.32    2.15 
  -5  -3  -2   16.19    1.92 
  -5  -3  -3   50.03    3.42 
  -5  -3  -3   42.55    3.22 
  -5  -3  -3   42.33    3.60 
  -5  -3  -3   36.43    3.43 
  -5  -3  -4   31.71    2.59 
  -5  -3  -4   28.81    2.40 
  -5  -3  -4   23.78    2.67 
  -5  -3  -4   21.70    2.77 
  -5  -3  -5    1.10    1.49 
  -5  -3  -5    2.54    1.87 
  -5  -3  -6    0.12    1.44 
  -5  -3  -6    1.69    1.85 
  -5  -3  -7   -0.95    1.20 
   5  -3   8   10.78    8.60 
  -5  -3  -8    5.97    1.23 
  -5  -3  -9    3.34    1.18 
   5  -3   9    1.26    1.55 
   5  -3   9    2.03    2.29 
   5  -3   9   -0.14    1.99 
  -5  -2   9   23.92    3.00 
   5  -2  -9   18.66    2.31 
  -5  -2   9   15.97    2.20 
   5  -2  -9   38.82    3.27 
   5  -2  -9   34.10    2.99 
  -5  -2   9   22.30    2.83 
  -5  -2   9   25.50    3.00 
  -5  -2   9   28.24    2.60 
  -5  -2   8    2.05    1.86 
  -5  -2   8    2.84    2.31 
  -5  -2   8    2.75    1.75 
  -5  -2   8    2.36    2.25 
  -5  -2   8    1.04    1.31 
  -5  -2   8   -0.38    2.57 
  -5  -2   8    0.74    1.36 
  -5  -2   7   87.73    5.93 
  -5  -2   7   84.32    5.21 
  -5  -2   7   78.57    5.26 
  -5  -2   7   80.36    5.19 
  -5  -2   7   74.26    5.34 
  -5  -2   7   76.39    5.79 
  -5  -2   7   88.76    5.33 
  -5  -2   7   61.26    5.15 
  -5  -2   7   78.48    5.44 
  -5  -2   6  302.98   16.40 
  -5  -2   6  287.21   16.48 
  -5  -2   6  321.41   16.30 
  -5  -2   6  298.71   16.16 
  -5  -2   6  257.59   16.10 
  -5  -2   6  278.29   16.54 
  -5  -2   6  250.64   16.15 
  -5  -2   6  314.47   16.23 
  -5  -2   6  315.54   16.58 
  -5  -2   5    0.60    1.29 
  -5  -2   5   -0.70    1.68 
  -5  -2   5    0.21    1.44 
  -5  -2   5   -0.59    1.27 
  -5  -2   5   -0.16    2.01 
  -5  -2   5    3.15    2.27 
  -5  -2   5    0.16    2.18 
  -5  -2   5    2.10    1.90 
  -5  -2   5    1.41    1.30 
  -5  -2   5    0.44    1.66 
  -5  -2   5    0.23    1.24 
  -5  -2   5    0.41    2.09 
  -5  -2   4   55.08    4.08 
  -5  -2   4   54.47    3.77 
  -5  -2   4   62.65    4.46 
  -5  -2   4   54.92    4.00 
  -5  -2   4   56.54    4.21 
  -5  -2   4   57.44    3.88 
  -5  -2   4   50.09    4.15 
  -5  -2   4   44.15    3.98 
  -5  -2   4   56.65    3.83 
  -5  -2   4   63.26    3.82 
  -5  -2   4   67.04    4.04 
  -5  -2   4   47.16    3.82 
  -5  -2   4   62.48    3.99 
  -5  -2   4   55.50    4.62 
   5  -2  -4   60.37    3.79 
  -5  -2   4   47.17    3.93 
  -5  -2   3   62.10    4.08 
  -5  -2   3   77.91    4.35 
  -5  -2   3   49.93    4.07 
  -5  -2   3   61.45    4.14 
  -5  -2   3   58.47    4.29 
  -5  -2   3   58.37    4.23 
  -5  -2   3   63.40    4.54 
  -5  -2   3   72.30    4.10 
  -5  -2   3   57.14    4.07 
  -5  -2   3   44.35    4.47 
   5  -2  -3   65.58    3.98 
  -5  -2   3   61.10    4.23 
  -5  -2   3   72.41    4.13 
  -5  -2   2  490.21   25.47 
  -5  -2   2  517.10   25.48 
  -5  -2   2  434.71   25.21 
  -5  -2   2  430.90   25.24 
  -5  -2   2  482.46   25.35 
  -5  -2   2  494.31   25.41 
  -5  -2   2  483.13   25.37 
  -5  -2   2  469.78   25.43 
  -5  -2   2  530.79   25.51 
  -5  -2   2  439.75   25.45 
  -5  -2   2  486.87   25.33 
  -5  -2   2  408.79   25.62 
  -5  -2   1    0.17    1.07 
  -5  -2   1    0.25    0.87 
  -5  -2   1    0.46    1.12 
  -5  -2   1   -0.16    1.03 
  -5  -2   1    0.37    1.01 
  -5  -2   1    0.86    1.08 
  -5  -2   1    0.57    0.87 
  -5  -2   1   -0.25    1.26 
   5  -2  -1    1.94    1.05 
  -5  -2   1    0.39    0.86 
  -5  -2   0  133.10    7.03 
  -5  -2   0  114.65    7.05 
  -5  -2   0  137.46    7.06 
  -5  -2   0   97.57    6.78 
   5  -2   0  130.67    7.09 
  -5  -2   0  104.37    6.99 
  -5  -2   0  124.86    6.93 
  -5  -2   0  115.54    6.86 
  -5  -2   0   97.49    6.92 
  -5  -2   0  134.72    6.94 
  -5  -2  -1   68.40    3.79 
  -5  -2  -1   49.46    3.60 
  -5  -2  -1   62.82    3.69 
  -5  -2  -1   54.94    3.78 
  -5  -2  -1   44.80    3.73 
  -5  -2  -1   64.03    3.83 
  -5  -2  -1   40.18    6.37 
  -5  -2  -1   45.66    3.71 
  -5  -2  -1   55.73    3.80 
  -5  -2  -1   44.93    4.84 
  -5  -2  -2   55.89    3.84 
  -5  -2  -2   39.34    5.01 
  -5  -2  -2   52.01    3.98 
  -5  -2  -2   82.08    4.12 
  -5  -2  -2   51.77    4.05 
  -5  -2  -2   37.78    6.60 
  -5  -2  -2   58.07    4.18 
  -5  -2  -2   73.41    4.04 
  -5  -2  -2   57.97    3.90 
  -5  -2  -3    4.55    1.22 
   5  -2   3    2.97    1.52 
  -5  -2  -3    5.50    1.48 
  -5  -2  -3    6.00    1.30 
   5  -2   3    4.49    1.40 
  -5  -2  -3    7.71    1.33 
  -5  -2  -3    5.75    4.22 
  -5  -2  -3    4.78    1.36 
  -5  -2  -3    5.70    1.28 
  -5  -2  -3    7.06    1.30 
  -5  -2  -4   13.61    1.77 
  -5  -2  -4   17.74    1.77 
  -5  -2  -4   15.00    1.72 
  -5  -2  -4   11.90    1.62 
  -5  -2  -4   11.05    1.59 
   5  -2   4    8.47    2.08 
  -5  -2  -4   14.29    1.93 
  -5  -2  -5  109.75    6.37 
  -5  -2  -5   99.03    6.38 
  -5  -2  -5  106.70    6.85 
  -5  -2  -5  103.10    6.52 
  -5  -2  -6  261.06   13.72 
  -5  -2  -6  241.92   13.77 
  -5  -2  -6  222.91   13.98 
  -5  -2  -7  191.72   10.64 
  -5  -2  -7  174.88   10.93 
   5  -2   8    4.04    6.20 
   5  -2   8    4.36    2.08 
  -5  -2  -8    5.85    1.67 
   5  -2   9    2.89    1.75 
   5  -2   9    8.11    2.13 
   5  -2   9    4.06    2.07 
   5  -2   9    8.78    2.41 
   5  -2   9    5.24    1.83 
   5  -2   9   11.04    2.00 
  -5  -2  -9    5.21    1.43 
   5  -2   9   15.18    1.78 
   5  -2   9    0.60    0.76 
  -5  -1  10    0.55    1.46 
   5  -1 -10    1.41    1.64 
   5  -1 -10    0.45    1.25 
   5  -1 -10    1.19    2.17 
  -5  -1   9   18.58    2.36 
  -5  -1   9   26.40    2.78 
  -5  -1   9   19.92    2.40 
  -5  -1   9   23.49    2.59 
   5  -1  -9   34.01    2.88 
  -5  -1   9   25.01    3.10 
  -5  -1   9   26.99    2.71 
  -5  -1   9   29.07    2.99 
  -5  -1   8   11.78    1.95 
  -5  -1   8   10.22    2.03 
  -5  -1   8    9.26    2.61 
  -5  -1   8    7.62    2.30 
  -5  -1   8    9.35    1.84 
  -5  -1   8   11.22    2.64 
   5  -1  -8   10.94    2.30 
  -5  -1   8   11.63    1.88 
  -5  -1   8    9.77    2.82 
  -5  -1   7  148.87    9.53 
  -5  -1   7  161.15    9.79 
  -5  -1   7  174.89    9.37 
  -5  -1   7  134.87    9.05 
  -5  -1   7  172.16    9.83 
  -5  -1   7  157.61    9.26 
   5  -1  -7  137.53    9.15 
  -5  -1   7  183.18    9.36 
  -5  -1   7  154.44    9.32 
  -5  -1   7  139.79    9.26 
  -5  -1   6    5.62    2.09 
  -5  -1   6    8.03    1.81 
  -5  -1   6    8.45    1.97 
  -5  -1   6   11.69    1.87 
  -5  -1   6   12.36    2.02 
  -5  -1   6    9.15    2.21 
  -5  -1   6    8.35    2.56 
  -5  -1   6    8.33    1.80 
  -5  -1   6    6.68    2.34 
  -5  -1   6    8.95    1.74 
  -5  -1   5   66.33    4.82 
  -5  -1   5   70.11    4.58 
  -5  -1   5   60.03    4.81 
  -5  -1   5   69.45    4.83 
  -5  -1   5   66.73    4.49 
  -5  -1   5   83.46    4.69 
  -5  -1   5   79.17    4.69 
  -5  -1   5   66.70    4.63 
  -5  -1   5   57.93    4.75 
  -5  -1   5   61.73    4.66 
  -5  -1   4    5.42    1.36 
  -5  -1   4    8.48    1.46 
  -5  -1   4    4.73    1.72 
  -5  -1   4    4.94    1.30 
  -5  -1   4    4.54    1.78 
  -5  -1   4    3.88    1.84 
  -5  -1   4    6.10    1.83 
  -5  -1   4    3.91    1.31 
  -5  -1   4    3.80    1.25 
  -5  -1   4    4.87    1.55 
   5  -1  -4    7.75    1.27 
  -5  -1   4    6.38    1.40 
  -5  -1   4    5.35    1.62 
  -5  -1   3   87.37    4.98 
  -5  -1   3   79.98    4.95 
  -5  -1   3   90.39    5.00 
  -5  -1   3   80.85    4.88 
  -5  -1   3   76.27    4.96 
  -5  -1   3   82.74    5.01 
  -5  -1   3   79.38    5.00 
  -5  -1   3   66.01    5.27 
  -5  -1   3   78.10    4.82 
   5  -1  -3   93.56    5.00 
  -5  -1   3   77.63    4.98 
  -5  -1   3   64.62    4.84 
  -5  -1   3   81.38    5.33 
  -5  -1   3   72.89    4.72 
  -5  -1   2    5.97    1.18 
  -5  -1   2    4.90    1.00 
   5  -1  -2    5.33    1.07 
  -5  -1   2    5.46    0.98 
  -5  -1   2    3.95    1.45 
  -5  -1   2    3.24    1.10 
  -5  -1   2    3.81    1.32 
  -5  -1   2    4.19    1.24 
  -5  -1   2    2.43    1.04 
  -5  -1   2    4.50    1.12 
  -5  -1   1    9.25    1.09 
   5  -1  -1    9.93    1.17 
  -5  -1   1    8.47    1.23 
  -5  -1   1    8.57    1.22 
  -5  -1   0   21.77    1.81 
  -5  -1   0   18.16    1.61 
  -5  -1   0   17.93    3.00 
  -5  -1   0   19.74    1.58 
  -5  -1  -1  474.51   26.15 
  -5  -1  -1  567.47   26.18 
   5  -1   1  450.89   25.95 
  -5  -1  -1  559.11   26.28 
  -5  -1  -1  479.71   25.91 
  -5  -1  -1  474.42   26.19 
  -5  -1  -1  365.51   26.96 
  -5  -1  -2  419.08   25.02 
  -5  -1  -2  447.76   24.84 
  -5  -1  -2  446.77   25.10 
  -5  -1  -2  354.24   24.74 
  -5  -1  -2  611.97   25.15 
  -5  -1  -2  429.16   24.89 
  -5  -1  -2  569.51   24.97 
   5  -1   2  455.12   24.96 
  -5  -1  -2  566.87   25.23 
   5  -1   3  244.03   11.51 
  -5  -1  -3  293.56   11.64 
  -5  -1  -3  187.57   11.32 
  -5  -1  -3  266.03   11.45 
  -5  -1  -3  224.04   11.53 
  -5  -1  -3  179.92   11.22 
  -5  -1  -3  177.55   11.23 
  -5  -1  -3  174.64   11.45 
  -5  -1  -3  170.57   11.16 
  -5  -1  -3  172.09   11.37 
  -5  -1  -4   71.91    5.59 
  -5  -1  -4   74.20    5.39 
  -5  -1  -4   78.42    5.37 
  -5  -1  -4  114.65    5.65 
  -5  -1  -4  102.06    5.64 
  -5  -1  -4  111.34    5.57 
  -5  -1  -4   81.57    5.54 
  -5  -1  -5   15.00    2.06 
  -5  -1  -5   12.38    1.74 
  -5  -1  -5   14.54    1.59 
  -5  -1  -5   11.51    1.58 
  -5  -1  -5   12.60    1.80 
  -5  -1  -5   10.09    1.69 
  -5  -1  -5   17.14    1.69 
  -5  -1  -6    0.18    1.35 
  -5  -1  -6   -0.45    1.52 
  -5  -1  -6    1.00    1.00 
  -5  -1  -6   -0.05    1.26 
  -5  -1  -7   36.30    3.29 
  -5  -1  -7   33.74    2.95 
   5  -1   7   31.49    7.46 
   5  -1   7   35.71    7.86 
  -5  -1  -7   43.79    3.06 
  -5  -1  -8   10.70    1.86 
   5  -1   8   10.75    3.31 
   5  -1   8    8.67    2.05 
   5  -1   8   14.02    2.94 
  -5  -1  -8   10.22    1.57 
   5  -1   9    1.05    1.36 
   5  -1   9    1.15    1.59 
   5  -1   9    0.50    1.60 
   5  -1   9    1.33    1.38 
   5  -1   9    0.94    1.98 
   5  -1   9    1.38    1.60 
  -5  -1  -9    0.24    1.10 
   5  -1   9    1.26    1.37 
   5  -1  10   25.03    2.03 
   5  -1  10   12.79    1.88 
   5   0 -10   20.78    2.82 
  -5   0  10   13.82    1.80 
  -5   0  10   11.66    2.06 
   5   0 -10   15.92    2.29 
  -5   0  10   15.17    2.33 
  -5   0   9    1.29    1.46 
  -5   0   9    2.33    1.66 
   5   0  -9    1.10    2.21 
  -5   0   9    3.11    2.01 
  -5   0   9    2.31    1.94 
  -5   0   9    1.75    1.66 
   5   0  -9    3.47    1.81 
  -5   0   9    2.79    1.67 
   5   0  -9    5.05    2.12 
  -5   0   9    2.68    1.55 
  -5   0   8   14.93    2.16 
   5   0  -8   16.33    2.65 
  -5   0   8   12.78    2.70 
  -5   0   8   11.26    2.06 
   5   0  -8   10.24    2.31 
  -5   0   8   17.19    2.26 
  -5   0   8   16.61    2.89 
  -5   0   8   17.07    2.52 
  -5   0   8    9.53    2.37 
  -5   0   8   12.48    2.27 
  -5   0   7    2.48    1.74 
  -5   0   7    2.39    2.45 
  -5   0   7    3.76    1.97 
  -5   0   7    1.34    1.75 
   5   0  -7    2.44    1.95 
  -5   0   7    1.50    1.73 
  -5   0   7    1.86    1.74 
  -5   0   7    2.57    2.34 
  -5   0   7    1.74    2.50 
  -5   0   6   30.57    2.82 
  -5   0   6   30.02    3.22 
  -5   0   6   27.05    2.84 
  -5   0   6   30.64    2.76 
  -5   0   6   31.18    2.82 
  -5   0   6   26.41    2.88 
  -5   0   6   28.98    3.23 
  -5   0   5   42.07    3.53 
  -5   0   5   37.93    3.42 
  -5   0   5   42.09    3.63 
  -5   0   5   43.20    3.41 
  -5   0   5   43.08    3.20 
   5   0  -5   37.26    2.95 
  -5   0   5   44.67    3.11 
  -5   0   5   41.27    3.20 
  -5   0   5   38.08    3.15 
   5   0  -5   38.64    3.04 
  -5   0   4   17.01    2.16 
   5   0  -4   19.00    2.10 
  -5   0   4   27.14    2.48 
  -5   0   4   22.74    2.42 
  -5   0   4   25.35    2.55 
  -5   0   4   29.97    2.71 
  -5   0   4   34.67    2.84 
   5   0  -4   25.17    2.23 
  -5   0   4   27.75    2.66 
  -5   0   4   32.71    2.71 
  -5   0   4   28.27    2.22 
  -5   0   3  161.87    9.54 
  -5   0   3  165.60    9.58 
  -5   0   3  164.34    9.48 
  -5   0   3  187.89    9.83 
  -5   0   3  161.38    9.83 
  -5   0   3  173.42    9.61 
  -5   0   3  190.64    9.53 
  -5   0   3  169.92    9.55 
   5   0  -3  151.99    9.59 
  -5   0   3  159.92    9.86 
   5   0  -2   11.64    1.51 
  -5   0   2    8.39    0.98 
   5   0  -2    8.89    1.21 
  -5   0   2    7.45    1.53 
  -5   0   2   10.22    1.26 
  -5   0   2    9.43    1.16 
  -5   0   2    8.88    1.32 
   5   0  -1 1307.54   65.41 
   5   0  -1 1276.46   65.59 
  -5   0   1 1274.25   65.32 
   5   0   0  110.94    6.35 
  -5   0   0   92.43    6.06 
  -5   0   0   99.24    6.43 
  -5   0  -1  290.14   14.37 
   5   0   1  244.07   14.30 
   5   0   1  260.84   14.31 
   5   0   2  144.52    9.07 
  -5   0  -2  163.84    9.31 
   5   0   2  144.28    9.04 
  -5   0  -2  160.90    9.18 
  -5   0  -3   45.45    3.46 
  -5   0  -3   53.71    3.52 
  -5   0  -3   50.12    3.63 
  -5   0  -3   52.23    3.74 
  -5   0  -3   52.88    3.55 
  -5   0  -3   54.94    3.48 
  -5   0  -3   64.36    3.54 
  -5   0  -3   55.26    3.66 
  -5   0  -3   66.59    3.83 
  -5   0  -4    3.15    1.35 
   5   0   4    0.81    2.21 
  -5   0  -4    2.34    0.87 
  -5   0  -4    2.34    0.96 
  -5   0  -4    2.81    1.10 
  -5   0  -4    2.14    1.02 
  -5   0  -4    1.70    1.11 
  -5   0  -4    2.73    1.18 
  -5   0  -4    2.65    1.14 
   5   0   4    1.17    1.33 
  -5   0  -5  164.49    9.12 
  -5   0  -5  163.22    9.14 
  -5   0  -5  172.10    9.09 
  -5   0  -5  143.44    9.05 
   5   0   6  383.10   20.07 
  -5   0  -6  345.00   19.79 
  -5   0  -6  374.49   20.10 
  -5   0  -6  356.78   19.95 
   5   0   7  117.69    7.26 
   5   0   7  133.45    7.68 
   5   0   7  124.69    7.28 
  -5   0  -7  115.42    6.95 
  -5   0  -7  107.88    6.92 
  -5   0  -8   13.96    1.88 
   5   0   8   24.44    2.51 
   5   0   8   19.29    2.40 
   5   0   8   23.07    2.68 
   5   0   8   15.83    2.55 
   5   0   8   22.29    2.65 
  -5   0  -8   14.49    1.91 
   5   0   8   25.87    2.51 
   5   0   8   25.19    2.68 
  -5   0  -8   11.68    4.27 
  -5   0  -9    0.22    0.95 
   5   0   9    1.39    1.25 
   5   0   9    0.91    1.18 
   5   0   9   -1.08    1.29 
   5   0   9    0.35    1.41 
   5   0   9   -0.04    1.40 
   5   0  10   13.57    1.71 
   5   0  10   10.45    1.48 
   5   0  10   10.68    1.70 
   5   0  10   13.69    1.59 
   5   1 -10   -1.09    1.20 
  -5   1  10    0.10    1.55 
  -5   1  10   -0.09    1.19 
  -5   1  10    2.72    1.66 
   5   1 -10    2.18    2.15 
   5   1 -10    0.05    1.76 
   5   1 -10   -0.41    1.84 
   5   1  -9   32.79    3.25 
  -5   1   9   26.01    2.55 
   5   1  -9   24.51    2.75 
  -5   1   9   22.10    2.49 
   5   1  -9   26.98    2.64 
  -5   1   9   20.00    2.55 
   5   1  -9   23.84    2.89 
  -5   1   9   20.23    2.56 
  -5   1   9   15.84    2.72 
  -5   1   9   22.03    2.56 
  -5   1   8   11.08    2.39 
  -5   1   8   13.98    2.24 
   5   1  -8   11.58    2.70 
  -5   1   8    6.51    1.96 
  -5   1   8   12.23    2.43 
  -5   1   8    8.73    2.16 
  -5   1   8    8.27    2.06 
   5   1  -8    9.82    2.17 
  -5   1   8    8.79    2.08 
   5   1  -8   12.19    2.48 
  -5   1   7  141.55    9.10 
  -5   1   7  151.85    9.44 
  -5   1   7  143.10    9.18 
   5   1  -7  159.45    9.18 
  -5   1   7  145.63    9.44 
  -5   1   7  129.28    8.90 
  -5   1   7  159.36    9.11 
  -5   1   7  157.72    9.17 
  -5   1   7  163.56    9.25 
  -5   1   7  155.28    9.42 
  -5   1   6    8.14    1.76 
  -5   1   6    8.33    1.92 
  -5   1   6    6.58    2.20 
  -5   1   6    7.83    2.47 
   5   1  -6    6.70    2.33 
  -5   1   6    9.15    2.17 
  -5   1   5   66.75    4.92 
  -5   1   5   67.07    4.44 
  -5   1   5   67.43    4.42 
  -5   1   5   49.73    4.31 
   5   1  -5   83.00    4.56 
  -5   1   5   73.18    4.71 
  -5   1   5   77.02    4.62 
  -5   1   5   62.12    4.86 
  -5   1   5   61.61    4.61 
  -5   1   4    6.37    1.83 
  -5   1   4    5.03    1.31 
  -5   1   4    6.46    1.48 
  -5   1   4    3.78    1.09 
   5   1  -4    6.75    1.39 
  -5   1   4    4.20    1.39 
  -5   1   4    4.41    1.32 
  -5   1   4    5.35    1.50 
  -5   1   4    4.65    1.75 
   5   1  -4    4.95    1.09 
  -5   1   4    6.41    1.63 
  -5   1   4    4.76    1.26 
  -5   1   4    5.34    1.20 
  -5   1   4    5.32    1.50 
   5   1  -3   89.46    5.30 
  -5   1   3   87.45    5.09 
  -5   1   3   77.57    5.09 
  -5   1   3   86.64    5.01 
  -5   1   3   82.44    5.22 
   5   1  -3   94.51    5.14 
  -5   1   3   74.32    5.04 
  -5   1   3   78.72    5.21 
  -5   1   3   86.66    5.31 
  -5   1   3   89.56    4.96 
  -5   1   3   76.05    4.88 
  -5   1   3   79.99    5.24 
  -5   1   3   67.96    4.89 
   5   1  -2    3.73    1.23 
  -5   1   2    2.39    0.94 
  -5   1   2    3.76    0.93 
   5   1  -2    7.00    1.12 
   5   1  -2    4.72    1.09 
  -5   1   2    3.38    0.81 
  -5   1   2    4.96    1.15 
  -5   1   1    7.09    1.07 
   5   1  -1    8.43    1.46 
  -5   1   1   10.20    1.05 
   5   1  -1   10.25    1.33 
   5   1  -1    9.77    1.33 
  -5   1   1    9.94    1.22 
  -5   1   0   15.56    1.60 
  -5   1   0   21.93    1.75 
  -5   1   0   18.10    1.42 
   5   1   0   15.79    1.67 
   5   1   0   18.08    1.69 
   5   1   0   14.84    1.50 
  -5   1   0   22.11    1.55 
  -5   1  -1  552.45   25.52 
   5   1   1  453.23   25.29 
  -5   1  -1  423.24   25.13 
   5   1   1  467.97   25.41 
   5   1   1  472.52   25.34 
  -5   1  -1  541.07   25.54 
  -5   1  -2  432.64   25.37 
  -5   1  -2  527.70   25.40 
   5   1   2  457.38   25.61 
  -5   1  -2  533.85   25.64 
  -5   1  -2  426.11   25.42 
  -5   1  -2  436.81   25.68 
  -5   1  -2  481.54   25.47 
   5   1   2  483.21   25.62 
  -5   1  -2  487.26   25.56 
  -5   1  -2  473.53   25.47 
   5   1   2  464.94   25.60 
  -5   1  -2  573.67   25.84 
  -5   1  -3  185.12   11.35 
  -5   1  -3  183.83   11.57 
  -5   1  -3  198.67   11.40 
  -5   1  -3  231.79   11.58 
  -5   1  -3  253.07   11.62 
   5   1   3  218.26   11.68 
  -5   1  -3  184.07   11.32 
  -5   1  -3  186.87   11.33 
  -5   1  -3  262.19   11.81 
  -5   1  -4   99.39    5.52 
  -5   1  -4   82.65    5.46 
   5   1   4  104.08    6.00 
   5   1   4   79.53    5.55 
  -5   1  -4  104.36    5.58 
  -5   1  -4   81.52    5.56 
   5   1   4   82.61    5.57 
  -5   1  -4   94.99    5.66 
  -5   1  -4   81.10    5.79 
  -5   1  -5   13.35    4.18 
  -5   1  -5   15.76    1.91 
  -5   1  -5   13.61    2.02 
  -5   1  -5   14.57    1.61 
  -5   1  -5   12.52    1.71 
   5   1   5   10.48    2.19 
   5   1   5   12.09    2.21 
   5   1   5   13.04    2.04 
  -5   1  -5   12.42    1.64 
  -5   1  -5   11.28    1.92 
  -5   1  -6   -0.28    1.16 
  -5   1  -6    0.21    1.76 
   5   1   6    0.14    1.60 
  -5   1  -6    0.38    1.22 
   5   1   6    0.92    1.67 
   5   1   6    0.47    1.84 
  -5   1  -6    0.66    1.05 
   5   1   6    0.60    1.33 
  -5   1  -6    0.37    1.41 
  -5   1  -6    0.48    1.21 
   5   1   6   -0.20    2.11 
  -5   1  -6   -0.24    4.15 
  -5   1  -6   -0.63    1.45 
  -5   1  -7   40.08    3.03 
  -5   1  -7   34.19    5.52 
  -5   1  -7   38.80    3.12 
   5   1   7   42.51    3.13 
  -5   1  -7   32.81    2.91 
   5   1   7   42.13    3.31 
  -5   1  -7   36.72    3.03 
   5   1   7   42.05    3.25 
   5   1   7   36.58    3.32 
   5   1   7   39.43    3.28 
  -5   1  -7   33.88    2.77 
  -5   1  -8    7.24    1.52 
   5   1   8   10.18    1.80 
  -5   1  -8    9.30    1.53 
   5   1   8    7.96    1.99 
  -5   1  -8   10.93    1.62 
   5   1   8   14.58    1.91 
   5   1   8   15.72    1.93 
  -5   1  -9    1.49    0.98 
   5   1   9    0.04    1.27 
   5   1   9    1.18    1.51 
   5   1   9   -0.41    1.39 
   5   1   9    1.16    1.42 
  -5   1  -9   -0.21    1.03 
   5   1   9    0.19    1.23 
   5   1   9    0.34    1.26 
   5   1  10   23.10    2.15 
   5   1  10   24.53    2.09 
   5   1  10   18.54    1.95 
  -5   2   9   28.65    3.07 
   5   2  -9   32.39    3.02 
  -5   2   9   25.05    2.76 
  -5   2   9   20.01    2.80 
   5   2  -9   34.75    2.92 
  -5   2   9   33.10    2.91 
  -5   2   9   25.11    2.67 
  -5   2   8    0.46    1.67 
   5   2  -8    1.79    1.99 
  -5   2   8    1.01    1.74 
   5   2  -8    1.66    2.19 
   5   2  -8    3.63    2.23 
  -5   2   8    1.80    2.01 
  -5   2   8    2.76    2.06 
  -5   2   8    1.40    1.85 
  -5   2   7   66.84    5.31 
   5   2  -7   80.47    5.63 
  -5   2   7   68.52    5.17 
  -5   2   7   73.82    5.20 
  -5   2   7   73.36    5.46 
  -5   2   7   66.66    5.29 
   5   2  -7   91.14    5.63 
  -5   2   7   88.33    5.78 
  -5   2   6  233.11   14.57 
   5   2  -6  236.22   14.46 
  -5   2   6  255.33   14.21 
  -5   2   6  232.25   14.11 
  -5   2   6  265.83   14.16 
  -5   2   6  249.66   14.35 
  -5   2   6  233.79   14.31 
  -5   2   5    0.59    1.57 
  -5   2   5    0.06    1.64 
  -5   2   5    0.36    1.19 
  -5   2   5    0.94    1.95 
  -5   2   5    0.50    2.15 
  -5   2   5    0.10    1.30 
  -5   2   5    1.10    1.84 
  -5   2   5    1.28    1.41 
   5   2  -5    0.49    1.19 
  -5   2   4   57.22    4.13 
  -5   2   4   43.11    3.63 
  -5   2   4   49.32    4.10 
   5   2  -4   53.03    3.63 
  -5   2   4   46.20    3.86 
  -5   2   4   52.50    3.79 
  -5   2   4   45.31    3.75 
   5   2  -4   56.50    3.83 
   5   2  -4   50.18    3.60 
  -5   2   4   50.28    3.48 
  -5   2   4   52.66    3.60 
  -5   2   4   61.82    3.78 
   5   2  -4   59.40    3.84 
  -5   2   4   54.48    3.63 
  -5   2   3   60.96    4.30 
  -5   2   3   51.03    3.94 
  -5   2   3   55.49    3.82 
  -5   2   3   53.14    4.25 
  -5   2   3   68.10    3.92 
  -5   2   3   69.24    4.14 
   5   2  -3   57.28    3.97 
   5   2  -3   68.58    4.10 
  -5   2   3   48.01    4.04 
  -5   2   3   64.91    3.87 
  -5   2   2  493.13   25.85 
  -5   2   2  473.65   25.84 
  -5   2   2  435.58   25.49 
  -5   2   2  445.54   25.64 
   5   2  -2  548.14   26.01 
   5   2  -2  574.23   25.91 
   5   2  -2  478.27   25.72 
  -5   2   2  414.33   25.52 
  -5   2   2  497.96   25.50 
   5   2  -1    0.05    1.02 
   5   2  -1    0.70    0.97 
   5   2  -1    0.56    0.97 
  -5   2   0  131.96    6.74 
  -5   2   0  105.77    6.48 
   5   2   0  112.21    6.82 
   5   2   0  116.09    6.96 
  -5   2   0  116.70    6.64 
  -5   2  -1   52.05    3.51 
  -5   2  -1   53.44    3.41 
  -5   2  -1   58.41    3.50 
   5   2   1   58.86    3.71 
  -5   2  -1   54.84    3.68 
  -5   2  -1   55.97    3.50 
   5   2   1   51.49    3.50 
  -5   2  -1   59.73    3.57 
  -5   2  -1   48.29    3.34 
   5   2   1   53.18    3.54 
  -5   2  -1   49.58    3.74 
  -5   2  -2   77.06    4.06 
  -5   2  -2   59.43    3.82 
  -5   2  -2   56.66    3.92 
  -5   2  -2   65.12    3.90 
   5   2   2   48.75    3.73 
  -5   2  -2   51.72    3.86 
  -5   2  -2   75.40    4.07 
   5   2   2   59.27    3.97 
   5   2   2   67.77    4.09 
  -5   2  -2   71.37    3.89 
  -5   2  -2   63.82    5.11 
  -5   2  -2   56.76    4.00 
  -5   2  -2   57.21    4.08 
   5   2   2   59.49    3.99 
  -5   2  -2   54.80    3.98 
   5   2   3    4.61    1.28 
  -5   2  -3    5.96    1.22 
   5   2   3    6.60    1.28 
  -5   2  -3    5.59    1.31 
   5   2   3    5.33    1.34 
   5   2   3    4.05    1.15 
  -5   2  -3    5.45    1.49 
  -5   2  -3    8.88    1.24 
   5   2   3    3.34    1.05 
  -5   2  -3    6.94    1.09 
  -5   2  -3    6.20    1.39 
   5   2   3    4.05    1.25 
   5   2   3    3.91    1.06 
  -5   2  -3    7.41    2.26 
   5   2   4   16.55    1.88 
  -5   2  -4   12.10    2.15 
   5   2   4   11.29    1.75 
  -5   2  -4   12.98    1.61 
  -5   2  -4   10.81    2.11 
   5   2   4   11.25    1.55 
   5   2   4   18.59    1.78 
  -5   2  -4   11.73    1.50 
  -5   2  -4   18.42    1.80 
   5   2   4   18.48    1.91 
   5   2   4   10.58    1.57 
   5   2   4   12.36    1.76 
   5   2   4   10.41    1.56 
  -5   2  -5  102.40    6.32 
   5   2   5  100.99    6.18 
   5   2   5   87.61    6.01 
  -5   2  -5   94.40    6.13 
  -5   2  -5  112.95    6.13 
   5   2   5  103.03    6.08 
   5   2   5  105.74    6.17 
  -5   2  -5  104.84    6.38 
   5   2   6  287.02   15.04 
  -5   2  -6  270.66   15.11 
  -5   2  -6  276.73   14.92 
  -5   2  -6  258.88   14.98 
  -5   2  -6  298.22   15.60 
   5   2   6  276.76   14.98 
  -5   2  -6  256.37   14.94 
  -5   2  -6  253.17   15.11 
   5   2   6  278.45   15.08 
   5   2   6  271.95   15.01 
  -5   2  -6  275.59   14.90 
  -5   2  -7  205.65   11.95 
  -5   2  -7  204.78   11.91 
   5   2   7  209.68   12.00 
   5   2   7  231.74   12.15 
  -5   2  -7  206.69   12.00 
  -5   2  -7  207.73   12.17 
  -5   2  -7  179.34   13.47 
   5   2   7  227.46   12.28 
   5   2   7  237.02   12.28 
   5   2   7  227.59   12.22 
  -5   2  -7  222.03   12.32 
  -5   2  -7  189.29   12.01 
  -5   2  -7  219.05   12.01 
  -5   2  -8    3.15    1.31 
   5   2   8    5.56    1.61 
  -5   2  -8    3.86    1.40 
  -5   2  -8    4.82    1.08 
   5   2   8    4.41    1.69 
  -5   2  -8    6.03    1.34 
  -5   2  -8    3.38    3.56 
  -5   2  -8    5.26    1.41 
   5   2   8    5.51    1.50 
  -5   2  -8    3.88    1.31 
   5   2   9    9.83    1.75 
   5   2   9    9.22    1.69 
  -5   2  -9    5.26    1.17 
   5   2   9    9.35    1.57 
  -5   2  -9    7.29    1.25 
  -5   2  -9    9.71    1.31 
   5   2   9    8.74    1.58 
  -5   3   9   12.26    1.92 
   5   3  -9   14.81    2.09 
   5   3  -9   13.93    2.06 
   5   3  -9   17.34    2.23 
   5   3  -9   15.62    2.06 
  -5   3   9   10.80    1.94 
  -5   3   9   12.68    2.03 
  -5   3   9   10.76    1.81 
  -5   3   9   13.46    2.17 
   5   3  -8   50.92    3.68 
  -5   3   8   32.35    3.67 
   5   3  -8   49.32    3.93 
   5   3  -8   43.86    3.66 
   5   3  -8   51.81    3.70 
  -5   3   8   44.55    3.55 
  -5   3   8   37.79    3.61 
  -5   3   8   42.30    3.68 
  -5   3   8   32.42    3.31 
  -5   3   8   36.47    3.55 
  -5   3   7    1.20    1.70 
  -5   3   7    2.46    1.90 
  -5   3   7    1.45    2.17 
   5   3  -7   -0.26    2.54 
  -5   3   7    0.34    1.53 
   5   3  -7    1.78    2.08 
   5   3  -7   -0.30    2.07 
  -5   3   7    3.21    2.07 
   5   3  -6  151.23    8.70 
   5   3  -6  166.78    9.41 
  -5   3   6  139.98    8.79 
  -5   3   6  133.12    8.74 
  -5   3   6  120.54    8.91 
  -5   3   6  145.03    9.14 
  -5   3   6  147.11    9.13 
  -5   3   6  153.33    9.16 
   5   3  -6  145.58    8.54 
  -5   3   6  167.07    9.57 
   5   3  -6  168.74    9.52 
   5   3  -5  169.19    9.90 
  -5   3   5  161.93   10.27 
   5   3  -5  173.42   10.03 
  -5   3   5  172.71   10.57 
   5   3  -5  165.39   10.56 
  -5   3   5  157.58    9.88 
  -5   3   5  172.21   10.32 
  -5   3   5  163.61   10.26 
  -5   3   5  159.41    9.92 
  -5   3   5  198.01   10.69 
  -5   3   5  208.55   10.49 
  -5   3   4   46.18    3.73 
  -5   3   4   45.41    3.82 
  -5   3   4   53.10    4.20 
   5   3  -4   49.45    3.58 
   5   3  -4   49.36    3.69 
  -5   3   4   36.99    3.59 
  -5   3   4   45.95    3.84 
  -5   3   4   56.70    4.11 
  -5   3   3   14.55    2.25 
  -5   3   3   13.26    2.51 
  -5   3   3   18.19    2.35 
   5   3  -3   18.45    1.86 
  -5   3   3   15.09    2.26 
  -5   3   3   19.62    1.94 
   5   3  -3   16.90    2.15 
   5   3  -3   16.79    2.01 
  -5   3   3   17.24    2.08 
  -5   3   2  150.88    9.45 
  -5   3   2  153.30    9.43 
   5   3  -2  169.01    9.38 
  -5   3   2  162.47    9.57 
   5   3  -2  134.78    9.13 
   5   3  -2  191.76    9.62 
   5   3  -2  165.78    9.42 
  -5   3   2  149.91    9.30 
  -5   3   2  175.26    9.42 
  -5   3   2  148.75    9.61 
   5   3  -2  203.91    9.71 
   5   3  -1   47.69    3.28 
  -5   3   1   31.21    2.91 
   5   3  -1   45.55    3.20 
   5   3  -1   48.06    3.17 
  -5   3   1   33.88    2.63 
  -5   3   1   46.59    2.83 
   5   3  -1   39.57    3.04 
   5   3  -1   38.72    2.96 
  -5   3   1   36.74    3.31 
  -5   3   0   36.40    2.43 
  -5   3   0   39.26    2.45 
  -5   3   0   28.27    2.62 
  -5   3   0   36.48    2.97 
  -5   3   0   31.13    2.32 
   5   3   0   27.55    2.56 
   5   3   0   31.21    2.71 
   5   3   0   33.74    2.63 
   5   3   0   31.15    2.68 
  -5   3  -1  159.80    8.28 
  -5   3  -1  159.09    8.27 
  -5   3  -1  140.82    8.49 
  -5   3  -1  133.17    8.08 
   5   3   1  135.31    8.31 
   5   3   1  117.04    8.29 
  -5   3  -1  151.86    8.11 
  -5   3  -1  158.79    8.43 
  -5   3  -1  150.46    8.15 
   5   3   1  127.19    8.31 
   5   3   1  140.30    8.45 
  -5   3  -2   16.63    1.81 
  -5   3  -2   16.60    2.00 
  -5   3  -2   16.94    4.19 
   5   3   2   14.56    1.76 
   5   3   2   15.79    1.85 
  -5   3  -2   17.21    2.01 
   5   3   2   18.33    1.79 
   5   3   2   18.81    1.88 
  -5   3  -2   16.71    2.07 
   5   3   2   14.22    1.71 
  -5   3  -2   17.04    1.77 
   5   3   2   15.05    1.82 
  -5   3  -2   16.34    1.77 
  -5   3  -2   21.87    1.80 
  -5   3  -3   47.18    3.69 
   5   3   3   40.36    3.03 
   5   3   3   37.10    3.04 
  -5   3  -3   51.16    5.46 
   5   3   3   39.09    3.16 
  -5   3  -3   46.61    3.43 
   5   3   3   41.84    3.18 
  -5   3  -3   51.36    3.51 
  -5   3  -3   54.85    3.38 
  -5   3  -4   30.05    2.81 
  -5   3  -4   29.81    3.29 
   5   3   4   26.14    2.55 
  -5   3  -4   33.40    2.64 
   5   3   4   26.29    2.50 
  -5   3  -4   29.45    3.31 
   5   3   4   27.81    2.47 
  -5   3  -5    0.93    3.02 
   5   3   5    0.72    1.47 
  -5   3  -5   -1.05    2.08 
  -5   3  -5    0.36    1.37 
   5   3   5    1.00    1.32 
   5   3   5   -0.90    1.48 
   5   3   5    1.58    1.30 
   5   3   5    0.54    1.52 
   5   3   6    0.41    1.48 
  -5   3  -6    0.29    1.72 
   5   3   6    0.39    1.47 
   5   3   6   -1.10    1.71 
  -5   3  -6   -0.31    1.55 
  -5   3  -6   -0.04    2.35 
   5   3   6    0.38    1.67 
  -5   3  -6   -0.43    4.03 
  -5   3  -6    1.16    1.26 
   5   3   6    0.91    1.45 
  -5   3  -7   -0.08    1.10 
  -5   3  -7   -0.70    1.89 
  -5   3  -7   -0.45    1.44 
   5   3   7    0.40    1.59 
   5   3   7    0.10    1.73 
  -5   3  -7   -0.11    1.51 
  -5   3  -7   -3.99    3.51 
   5   3   7    0.80    1.43 
  -5   3  -7    0.80    1.27 
  -5   3  -7    2.33    4.18 
  -5   3  -8   10.65    1.68 
   5   3   8   11.27    1.79 
  -5   3  -8    9.93    1.53 
  -5   3  -8    8.10    1.28 
  -5   3  -8    9.25    1.46 
   5   3   8    9.92    1.64 
  -5   3  -8    8.20    1.36 
   5   3   8    6.30    1.36 
  -5   3  -8    7.45    1.57 
   5   3   9    3.59    1.36 
  -5   3  -9    2.54    1.08 
  -5   3  -9    2.78    0.88 
  -5   4   8   12.23    2.11 
  -5   4   8    9.89    1.81 
   5   4  -8   14.01    1.87 
   5   4  -8   10.85    1.70 
   5   4  -8   13.77    1.62 
  -5   4   8    8.24    1.87 
  -5   4   8    6.67    1.73 
  -5   4   7   16.20    2.40 
   5   4  -7   21.97    2.42 
   5   4  -7   18.58    2.15 
   5   4  -7   18.53    2.21 
   5   4  -7   13.86    1.62 
  -5   4   7   12.58    2.56 
   5   4  -7   16.39    2.80 
  -5   4   7   15.28    2.29 
  -5   4   7   18.36    2.55 
  -5   4   7   14.76    2.42 
  -5   4   6    0.91    1.90 
   5   4  -6    0.06    1.84 
   5   4  -6    0.20    1.32 
   5   4  -6    0.35    1.67 
   5   4  -6   -0.57    2.11 
   5   4  -6    0.04    1.10 
   5   4  -6   -0.36    1.68 
  -5   4   6    1.67    1.75 
  -5   4   6    1.55    2.09 
  -5   4   6    1.23    2.02 
   5   4  -5    6.25    1.55 
  -5   4   5    8.29    2.67 
  -5   4   5   10.00    2.41 
   5   4  -5    8.59    1.78 
   5   4  -5    8.85    2.65 
  -5   4   5    8.41    2.27 
  -5   4   5    7.18    2.25 
  -5   4   5    5.53    1.92 
   5   4  -5    6.41    2.10 
  -5   4   4    2.83    2.02 
   5   4  -4    3.83    1.65 
  -5   4   4    2.36    1.87 
  -5   4   4    1.73    2.38 
   5   4  -4    4.40    2.74 
  -5   4   4    5.40    2.10 
   5   4  -4    0.68    1.20 
  -5   4   4    5.33    1.72 
   5   4  -4    3.12    1.53 
  -5   4   3   18.96    2.64 
  -5   4   3   20.81    2.55 
   5   4  -3   20.80    2.04 
   5   4  -3   14.31    2.05 
  -5   4   3   19.54    2.63 
   5   4  -3   21.05    2.39 
  -5   4   3   21.88    2.95 
  -5   4   3   17.16    2.24 
   5   4  -3   20.18    2.34 
   5   4  -2   11.33    1.79 
  -5   4   2   10.47    2.19 
  -5   4   2   10.67    1.40 
  -5   4   2   10.52    2.23 
   5   4  -2   12.93    1.94 
   5   4  -2   11.78    1.90 
   5   4  -2   10.34    1.72 
  -5   4   2   10.66    2.00 
  -5   4   2   12.26    2.49 
  -5   4   1  114.28    6.96 
   5   4  -1  107.07    6.84 
   5   4  -1  117.80    6.81 
  -5   4   1  105.84    6.45 
  -5   4   1  116.49    7.18 
  -5   4   1  100.47    6.81 
  -5   4   0   14.34    2.33 
  -5   4   0   12.44    1.50 
   5   4   0   14.14    2.05 
   5   4   0    9.67    1.82 
  -5   4   0   10.36    2.10 
  -5   4   0   13.04    1.64 
   5   4   0   10.48    1.69 
  -5   4   0   10.50    1.91 
  -5   4  -1   -0.04    1.18 
   5   4   1    0.78    1.49 
   5   4   1    0.96    1.48 
  -5   4  -1   -0.26    1.20 
  -5   4  -1   -1.12    2.40 
   5   4   1    0.76    1.26 
  -5   4  -1    0.08    1.35 
  -5   4  -1    1.36    2.75 
  -5   4  -2   20.67    2.40 
   5   4   2   16.25    2.13 
  -5   4  -2   22.22    5.40 
  -5   4  -2   20.08    2.15 
   5   4   2   21.03    2.32 
  -5   4  -2   15.99    1.84 
  -5   4  -2   19.62    2.04 
  -5   4  -3   73.07    4.99 
   5   4   3   70.25    4.84 
   5   4   3   60.53    4.68 
  -5   4  -3   82.45    7.98 
   5   4   3   67.75    4.54 
  -5   4  -3   70.88    4.84 
  -5   4  -3   67.24    4.72 
  -5   4  -3   71.25    4.63 
  -5   4  -3   78.48    4.71 
   5   4   4   18.31    2.12 
  -5   4  -4   24.15    2.48 
  -5   4  -4   19.61    3.56 
   5   4   4   19.52    2.27 
   5   4   4   18.69    2.23 
   5   4   4   17.62    2.34 
  -5   4  -4   24.16    4.01 
  -5   4  -4   23.80    3.38 
  -5   4  -4   21.51    2.22 
  -5   4  -5   56.37    3.76 
  -5   4  -5   55.02    4.96 
   5   4   5   40.65    3.61 
   5   4   5   47.34    3.64 
   5   4   5   47.68    3.67 
  -5   4  -5   52.32    4.95 
  -5   4  -5   55.73    4.02 
  -5   4  -5   54.42    4.03 
  -5   4  -6   62.80    3.80 
   5   4   6   45.41    3.62 
   5   4   6   42.88    3.43 
   5   4   6   47.56    3.68 
  -5   4  -6   57.92    5.51 
  -5   4  -6   59.48    4.11 
   5   4   6   42.50    3.50 
  -5   4  -7  132.86    8.13 
  -5   4  -7  146.46    7.56 
  -5   4  -7  120.91    7.56 
  -5   4  -7  134.38    7.77 
   5   4   7  118.61    7.61 
  -5   4  -7  137.82    7.50 
   5   4   7  113.80    7.55 
   5   4   7  124.20    7.64 
  -5   4  -7  121.07    8.62 
   5   4   8    5.48    1.29 
   5   4   8    2.48    1.03 
  -5   4  -8    6.03    1.10 
  -5   4  -8    4.24    1.26 
  -5   4  -8    3.50    1.17 
   5   4   8    4.73    1.35 
   5   4   8    6.00    1.38 
  -5   4  -8    5.57    1.33 
  -5   4  -8    4.55    1.15 
  -5   4  -8    5.11    1.00 
  -5   5   7   50.09    3.81 
  -5   5   7   52.30    3.82 
  -5   5   7   55.83    4.04 
  -5   5   6    2.53    2.01 
   5   5  -6    6.48    2.13 
  -5   5   6    5.52    1.76 
   5   5  -6    3.53    1.12 
  -5   5   6    6.54    1.86 
   5   5  -6    3.05    1.38 
  -5   5   6    4.99    1.79 
  -5   5   5   -2.16    1.94 
   5   5  -5    2.45    2.02 
  -5   5   5   -0.41    1.66 
   5   5  -5    1.48    1.16 
   5   5  -5    2.04    1.37 
  -5   5   5    0.07    1.82 
   5   5  -5    3.33    2.22 
   5   5  -5    0.39    1.30 
   5   5  -4    0.60    1.06 
  -5   5   4    0.91    2.05 
   5   5  -4    1.81    2.04 
   5   5  -4    2.15    1.37 
   5   5  -4    1.17    1.30 
  -5   5   4    2.27    1.99 
  -5   5   4    0.70    1.70 
   5   5  -4    2.23    1.47 
   5   5  -4    2.67    2.27 
  -5   5   4    4.04    2.29 
   5   5  -3   40.08    3.77 
  -5   5   3   45.00    3.99 
  -5   5   3   36.73    3.37 
   5   5  -3   42.78    3.12 
  -5   5   3   38.21    3.54 
  -5   5   3   41.33    3.68 
  -5   5   2   11.04    2.06 
  -5   5   2    9.39    1.98 
   5   5  -2   12.42    1.97 
  -5   5   2   11.42    1.60 
  -5   5   2    9.59    2.58 
   5   5  -2   11.99    2.40 
   5   5  -2   11.89    1.80 
   5   5  -2   14.28    1.95 
   5   5  -2   14.58    1.92 
  -5   5   2   12.52    2.41 
  -5   5   1   11.29    2.10 
   5   5  -1   13.47    2.27 
  -5   5   1   13.25    2.70 
   5   5  -1   13.06    1.97 
  -5   5   1   12.15    1.75 
   5   5  -1   11.01    1.68 
   5   5  -1   13.93    1.96 
   5   5  -1   13.83    1.99 
  -5   5   1   10.89    2.46 
   5   5  -1   12.24    1.89 
  -5   5   0    6.54    2.33 
   5   5   0    4.83    1.49 
   5   5   0    5.61    1.47 
   5   5   0    4.69    1.47 
  -5   5   0    5.89    1.56 
   5   5   0    5.01    1.90 
   5   5   0    5.17    1.71 
  -5   5   0    9.03    3.11 
  -5   5   0    5.60    1.37 
  -5   5  -1  116.33    6.56 
   5   5   1  103.31    6.72 
  -5   5  -1  113.62    7.87 
   5   5   1  108.36    6.66 
   5   5   1  104.69    6.76 
   5   5   1   92.31    6.60 
  -5   5  -1  122.26    6.70 
  -5   5  -2   16.86    2.44 
   5   5   2    8.91    1.95 
  -5   5  -2   17.08    2.00 
  -5   5  -2   15.79    2.34 
   5   5   2   10.38    1.59 
   5   5   2   12.12    1.79 
   5   5   2   16.52    2.14 
   5   5   2   16.23    2.10 
   5   5   3    5.41    1.42 
  -5   5  -3    8.56    2.84 
   5   5   3    5.66    1.70 
  -5   5  -3    8.10    1.87 
  -5   5  -3    8.07    2.41 
   5   5   3    8.33    1.63 
  -5   5  -3    8.50    1.65 
   5   5   3    8.09    1.72 
   5   5   3    7.08    1.65 
   5   5   4    5.29    1.29 
   5   5   4   10.72    1.66 
  -5   5  -4   17.26    3.67 
   5   5   4    7.77    1.56 
   5   5   4   10.86    1.86 
  -5   5  -4   13.87    4.31 
  -5   5  -4   12.54    1.62 
  -5   5  -4   11.65    3.42 
   5   5   4    8.90    1.77 
  -5   5  -4   12.45    1.86 
   5   5   4   12.45    1.70 
   5   5   4   10.51    1.69 
   5   5   5   10.50    1.63 
  -5   5  -5   18.00    4.08 
   5   5   5    9.51    1.69 
   5   5   5    7.15    1.52 
  -5   5  -5   11.32    1.58 
  -5   5  -5    8.50    2.16 
  -5   5  -5   17.08    4.21 
   5   5   5   11.01    1.78 
   5   5   5    7.54    1.38 
  -5   5  -5    8.79    1.77 
   5   5   6    1.03    1.24 
  -5   5  -6    2.44    1.10 
   5   5   6    1.84    1.16 
   5   5   6    1.80    1.13 
  -5   5  -6    1.46    1.10 
  -5   5  -6   -0.35    1.95 
  -5   5  -6    1.92    1.34 
   5   5   6    1.21    1.32 
  -5   5  -6    4.43    4.03 
   5   5   7    3.85    1.17 
   5   5   7    4.10    1.26 
  -5   5  -7    4.65    1.23 
  -5   5  -7    5.19    1.10 
  -5   5  -7    5.65    1.07 
  -5   5  -7    6.87    1.13 
  -5   5  -7    9.44    2.95 
  -5   5  -7    4.15    1.47 
  -5   6   5    1.15    1.49 
   5   6  -5    0.12    0.83 
  -5   6   5    1.89    1.08 
  -5   6   4    1.67    1.72 
  -5   6   4    0.97    1.24 
   5   6  -3    3.39    1.21 
  -5   6   3    3.58    1.47 
   5   6  -3    5.02    1.60 
   5   6  -3    4.07    1.10 
  -5   6   3    3.92    2.11 
   5   6  -3    4.39    1.16 
   5   6  -3    6.05    1.20 
   5   6  -2   14.05    1.81 
  -5   6   2   13.85    1.73 
  -5   6   2   14.07    2.14 
   5   6  -2   15.54    1.78 
  -5   6   2   20.39    3.00 
   5   6  -2   15.73    1.77 
   5   6  -2   15.94    1.74 
   5   6  -2   15.33    2.07 
   5   6  -1    5.71    1.25 
  -5   6   1   10.64    1.57 
   5   6  -1    7.20    1.30 
   5   6  -1    4.65    1.45 
  -5   6   1    8.51    3.84 
   5   6  -1    7.40    1.32 
   5   6   0    3.27    1.05 
  -5   6   0    5.16    1.42 
  -5   6   0    7.33    1.30 
   5   6   0    3.47    1.24 
  -5   6   0    8.89    1.66 
   5   6   0    4.13    1.12 
   5   6   0    4.61    1.29 
   5   6   0    4.31    1.43 
  -5   6  -1    1.33    1.28 
  -5   6  -1    0.90    1.81 
   5   6   1    1.21    1.17 
   5   6   1    0.21    0.98 
  -5   6  -1    0.70    7.97 
  -5   6  -2    3.11    2.20 
  -5   6  -2    2.95    1.41 
  -5   6  -2    4.53    5.84 
   5   6   2    0.45    0.96 
   5   6   2    1.48    1.21 
   5   6   2    1.61    1.20 
   5   6   3    1.44    1.17 
  -5   6  -3    3.28    3.30 
  -5   6  -3    2.28    1.55 
  -5   6  -3    2.65    2.57 
  -5   6  -3    2.04    3.10 
   5   6   3   -0.10    0.67 
   5   6   3    1.50    1.05 
  -5   6  -4   -0.50    3.58 
  -5   6  -4    1.09    4.32 
  -5   6  -4    0.42    3.52 
   5   6   4    0.35    1.08 
   5   6   4   -0.84    0.92 
  -5   6  -5    9.60    1.79 
   5   6   5    7.37    1.22 
   5   6   5    5.27    1.28 
  -5   6  -5   11.35    1.25 
  -6  -6   3    8.78    1.69 
  -6  -6   3    7.47    1.61 
  -6  -6   2    4.64    1.57 
  -6  -6   2    6.29    1.45 
  -6  -6   1    2.41    1.31 
  -6  -6   1    2.51    1.47 
  -6  -6   1    2.75    1.43 
  -6  -6   0    0.46    1.24 
  -6  -6   0    1.14    1.24 
  -6  -6   0    2.07    1.31 
  -6  -6   0    0.61    1.09 
  -6  -6   0    2.32    1.05 
  -6  -6  -1    7.78    1.41 
  -6  -6  -1    3.25    1.28 
  -6  -6  -1    5.58    1.27 
  -6  -6  -2   -0.52    1.04 
  -6  -6  -2    0.75    0.86 
  -6  -6  -2    0.57    1.07 
  -6  -6  -2    0.42    0.97 
  -6  -6  -3    0.44    0.93 
  -6  -6  -3    1.04    1.07 
  -6  -6  -3    0.84    1.00 
  -6  -5   6    3.16    1.55 
  -6  -5   5   18.31    1.94 
  -6  -5   5   17.11    2.39 
  -6  -5   5   19.56    2.29 
  -6  -5   5   14.06    2.36 
  -6  -5   4   35.08    2.90 
  -6  -5   4   32.79    3.10 
  -6  -5   4   28.99    3.07 
  -6  -5   3   15.31    2.42 
  -6  -5   3   16.17    2.50 
  -6  -5   3   18.91    2.29 
  -6  -5   3   19.91    2.59 
  -6  -5   3   16.32    2.01 
  -6  -5   2   20.87    2.27 
  -6  -5   2   14.36    2.29 
  -6  -5   2   20.78    2.15 
  -6  -5   2   21.83    2.67 
  -6  -5   2   24.67    2.56 
  -6  -5   1    6.99    2.00 
  -6  -5   1    6.81    1.92 
  -6  -5   1    7.03    1.72 
  -6  -5   1    6.49    2.03 
  -6  -5   1    8.53    1.65 
  -6  -5   0    3.12    1.67 
  -6  -5   0    3.23    1.51 
  -6  -5   0    1.87    1.58 
  -6  -5   0    1.47    1.67 
  -6  -5  -1   30.27    2.88 
  -6  -5  -1   29.08    2.86 
  -6  -5  -1   29.25    2.65 
  -6  -5  -1   29.71    3.03 
  -6  -5  -1   33.49    2.94 
  -6  -5  -2    6.49    1.48 
  -6  -5  -2    6.03    1.47 
  -6  -5  -2    5.90    1.74 
  -6  -5  -2    5.07    1.56 
  -6  -5  -2    6.95    1.68 
  -6  -5  -3   18.24    2.16 
  -6  -5  -3   18.88    2.36 
  -6  -5  -3   22.52    2.21 
  -6  -5  -3   20.88    2.30 
  -6  -5  -4    2.70    1.27 
  -6  -5  -4    4.16    1.21 
  -6  -5  -4    3.20    1.32 
  -6  -5  -5   18.10    2.09 
  -6  -5  -5   23.08    2.11 
  -6  -4   7   -0.45    1.58 
  -6  -4   7    0.17    1.29 
  -6  -4   6   40.76    3.01 
  -6  -4   6   41.10    3.53 
  -6  -4   6   42.58    3.45 
  -6  -4   6   32.62    3.10 
  -6  -4   5    4.82    1.95 
  -6  -4   5    3.52    2.24 
  -6  -4   5    2.18    1.20 
  -6  -4   5    3.61    1.52 
  -6  -4   5    1.81    1.31 
  -6  -4   4   -0.31    2.10 
  -6  -4   4   -0.71    1.61 
  -6  -4   4    0.74    1.37 
  -6  -4   4   -0.16    2.05 
  -6  -4   4    0.81    2.23 
  -6  -4   4    0.19    1.26 
  -6  -4   4    2.15    1.13 
  -6  -4   4    2.18    2.01 
  -6  -4   3    5.86    2.38 
  -6  -4   3    5.84    1.60 
  -6  -4   3    6.76    1.67 
  -6  -4   3    5.93    1.97 
  -6  -4   3    3.75    2.20 
  -6  -4   3    4.60    1.44 
  -6  -4   3    6.35    2.26 
  -6  -4   2    4.06    2.14 
  -6  -4   2    8.47    2.09 
  -6  -4   2    6.10    1.85 
  -6  -4   2    5.04    2.22 
  -6  -4   2    6.98    1.76 
  -6  -4   2    4.42    1.46 
  -6  -4   2    5.62    2.01 
  -6  -4   2    5.03    2.03 
  -6  -4   2    4.91    1.46 
  -6  -4   1   39.14    3.12 
  -6  -4   1   39.73    3.24 
  -6  -4   1   35.08    3.28 
  -6  -4   1   33.24    3.32 
  -6  -4   1   31.90    3.29 
  -6  -4   0    2.50    1.51 
  -6  -4   0    1.90    1.63 
  -6  -4   0    1.28    1.72 
  -6  -4   0    3.16    1.80 
  -6  -4   0    3.96    1.76 
  -6  -4   0    2.11    1.73 
  -6  -4  -1    6.58    1.72 
  -6  -4  -1    5.76    1.84 
  -6  -4  -1    5.45    1.71 
  -6  -4  -1    5.89    1.79 
  -6  -4  -1    6.76    2.04 
  -6  -4  -2   40.85    3.62 
  -6  -4  -2   43.29    3.34 
  -6  -4  -2   47.01    3.58 
  -6  -4  -3   -0.45    1.57 
  -6  -4  -3    0.52    1.34 
  -6  -4  -3   -0.07    1.73 
  -6  -4  -4   84.12    4.93 
  -6  -4  -4   75.89    5.21 
  -6  -4  -4   75.29    5.10 
  -6  -4  -5   37.42    3.08 
  -6  -4  -5   34.04    2.88 
  -6  -4  -5   28.77    2.93 
  -6  -4  -6    5.58    1.45 
  -6  -4  -6    5.06    1.27 
  -6  -4  -6    3.19    1.33 
  -6  -4  -7    2.02    1.12 
  -6  -4  -7    1.01    0.89 
  -6  -4  -7    0.33    0.88 
   6  -3  -8    1.28    1.48 
  -6  -3   8    0.40    1.47 
  -6  -3   8    0.47    1.79 
  -6  -3   8    1.20    1.38 
  -6  -3   8   -4.67    1.93 
  -6  -3   7    8.36    1.27 
  -6  -3   7    3.19    2.12 
  -6  -3   7    2.60    1.33 
  -6  -3   7    3.51    1.27 
  -6  -3   7    5.33    1.97 
  -6  -3   7    1.27    1.63 
  -6  -3   6   13.54    2.73 
  -6  -3   6   17.82    2.09 
  -6  -3   6   18.54    2.51 
  -6  -3   6   23.86    2.36 
  -6  -3   6   16.54    2.68 
  -6  -3   6   18.34    2.09 
  -6  -3   6   18.36    2.75 
  -6  -3   6   19.52    2.48 
  -6  -3   5   77.45    5.49 
  -6  -3   5   99.94    5.67 
  -6  -3   5   68.49    5.71 
  -6  -3   5   84.60    5.72 
  -6  -3   5   98.52    5.97 
  -6  -3   5   70.07    5.91 
  -6  -3   5   92.67    5.67 
  -6  -3   5   84.50    5.52 
  -6  -3   5  106.14    6.63 
  -6  -3   4    1.94    2.05 
  -6  -3   4    1.07    1.68 
  -6  -3   4    3.17    1.76 
  -6  -3   4    3.61    2.37 
  -6  -3   4    2.87    2.19 
  -6  -3   4    1.23    1.33 
  -6  -3   4    2.34    1.46 
  -6  -3   4    0.44    2.28 
  -6  -3   4    0.74    1.35 
  -6  -3   4    2.23    1.57 
  -6  -3   3    4.26    2.19 
  -6  -3   3    2.15    1.75 
  -6  -3   3    2.45    1.40 
  -6  -3   3    4.88    1.57 
  -6  -3   3    2.08    1.85 
  -6  -3   3    3.93    1.51 
  -6  -3   3    5.32    2.44 
  -6  -3   3    4.81    1.69 
  -6  -3   3    4.22    2.00 
  -6  -3   3    2.97    2.06 
  -6  -3   2    1.40    1.75 
  -6  -3   2    2.37    1.64 
  -6  -3   2    1.44    1.78 
  -6  -3   2    2.89    1.45 
  -6  -3   2    1.40    1.36 
  -6  -3   2    2.40    1.96 
  -6  -3   2    0.23    1.82 
  -6  -3   2    1.57    1.41 
  -6  -3   1   76.91    4.82 
  -6  -3   1   66.56    5.07 
  -6  -3   1   62.16    4.81 
  -6  -3   1   63.60    4.70 
  -6  -3   1   74.61    4.94 
  -6  -3   1   71.15    4.87 
  -6  -3   1   69.04    4.74 
  -6  -3   0  114.35    6.87 
  -6  -3   0  102.04    6.55 
  -6  -3   0  117.63    6.87 
  -6  -3   0  105.70    6.77 
  -6  -3   0  108.22    6.72 
  -6  -3   0  101.38    6.84 
  -6  -3  -1  110.62    7.36 
  -6  -3  -1   96.91    7.03 
  -6  -3  -1  119.72    7.22 
  -6  -3  -1  117.69    7.32 
  -6  -3  -1  134.25    7.15 
  -6  -3  -1  121.76    7.40 
  -6  -3  -2    2.44    1.59 
  -6  -3  -2    2.10    1.33 
  -6  -3  -2    3.18    1.78 
  -6  -3  -2    1.37    1.51 
  -6  -3  -2    1.12    1.67 
  -6  -3  -2    1.38    1.36 
  -6  -3  -3   85.54    5.62 
  -6  -3  -3   88.23    5.75 
  -6  -3  -3   88.09    5.81 
  -6  -3  -3   97.69    5.50 
  -6  -3  -3   76.82    5.41 
  -6  -3  -3   66.52    5.60 
  -6  -3  -4   40.98    3.23 
  -6  -3  -4   38.56    3.43 
  -6  -3  -4   33.83    2.92 
  -6  -3  -4   29.59    3.14 
  -6  -3  -5   40.00    3.26 
  -6  -3  -5   45.39    3.61 
  -6  -3  -5   39.50    3.09 
  -6  -3  -5   35.33    3.29 
  -6  -3  -6   17.40    2.18 
  -6  -3  -6   23.96    2.26 
  -6  -3  -7   10.60    1.43 
   6  -3   8    2.91    3.52 
  -6  -3  -8    3.80    1.17 
  -6  -2   9   19.00    2.40 
   6  -2  -9   22.66    2.36 
   6  -2  -8   19.57    2.26 
  -6  -2   8   27.62    2.40 
  -6  -2   8   20.42    2.82 
  -6  -2   8   23.88    2.93 
  -6  -2   8   27.57    2.44 
  -6  -2   8   24.19    2.29 
  -6  -2   8   25.69    3.02 
  -6  -2   7    9.15    2.55 
  -6  -2   7   13.01    1.98 
  -6  -2   7   16.35    1.94 
  -6  -2   7    7.12    2.26 
  -6  -2   7    9.46    1.89 
  -6  -2   7   12.77    2.36 
  -6  -2   7   12.22    1.83 
  -6  -2   6    8.65    2.25 
  -6  -2   6    7.35    2.44 
  -6  -2   6    9.92    2.43 
  -6  -2   6   11.46    2.03 
  -6  -2   6    7.33    2.17 
  -6  -2   6   11.37    1.86 
  -6  -2   6    5.67    2.17 
  -6  -2   6   10.21    1.84 
  -6  -2   6   12.72    1.92 
  -6  -2   5  252.45   14.25 
  -6  -2   5  273.94   13.57 
  -6  -2   5  270.90   13.54 
  -6  -2   5  229.04   13.46 
  -6  -2   5  255.52   13.51 
  -6  -2   5  214.54   13.51 
  -6  -2   5  271.47   13.69 
  -6  -2   5  206.25   13.44 
  -6  -2   5  206.14   13.57 
  -6  -2   5  204.09   13.53 
  -6  -2   4   43.41    3.81 
  -6  -2   4   45.86    3.82 
  -6  -2   4   45.94    3.63 
  -6  -2   4   49.69    4.14 
  -6  -2   4   47.67    3.49 
  -6  -2   4   46.04    3.50 
  -6  -2   4   41.19    3.71 
  -6  -2   4   40.83    3.45 
  -6  -2   4   46.21    3.58 
  -6  -2   4   49.04    4.40 
  -6  -2   3   -0.16    1.59 
  -6  -2   3    0.31    1.30 
  -6  -2   3    0.26    1.82 
  -6  -2   3    0.35    1.79 
  -6  -2   3    0.15    1.85 
  -6  -2   3    0.16    1.36 
  -6  -2   3    0.16    1.44 
  -6  -2   3    0.87    2.20 
  -6  -2   3    0.74    1.30 
  -6  -2   2  140.59    8.12 
  -6  -2   2  157.95    8.31 
  -6  -2   2  156.49    8.31 
  -6  -2   2  101.19    8.04 
  -6  -2   2  130.72    8.29 
  -6  -2   2  133.48    8.62 
  -6  -2   2  155.81    8.31 
  -6  -2   2  110.04    8.01 
  -6  -2   2  144.35    8.28 
  -6  -2   2  166.30    8.29 
  -6  -2   1   31.26    2.41 
  -6  -2   1   34.05    2.77 
  -6  -2   1   28.98    2.60 
  -6  -2   1   21.90    2.39 
  -6  -2   1   24.57    2.38 
  -6  -2   1   34.96    2.71 
  -6  -2   1   30.09    2.61 
  -6  -2   1   31.03    2.48 
  -6  -2   1   32.50    2.69 
  -6  -2   0   66.15    4.84 
  -6  -2   0   76.22    4.64 
  -6  -2   0   67.11    4.85 
  -6  -2   0   68.79    4.73 
  -6  -2   0   94.15    4.99 
  -6  -2   0   67.08    4.77 
  -6  -2   0   60.18    4.86 
  -6  -2   0   76.50    4.74 
  -6  -2   0   81.81    4.83 
  -6  -2  -1   37.69    2.85 
  -6  -2  -1   31.97    6.60 
  -6  -2  -1   32.39    2.93 
  -6  -2  -1   35.09    3.07 
  -6  -2  -1   37.26    2.94 
  -6  -2  -1   33.85    2.66 
  -6  -2  -2  163.94   10.01 
  -6  -2  -2  203.55   10.05 
  -6  -2  -2  126.01   13.19 
  -6  -2  -2  153.73   10.14 
  -6  -2  -2  183.04   10.27 
  -6  -2  -2  135.75   11.35 
  -6  -2  -2  214.12   10.10 
  -6  -2  -2  150.76   10.02 
  -6  -2  -3   88.48    5.47 
  -6  -2  -3   66.46    9.01 
  -6  -2  -3   89.21    5.82 
  -6  -2  -3   95.18    5.78 
  -6  -2  -3   73.63    7.13 
  -6  -2  -3   81.90    5.49 
  -6  -2  -3   93.91    5.66 
  -6  -2  -3   77.43    5.60 
  -6  -2  -4    4.97    1.49 
  -6  -2  -4    3.15    1.36 
  -6  -2  -4    6.46    1.84 
  -6  -2  -4    3.14    1.38 
  -6  -2  -4    1.35    4.61 
  -6  -2  -4    2.12    1.37 
  -6  -2  -4    4.77    5.65 
  -6  -2  -4    3.91    1.49 
  -6  -2  -4    2.37    3.20 
  -6  -2  -5    1.48    1.73 
  -6  -2  -5    0.99    1.22 
  -6  -2  -5    5.00    3.27 
  -6  -2  -5    2.60    1.20 
  -6  -2  -5    0.99    1.27 
  -6  -2  -5    2.59    4.38 
  -6  -2  -6    2.48    1.12 
  -6  -2  -6    5.43    1.74 
   6  -2   7    1.00    8.51 
  -6  -2  -7    5.06    1.55 
  -6  -2  -8    3.58    2.32 
   6  -2   8    6.71    2.88 
   6  -2   8   -0.58    3.34 
  -6  -2  -8    7.21    1.45 
   6  -2   8    8.43    2.68 
   6  -2   9    5.96    1.41 
  -6  -1   9   10.82    2.07 
  -6  -1   9   11.23    2.14 
  -6  -1   9   10.85    1.64 
  -6  -1   9   11.54    1.86 
  -6  -1   9    7.76    1.60 
   6  -1  -9   12.95    1.77 
  -6  -1   9   11.11    1.65 
  -6  -1   9    9.81    1.57 
  -6  -1   8    3.59    2.05 
  -6  -1   8    0.82    1.40 
  -6  -1   8    0.63    1.45 
  -6  -1   8    2.90    2.06 
  -6  -1   8    1.29    1.80 
  -6  -1   8    1.32    1.42 
  -6  -1   8    0.87    1.43 
  -6  -1   7    9.82    2.00 
  -6  -1   7    6.96    2.38 
  -6  -1   7    7.01    2.53 
  -6  -1   7   13.69    2.07 
  -6  -1   7   11.48    2.35 
  -6  -1   7   13.77    1.99 
  -6  -1   7   11.83    1.99 
  -6  -1   6    2.87    2.40 
  -6  -1   6    5.40    1.65 
  -6  -1   6    5.10    1.76 
  -6  -1   6    2.70    2.34 
  -6  -1   6    5.26    1.81 
  -6  -1   6    2.16    2.07 
  -6  -1   6    5.43    2.27 
  -6  -1   6    4.97    1.77 
  -6  -1   5  168.99    9.96 
  -6  -1   5  178.19    9.93 
  -6  -1   5  195.49   10.65 
  -6  -1   5  148.93    9.81 
  -6  -1   5  181.08   10.32 
  -6  -1   5  155.18    9.70 
  -6  -1   5  191.04    9.84 
  -6  -1   5  168.71    9.81 
  -6  -1   5  159.47   10.05 
  -6  -1   5  141.44    9.91 
  -6  -1   4    7.44    2.28 
  -6  -1   4    6.41    1.87 
  -6  -1   4    7.07    1.96 
  -6  -1   4    7.41    1.65 
  -6  -1   4    5.80    1.57 
  -6  -1   4    6.87    1.54 
  -6  -1   4    4.88    1.80 
  -6  -1   4    5.23    1.49 
  -6  -1   3    1.12    1.23 
  -6  -1   3    0.55    1.82 
  -6  -1   3    1.22    1.52 
  -6  -1   3    0.84    1.35 
  -6  -1   3    2.11    1.64 
  -6  -1   3    0.95    1.22 
   6  -1  -3    0.82    1.00 
  -6  -1   3    0.21    1.15 
  -6  -1   2   73.73    5.50 
  -6  -1   2   81.46    5.45 
  -6  -1   2   92.21    5.53 
  -6  -1   2   61.71    5.11 
  -6  -1   2  102.92    5.57 
  -6  -1   2   81.82    5.42 
  -6  -1   2   84.69    5.93 
  -6  -1   2  105.25    5.59 
  -6  -1   2  100.02    5.47 
  -6  -1   2   97.92    5.29 
  -6  -1   2   98.11    5.53 
  -6  -1   1    1.46    1.18 
  -6  -1   1    0.07    0.74 
  -6  -1   1    0.62    1.02 
  -6  -1   1    0.44    0.98 
  -6  -1   1    0.57    1.29 
  -6  -1   1    0.76    1.14 
  -6  -1   1    0.27    1.10 
   6  -1  -1   -0.59    1.11 
  -6  -1   1   -0.25    0.91 
  -6  -1   1   -0.04    0.89 
  -6  -1   1    0.26    1.10 
  -6  -1   0  136.87    7.17 
  -6  -1   0  123.80    6.92 
  -6  -1   0  113.99    7.06 
  -6  -1   0  108.08    7.09 
  -6  -1   0  111.78    7.11 
  -6  -1   0  143.09    7.20 
  -6  -1   0  125.21    7.23 
  -6  -1   0  105.94    7.27 
   6  -1   1  150.39    8.13 
  -6  -1  -1  104.11   11.36 
  -6  -1  -1  192.65    8.47 
  -6  -1  -1  149.32    8.27 
  -6  -1  -1  108.30    7.94 
  -6  -1  -1  137.27    8.33 
  -6  -1  -1  148.36    8.32 
  -6  -1  -1  127.07    9.77 
  -6  -1  -1  134.38    8.46 
  -6  -1  -1  140.08    8.25 
  -6  -1  -1  183.19    8.28 
  -6  -1  -1  124.96    7.98 
  -6  -1  -2    7.95    1.38 
  -6  -1  -2    8.44    1.34 
  -6  -1  -2    6.15    1.56 
  -6  -1  -2    8.37    1.46 
   6  -1   2    5.30    1.22 
  -6  -1  -2    6.82    1.68 
  -6  -1  -2    6.82    3.30 
  -6  -1  -2    6.92    1.31 
   6  -1   2    4.66    1.18 
  -6  -1  -2    6.87    1.23 
  -6  -1  -2    9.04    1.40 
  -6  -1  -3   97.13    5.89 
  -6  -1  -3   91.61    6.12 
  -6  -1  -3   94.00    5.88 
  -6  -1  -3   87.66    5.86 
  -6  -1  -3   90.79    5.93 
  -6  -1  -3   74.62    7.62 
  -6  -1  -3   97.47    6.16 
  -6  -1  -3  101.70    6.01 
  -6  -1  -4   50.04    3.77 
  -6  -1  -4   51.08    3.73 
  -6  -1  -4   46.13    3.51 
  -6  -1  -5   26.58    2.50 
  -6  -1  -5   22.97    2.60 
  -6  -1  -5   27.85    2.41 
  -6  -1  -6  106.42    6.36 
  -6  -1  -6  125.86    6.60 
  -6  -1  -6  100.67    6.64 
  -6  -1  -6  115.32    6.59 
   6  -1   7   34.71    4.13 
  -6  -1  -7   24.28    2.41 
   6  -1   7   26.05    4.00 
   6  -1   7   29.49    5.26 
  -6  -1  -7   27.05    2.62 
   6  -1   8    0.90    2.20 
   6  -1   8    4.32    2.00 
  -6  -1  -8    4.00    1.24 
   6  -1   8    9.58    2.40 
   6  -1   8    7.11    1.83 
  -6  -1  -8    3.62    1.23 
   6  -1   9    2.19    1.13 
   6  -1   9    3.01    1.33 
   6  -1   9    1.14    1.36 
   6  -1   9    2.80    1.36 
   6  -1   9    2.76    1.17 
   6  -1   9    2.03    1.14 
   6   0  -9  111.76    6.90 
  -6   0   9  100.83    6.79 
  -6   0   9  104.59    6.93 
  -6   0   9  121.57    6.91 
  -6   0   9  107.63    6.83 
  -6   0   9  105.77    7.16 
  -6   0   8   -0.14    2.14 
   6   0  -8   -0.45    2.02 
   6   0  -8    0.20    1.72 
  -6   0   8    0.71    2.07 
  -6   0   8    1.31    1.51 
  -6   0   8    0.90    1.79 
  -6   0   8   -0.22    1.58 
  -6   0   8    1.61    1.54 
  -6   0   7   75.56    4.95 
  -6   0   7   76.97    4.97 
  -6   0   7   61.99    5.27 
  -6   0   7   63.15    4.83 
  -6   0   7   70.20    5.29 
  -6   0   6  332.72   17.63 
  -6   0   6  379.79   18.09 
  -6   0   6  288.75   17.82 
  -6   0   6  305.05   17.94 
  -6   0   6  308.08   17.51 
  -6   0   6  360.42   17.65 
  -6   0   6  256.70   17.47 
  -6   0   5   29.80    2.75 
  -6   0   5   29.53    3.01 
  -6   0   5   28.19    3.22 
  -6   0   5   34.39    2.79 
  -6   0   5   24.31    3.02 
  -6   0   5   27.66    2.98 
  -6   0   4   16.59    2.32 
  -6   0   4   20.68    2.19 
  -6   0   4   16.25    2.47 
  -6   0   4   21.92    2.58 
  -6   0   4   20.65    2.03 
  -6   0   4   17.35    1.98 
  -6   0   4   18.31    2.33 
  -6   0   4   18.65    2.54 
  -6   0   4   16.86    2.28 
  -6   0   3    2.59    1.29 
  -6   0   3    0.79    0.88 
  -6   0   3    1.65    1.11 
  -6   0   3    2.46    1.12 
  -6   0   3    2.98    1.22 
  -6   0   3    1.48    1.39 
  -6   0   3    1.01    1.49 
  -6   0   3    2.54    1.26 
  -6   0   3    1.36    1.58 
  -6   0   3    1.81    1.57 
   6   0  -3    2.07    1.22 
  -6   0   3    2.81    1.08 
  -6   0   3    2.20    1.10 
  -6   0   3    3.76    1.79 
  -6   0   2  157.11    9.87 
  -6   0   2  195.45   10.03 
  -6   0   2  183.16    9.98 
  -6   0   2  159.37    9.89 
   6   0  -2  191.85   10.32 
  -6   0   2  180.58    9.87 
   6   0  -2  198.42   10.06 
  -6   0   2  153.60    9.89 
  -6   0   2  172.04    9.91 
  -6   0   2  137.36    9.92 
  -6   0   2  211.73    9.98 
  -6   0   2  149.23   10.24 
  -6   0   2  198.61    9.99 
  -6   0   1   35.45    2.67 
  -6   0   1   27.93    2.54 
  -6   0   1   47.67    2.86 
  -6   0   1   42.77    2.70 
   6   0  -1   38.05    2.75 
  -6   0   1   32.42    2.61 
  -6   0   1   33.48    2.86 
  -6   0   1   27.85    5.59 
  -6   0   1   39.59    2.67 
  -6   0   1   32.42    2.69 
  -6   0   1   41.34    2.74 
   6   0  -1   42.40    3.08 
  -6   0   0   88.58    6.07 
  -6   0   0   66.83    8.91 
  -6   0   0  112.90    6.11 
  -6   0   0   96.17    6.10 
  -6   0   0   81.07    6.21 
  -6   0   0  108.44    6.35 
  -6   0   0  122.65    6.16 
  -6   0   0  120.19    6.13 
  -6   0  -1  121.57    9.28 
   6   0   1  193.70    9.27 
  -6   0  -1  142.91    9.08 
  -6   0  -1  123.38   10.49 
  -6   0  -1  135.10    9.38 
  -6   0  -1  202.88    9.28 
  -6   0  -1  221.68    9.39 
   6   0   1  186.51    9.35 
  -6   0  -1  169.69    9.36 
  -6   0  -1  196.95    9.63 
  -6   0  -1  152.73    9.25 
  -6   0  -1  130.07    9.02 
  -6   0  -2    0.96    2.70 
   6   0   2   -0.43    1.13 
  -6   0  -2    0.87    0.82 
   6   0   2    0.12    0.85 
  -6   0  -2    0.51    0.98 
   6   0   2    0.04    0.88 
  -6   0  -2    2.29    2.94 
  -6   0  -2    1.05    1.07 
  -6   0  -2   -0.07    0.95 
  -6   0  -2   -0.34    1.93 
  -6   0  -2    1.90    1.00 
  -6   0  -3    4.14    2.34 
  -6   0  -3    5.36    1.30 
  -6   0  -3    3.46    1.18 
  -6   0  -3    3.29    1.68 
  -6   0  -3    3.58    1.21 
   6   0   3    2.82    1.25 
  -6   0  -3    5.91    1.58 
   6   0   3    5.71    2.08 
  -6   0  -3    5.28    1.02 
  -6   0  -3    2.73    1.18 
  -6   0  -3    2.68    1.11 
  -6   0  -3    5.53    1.24 
  -6   0  -4   80.13    4.81 
  -6   0  -4   74.71    4.71 
  -6   0  -4   72.19    4.82 
  -6   0  -4   81.38    5.07 
  -6   0  -4   64.62    4.67 
   6   0   5   78.94    6.57 
  -6   0  -5   82.07    4.99 
  -6   0  -5   73.06    4.99 
  -6   0  -5   67.46    4.85 
  -6   0  -5   87.61    5.22 
  -6   0  -6    1.74    1.40 
  -6   0  -6    3.17    1.45 
   6   0   6    1.24    2.08 
  -6   0  -6    1.73    1.47 
  -6   0  -6    2.09    1.16 
   6   0   6    2.50    3.16 
  -6   0  -7   23.35    2.22 
   6   0   7   28.33    2.45 
  -6   0  -7   20.69    2.20 
  -6   0  -7   19.73    2.01 
   6   0   7   25.45    2.88 
   6   0   7   27.00    3.06 
  -6   0  -7   19.68    2.20 
   6   0   7   28.81    2.84 
   6   0   8   46.17    3.58 
   6   0   8   39.50    3.56 
  -6   0  -8   32.87    3.13 
  -6   0  -8   42.97    3.23 
   6   0   8   57.11    3.54 
   6   0   8   58.74    3.65 
   6   0   8   60.80    3.63 
   6   0   9    0.88    1.14 
   6   0   9    0.43    1.25 
   6   0   9   -1.22    1.40 
   6   0   9    0.04    1.18 
  -6   0  -9    0.19    0.83 
   6   0   9   -0.15    1.13 
   6   0   9    0.40    1.08 
  -6   1   9   11.83    1.71 
   6   1  -9   13.97    2.18 
  -6   1   9   12.64    1.74 
   6   1  -9   16.08    2.27 
  -6   1   9   12.15    2.16 
  -6   1   9   12.83    1.67 
   6   1  -9   12.72    1.97 
  -6   1   9   16.37    1.95 
  -6   1   8    1.08    1.53 
   6   1  -8   -0.42    2.12 
  -6   1   8    1.42    1.62 
  -6   1   8    0.71    2.07 
  -6   1   8    1.68    1.59 
   6   1  -8    1.84    1.65 
  -6   1   8    0.76    1.76 
  -6   1   8    2.62    1.47 
   6   1  -8    1.50    2.01 
   6   1  -7   14.72    2.41 
  -6   1   7   14.21    2.28 
  -6   1   7   13.60    2.06 
  -6   1   7   10.75    2.15 
  -6   1   7   14.12    2.60 
  -6   1   7   10.01    2.56 
  -6   1   6    4.04    1.56 
  -6   1   6    3.81    2.29 
  -6   1   6    3.35    2.28 
  -6   1   6    3.54    1.68 
  -6   1   6    4.30    1.78 
  -6   1   5  134.17    8.80 
  -6   1   5  139.02    8.80 
  -6   1   5  147.57    9.05 
  -6   1   5  154.71    9.38 
  -6   1   5  169.87    9.06 
  -6   1   5  168.26    9.20 
  -6   1   5  149.88    9.34 
  -6   1   5  161.35    9.48 
  -6   1   4    5.85    1.36 
  -6   1   4    7.37    2.07 
  -6   1   4    6.29    1.93 
  -6   1   4    7.28    1.49 
  -6   1   4    6.68    1.43 
  -6   1   4    6.58    1.72 
  -6   1   4    7.74    1.67 
  -6   1   4    5.58    1.60 
  -6   1   4    8.06    1.80 
  -6   1   3    0.72    1.07 
  -6   1   3    0.73    1.11 
  -6   1   3   -0.16    1.07 
  -6   1   3    0.30    1.36 
  -6   1   3    0.28    1.52 
  -6   1   3    0.40    1.25 
  -6   1   3    1.02    1.30 
  -6   1   3    0.34    1.26 
  -6   1   3    0.12    0.92 
   6   1  -3    0.76    0.98 
  -6   1   2   89.51    5.47 
   6   1  -2   97.98    5.75 
  -6   1   2   96.06    5.63 
   6   1  -2   99.20    6.00 
  -6   1   2   94.40    5.57 
  -6   1   2   76.97    5.77 
  -6   1   2   91.96    5.47 
  -6   1   2   89.23    5.63 
   6   1  -1    0.23    0.90 
  -6   1   1   -0.18    0.92 
  -6   1   1   -0.62    0.83 
  -6   1   1   -0.59    1.17 
  -6   1   1    1.16    0.93 
  -6   1   1    1.05    3.65 
   6   1  -1   -0.29    1.18 
  -6   1   1   -0.16    0.72 
  -6   1   1    0.07    0.79 
  -6   1   0  108.71    6.61 
  -6   1   0   92.66    9.49 
  -6   1   0   98.22    6.41 
  -6   1   0  110.37    6.52 
  -6   1   0  131.11    6.47 
   6   1   0  104.95    6.61 
   6   1   0  110.57    6.61 
  -6   1   0  120.72    6.85 
  -6   1  -1  162.89    8.15 
   6   1   1  128.35    7.82 
  -6   1  -1  144.64    8.17 
  -6   1  -1  117.67    9.09 
   6   1   1  133.77    7.92 
   6   1   1  136.71    7.95 
  -6   1  -1  133.47    7.74 
  -6   1  -1  124.98    7.81 
  -6   1  -1  145.23    7.89 
  -6   1  -2    9.90    1.45 
   6   1   2    7.47    1.24 
   6   1   2    4.47    1.69 
  -6   1  -2    7.44    1.60 
  -6   1  -2    7.28    2.50 
  -6   1  -2    7.10    1.21 
  -6   1  -2   11.31    2.91 
  -6   1  -2    9.67    1.71 
  -6   1  -2    5.88    2.93 
   6   1   2    6.26    1.24 
  -6   1  -2    8.08    1.31 
  -6   1  -2    9.47    1.29 
  -6   1  -2    7.54    1.33 
  -6   1  -3   95.79    5.95 
   6   1   3   84.22    5.29 
  -6   1  -3  101.65    6.23 
  -6   1  -4   56.48    4.04 
  -6   1  -4   66.10    5.39 
  -6   1  -4   55.14    3.68 
   6   1   4   47.49    3.81 
  -6   1  -4   47.75    3.77 
  -6   1  -4   61.78    3.83 
  -6   1  -5   26.35    2.35 
   6   1   5   24.16    2.93 
   6   1   5   27.83    2.58 
   6   1   5   30.34    2.54 
  -6   1  -5   27.22    2.66 
  -6   1  -5   27.41    4.04 
   6   1   5   19.79    2.37 
  -6   1  -5   29.49    3.54 
  -6   1  -6  112.78    7.13 
   6   1   6  128.71    7.43 
   6   1   6  125.99    7.31 
   6   1   6  113.08    7.31 
   6   1   6  115.04    7.24 
  -6   1  -6  118.56    7.40 
  -6   1  -6  127.09    7.19 
  -6   1  -7   23.12    2.32 
   6   1   7   32.93    2.79 
   6   1   7   32.40    2.78 
  -6   1  -7   34.25    2.74 
   6   1   7   35.79    2.96 
   6   1   7   34.77    2.80 
  -6   1  -7   27.81    2.53 
  -6   1  -7   27.25    2.51 
  -6   1  -8    2.74    1.20 
   6   1   8    5.74    1.42 
  -6   1  -8    5.01    1.25 
   6   1   8    5.85    1.54 
   6   1   8    5.45    1.63 
   6   1   8    4.67    1.62 
  -6   1  -8    4.44    1.21 
   6   1   8    5.88    1.48 
   6   1   9    4.49    1.38 
   6   1   9    3.04    1.18 
  -6   1  -9    1.04    0.85 
   6   1   9    2.16    1.17 
  -6   1  -9    1.50    0.85 
   6   1   9    1.83    1.15 
  -6   2   9   13.71    1.85 
   6   2  -9   22.03    2.24 
  -6   2   9   18.08    2.30 
  -6   2   9   19.08    2.14 
  -6   2   9   17.40    1.98 
  -6   2   8   20.54    2.53 
   6   2  -8   32.32    2.78 
   6   2  -8   32.34    2.94 
  -6   2   8   25.11    2.94 
  -6   2   8   19.59    2.39 
  -6   2   8   25.01    2.78 
  -6   2   8   24.21    2.57 
  -6   2   8   23.31    2.43 
  -6   2   7    9.60    1.92 
   6   2  -7   14.29    2.38 
  -6   2   7    5.94    1.60 
  -6   2   7    9.45    2.18 
  -6   2   7   11.85    2.36 
  -6   2   7   10.13    1.84 
   6   2  -7   13.53    2.53 
   6   2  -7    8.42    2.46 
  -6   2   7    7.78    2.49 
  -6   2   6    6.57    1.96 
  -6   2   6    9.01    1.85 
  -6   2   6    8.02    2.38 
  -6   2   6    8.86    1.65 
  -6   2   6    8.68    1.82 
   6   2  -6    5.56    2.71 
  -6   2   6    5.44    2.44 
   6   2  -6    8.12    2.17 
  -6   2   6    7.24    2.03 
  -6   2   5  232.02   12.63 
  -6   2   5  194.19   11.86 
  -6   2   5  246.18   12.17 
  -6   2   5  220.33   12.06 
  -6   2   5  203.17   12.47 
  -6   2   5  181.10   12.08 
  -6   2   4   47.71    3.76 
   6   2  -4   38.50    3.20 
  -6   2   4   42.56    3.09 
   6   2  -4   32.99    2.97 
  -6   2   4   43.43    2.94 
  -6   2   4   36.47    2.98 
  -6   2   4   34.31    3.22 
  -6   2   4   37.89    3.55 
  -6   2   3   -0.17    1.11 
  -6   2   3   -0.32    1.00 
  -6   2   3    1.30    1.34 
  -6   2   3   -1.24    1.71 
  -6   2   3   -0.32    1.52 
  -6   2   2  143.53    8.02 
  -6   2   2  141.56    8.40 
   6   2  -2  130.00    8.21 
  -6   2   2  141.66    8.18 
   6   2  -1   30.22    2.72 
   6   2  -1   29.22    2.55 
   6   2  -1   31.04    2.58 
   6   2   0   74.35    4.46 
   6   2   0   73.38    4.39 
  -6   2   0   57.77    4.17 
   6   2   0   61.88    4.46 
  -6   2   0   61.44    4.25 
  -6   2   0   66.63    4.12 
  -6   2   0   58.98    4.25 
  -6   2  -1   35.66    2.60 
  -6   2  -1   30.38    3.11 
  -6   2  -1   29.24    3.01 
  -6   2  -1   32.72    2.83 
  -6   2  -1   35.25    2.64 
  -6   2  -1   31.91    3.01 
   6   2   1   32.78    2.73 
   6   2   1   31.02    2.77 
  -6   2  -1   39.74    2.70 
  -6   2  -1   36.74    2.69 
  -6   2  -2  172.38    9.53 
  -6   2  -2  122.74   10.18 
  -6   2  -2  178.09    9.28 
  -6   2  -2  168.80    9.10 
  -6   2  -2  188.00    9.44 
   6   2   2  131.85    9.17 
  -6   2  -2  158.31    9.22 
  -6   2  -2  158.75    9.28 
  -6   2  -3  114.39    5.73 
  -6   2  -3   89.11    5.86 
  -6   2  -3   93.98    5.66 
  -6   2  -3   99.73    5.53 
   6   2   3   81.44    5.47 
  -6   2  -3   92.61    5.89 
   6   2   3   73.54    5.31 
   6   2   4    3.19    1.34 
  -6   2  -4    3.54    2.07 
   6   2   4    3.90    1.40 
   6   2   4    3.31    1.17 
  -6   2  -4    2.49    1.26 
   6   2   4    1.40    1.34 
  -6   2  -4    3.76    1.48 
   6   2   5    3.01    1.32 
  -6   2  -5    0.17    1.27 
  -6   2  -5    1.75    5.34 
   6   2   5    1.67    1.35 
  -6   2  -5    3.36    1.69 
  -6   2  -5    2.23    1.32 
   6   2   5    2.42    1.43 
  -6   2  -5    3.96    5.08 
   6   2   5    1.46    1.47 
  -6   2  -6    3.52    1.72 
   6   2   6    3.00    1.48 
   6   2   6    4.68    1.54 
  -6   2  -6    3.15    1.63 
  -6   2  -6    3.52    1.28 
   6   2   6    3.43    1.38 
   6   2   6    3.14    1.61 
   6   2   6    2.16    1.60 
  -6   2  -6    2.85    4.08 
  -6   2  -7    3.58    1.48 
  -6   2  -7    2.93    1.38 
   6   2   7    5.27    1.49 
  -6   2  -7    5.19    1.33 
   6   2   7    5.51    1.54 
   6   2   7    4.74    1.68 
   6   2   7    3.85    1.48 
   6   2   7    3.14    1.57 
  -6   2  -7    4.71    1.50 
  -6   2  -7    4.14    1.19 
  -6   2  -8    6.03    1.11 
   6   2   8   10.52    1.50 
   6   2   8    9.81    1.59 
  -6   2  -8    6.37    1.24 
   6   2   8    6.74    1.51 
  -6   2  -8    4.85    1.26 
  -6   2  -8    7.79    1.39 
  -6   2  -8    5.17    1.29 
   6   2   8    7.50    1.56 
   6   2   8    9.59    1.68 
   6   2   9    7.44    1.33 
   6   3  -8    0.14    1.84 
  -6   3   8   -0.34    1.81 
   6   3  -8   -0.13    1.62 
   6   3  -8    1.96    1.63 
  -6   3   8    1.77    1.48 
   6   3  -8    1.26    1.51 
  -6   3   8   -0.05    1.43 
   6   3  -7    3.90    1.91 
  -6   3   7    2.05    1.29 
   6   3  -7    3.19    2.37 
  -6   3   7    3.31    2.11 
   6   3  -7    4.21    1.89 
  -6   3   7    2.40    1.60 
   6   3  -7    4.41    2.01 
  -6   3   7    0.28    1.74 
  -6   3   6   15.80    2.32 
  -6   3   6   11.21    1.87 
  -6   3   6   14.84    2.30 
  -6   3   6   12.52    1.86 
   6   3  -6   12.66    1.70 
   6   3  -6   15.61    3.09 
  -6   3   6   18.21    2.77 
  -6   3   6   11.90    2.01 
  -6   3   6   15.74    2.50 
   6   3  -6   13.79    2.57 
  -6   3   5   63.69    4.73 
  -6   3   5   51.96    4.29 
  -6   3   5   64.20    4.40 
  -6   3   5   61.88    5.02 
   6   3  -5   66.78    5.43 
   6   3  -5   79.59    4.54 
  -6   3   5   66.42    5.03 
   6   3  -5   69.19    4.56 
  -6   3   5   64.53    4.75 
   6   3  -4    1.04    1.52 
  -6   3   4    2.14    1.89 
  -6   3   4    1.65    1.53 
  -6   3   4    3.53    2.14 
   6   3  -4    2.59    1.36 
  -6   3   4    0.88    1.69 
   6   3  -3    3.67    1.61 
  -6   3   3    3.68    1.48 
   6   3  -3    4.88    1.59 
   6   3  -3    3.04    1.26 
  -6   3   3    2.59    1.66 
  -6   3   3    5.23    2.13 
  -6   3   2    0.32    1.69 
   6   3  -2    1.06    1.24 
  -6   3   2    1.73    1.08 
   6   3  -1   55.27    3.82 
   6   3  -1   54.73    3.70 
  -6   3   1   54.71    3.49 
  -6   3   1   42.76    3.57 
   6   3   0   90.14    5.50 
   6   3   0   82.45    5.33 
  -6   3   0   76.03    5.54 
  -6   3   0   88.44    5.14 
  -6   3   0   81.27    5.19 
  -6   3  -1  105.67    8.09 
  -6   3  -1  131.26    7.09 
  -6   3  -1  108.18    7.11 
  -6   3  -1  130.03    7.02 
  -6   3  -1  129.64    7.32 
  -6   3  -1  115.48    7.15 
  -6   3  -1  108.22    7.01 
  -6   3  -2    1.95    1.24 
  -6   3  -2    0.99    2.87 
  -6   3  -2    1.63    4.90 
  -6   3  -2    3.40    2.76 
  -6   3  -2    1.82    2.58 
  -6   3  -2    1.80    1.35 
   6   3   2    1.40    1.19 
  -6   3  -2    2.40    1.59 
  -6   3  -3   96.40    6.46 
  -6   3  -3   86.12    6.14 
  -6   3  -3   94.34    6.00 
  -6   3  -3  100.96    5.71 
  -6   3  -3   98.85    5.81 
  -6   3  -3  101.36    5.78 
  -6   3  -3   85.24    6.11 
  -6   3  -4   42.45    4.63 
   6   3   4   34.81    3.03 
  -6   3  -4   50.32    3.22 
   6   3   4   35.05    2.89 
   6   3   4   34.58    2.89 
   6   3   4   37.51    3.03 
  -6   3  -4   41.31    3.22 
  -6   3  -4   45.10    3.49 
  -6   3  -4   42.77    3.51 
   6   3   5   45.05    3.67 
  -6   3  -5   58.09    3.70 
   6   3   5   45.56    3.68 
  -6   3  -5   52.02    6.11 
  -6   3  -5   55.70    3.71 
   6   3   5   49.53    3.62 
  -6   3  -5   55.51    3.87 
  -6   3  -6   32.52    3.11 
   6   3   6   31.21    2.88 
  -6   3  -6   34.55    2.68 
  -6   3  -6   36.94    5.89 
  -6   3  -6   33.31    3.01 
   6   3   6   35.64    2.92 
  -6   3  -6   31.21    5.44 
   6   3   7   14.48    1.82 
   6   3   7   15.08    1.98 
   6   3   7   10.18    1.51 
  -6   3  -7   13.22    1.58 
  -6   3  -7   16.12    1.93 
  -6   3  -7   10.97    1.70 
   6   3   7   15.77    1.80 
  -6   3  -7   16.37    1.68 
  -6   3  -7   11.04    2.36 
   6   3   7   12.60    1.72 
   6   3   8    5.09    1.24 
   6   3   8    3.71    1.13 
  -6   3  -8    3.26    1.01 
  -6   3  -8    1.70    1.04 
  -6   3  -8    4.61    1.08 
  -6   3  -8    3.85    0.93 
   6   3   8    2.82    1.19 
  -6   3  -8    6.23    1.26 
   6   4  -7    0.04    1.37 
   6   4  -7    0.52    1.05 
  -6   4   7    1.92    1.43 
   6   4  -7    1.69    1.38 
  -6   4   7   -0.06    1.39 
  -6   4   7    2.57    1.73 
   6   4  -7    0.65    1.91 
  -6   4   7    1.21    1.29 
  -6   4   6   31.83    2.99 
  -6   4   6   36.79    3.25 
  -6   4   6   31.61    2.98 
   6   4  -6   38.43    3.09 
   6   4  -6   43.19    3.06 
  -6   4   6   32.85    3.33 
   6   4  -6   46.91    3.66 
   6   4  -6   29.31    2.54 
  -6   4   6   28.63    3.02 
   6   4  -6   32.18    2.68 
   6   4  -6   39.99    3.05 
   6   4  -6   34.30    3.29 
  -6   4   5    1.32    1.70 
  -6   4   5    2.79    1.77 
   6   4  -5    3.95    2.16 
   6   4  -5    3.73    1.43 
  -6   4   5    3.55    2.15 
  -6   4   5    2.24    1.76 
  -6   4   5    3.43    1.60 
   6   4  -5    3.17    1.23 
   6   4  -5    2.63    1.75 
  -6   4   4   -0.25    1.72 
  -6   4   4    1.13    1.18 
   6   4  -4    0.82    1.43 
   6   4  -4   -0.69    2.63 
  -6   4   4   -0.73    2.04 
  -6   4   4    0.07    1.63 
  -6   4   4    1.36    1.74 
  -6   4   4   -0.75    1.41 
   6   4  -4   -0.15    1.27 
  -6   4   3    5.26    1.67 
   6   4  -3    7.53    1.82 
  -6   4   3    3.11    1.38 
   6   4  -3    4.89    1.60 
  -6   4   3    5.77    2.24 
   6   4  -3    2.64    1.33 
  -6   4   3    5.25    1.81 
   6   4  -2    4.75    1.48 
  -6   4   2    8.03    2.19 
   6   4  -2    3.82    1.50 
   6   4  -2    4.85    1.42 
   6   4  -2    4.71    1.67 
  -6   4   2    4.11    1.53 
  -6   4   2    5.27    1.27 
  -6   4   1   32.64    3.11 
  -6   4   1   27.76    2.89 
  -6   4   1   30.21    2.56 
   6   4  -1   35.43    3.00 
   6   4  -1   29.77    2.72 
  -6   4   0    3.67    1.80 
   6   4   0    1.93    1.60 
   6   4   0    2.34    1.49 
  -6   4   0    2.86    2.71 
  -6   4   0    2.68    1.63 
  -6   4  -1    6.19    1.23 
  -6   4  -1    6.21    2.23 
   6   4   1    4.14    1.77 
   6   4   1    7.30    1.75 
  -6   4  -1    6.86    1.62 
   6   4   1    6.30    1.45 
  -6   4  -1    7.83    2.45 
  -6   4  -1    7.41    5.01 
  -6   4  -1    4.99    2.01 
  -6   4  -2   40.54    3.83 
  -6   4  -2   44.65    3.37 
  -6   4  -2   44.57    6.96 
   6   4   2   40.01    3.45 
  -6   4  -2   42.38    3.37 
  -6   4  -2   38.26    4.13 
  -6   4  -2   44.48    4.19 
  -6   4  -2   50.75    3.29 
   6   4   3   -0.45    1.44 
  -6   4  -3    0.25    1.91 
  -6   4  -3    0.57    1.48 
  -6   4  -3    0.14    1.18 
  -6   4  -3   -0.05    1.16 
   6   4   3   -0.35    1.30 
  -6   4  -3    4.15    4.03 
  -6   4  -4   81.90    5.55 
   6   4   4   80.04    5.44 
   6   4   4   70.85    5.30 
  -6   4  -4   85.67    6.54 
  -6   4  -4  100.11    5.41 
  -6   4  -4   86.50    6.43 
  -6   4  -4   82.03    5.33 
  -6   4  -5   46.94    3.04 
  -6   4  -5   41.80    3.25 
   6   4   5   33.76    3.02 
   6   4   5   36.96    3.01 
  -6   4  -5   38.85    3.03 
  -6   4  -5   45.15    5.69 
   6   4   5   34.51    2.86 
   6   4   6    3.82    1.26 
  -6   4  -6    4.51    5.11 
  -6   4  -6    6.60    1.54 
   6   4   6    5.10    1.25 
  -6   4  -6    4.89    1.90 
  -6   4  -6    5.82    1.24 
  -6   4  -6    5.29    1.31 
  -6   4  -6    7.88    4.54 
   6   4   7    2.83    1.23 
   6   4   7    1.14    1.08 
  -6   4  -7    1.28    0.95 
  -6   4  -7    0.60    1.97 
   6   4   7    2.07    1.02 
  -6   4  -7    2.22    1.16 
  -6   4  -7    2.09    0.95 
  -6   5   6    1.89    1.56 
   6   5  -6    4.35    1.68 
   6   5  -5   12.28    1.57 
  -6   5   5   13.37    1.97 
   6   5  -5   17.78    1.80 
   6   5  -5   19.56    1.77 
  -6   5   5    9.23    1.58 
  -6   5   5   18.71    2.08 
   6   5  -5   22.15    2.48 
  -6   5   5   18.02    2.30 
   6   5  -4   28.04    2.23 
  -6   5   4   20.53    2.30 
   6   5  -4   24.35    2.22 
  -6   5   4   19.09    2.26 
  -6   5   4   26.58    2.55 
   6   5  -4   21.50    1.94 
   6   5  -4   29.51    2.85 
  -6   5   4   22.40    2.76 
   6   5  -4   26.65    2.83 
   6   5  -4   21.81    2.24 
   6   5  -3   17.25    1.90 
  -6   5   3   11.69    1.95 
   6   5  -3   15.90    2.56 
  -6   5   3   15.95    2.43 
  -6   5   3   14.69    2.17 
   6   5  -3   15.14    1.75 
  -6   5   2   12.81    1.83 
   6   5  -2   17.64    1.86 
   6   5  -2   15.22    2.03 
  -6   5   2   16.27    2.29 
  -6   5   2   18.01    2.58 
   6   5  -2   15.89    2.52 
  -6   5   2   16.74    2.32 
   6   5  -2   16.34    1.91 
  -6   5   1    7.13    1.68 
  -6   5   1    4.60    2.49 
   6   5  -1    6.04    1.51 
  -6   5   1    6.15    1.82 
   6   5  -1    7.57    1.57 
   6   5  -1    4.34    1.48 
   6   5  -1    6.07    1.92 
   6   5  -1    6.20    1.52 
   6   5   0    2.15    1.33 
   6   5   0    1.48    1.28 
   6   5   0    2.30    1.05 
  -6   5   0    0.94    2.08 
   6   5   0    2.78    1.51 
   6   5   0    2.30    1.39 
  -6   5   0    1.98    1.88 
   6   5   0    2.85    1.32 
  -6   5   0    4.03    4.21 
  -6   5  -1   31.20    3.00 
  -6   5  -1   32.73    3.20 
  -6   5  -1   34.68    2.59 
   6   5   1   28.53    2.60 
  -6   5  -1   34.27    6.86 
   6   5   1   28.64    2.78 
   6   5   1   24.20    2.56 
   6   5   1   27.48    2.47 
   6   5   1   28.79    2.54 
  -6   5  -1   38.13    3.39 
   6   5   1   21.32    2.41 
   6   5   2    4.18    1.51 
   6   5   2    3.01    1.33 
  -6   5  -2    9.10    3.45 
  -6   5  -2    9.20    2.91 
   6   5   2    4.62    1.19 
  -6   5  -2    8.12    3.38 
  -6   5  -2    5.79    1.80 
   6   5   2    4.11    1.37 
  -6   5  -2    8.36    1.28 
   6   5   3   16.29    2.02 
   6   5   3   17.84    2.22 
   6   5   3   21.60    2.26 
  -6   5  -3   33.98    4.82 
   6   5   3   17.59    2.12 
  -6   5  -3   24.73    4.04 
  -6   5  -3   25.04    2.51 
  -6   5  -3   29.37    4.11 
  -6   5  -3   31.52    2.18 
   6   5   4    2.75    0.94 
  -6   5  -4    6.58    1.20 
  -6   5  -4    3.98    1.27 
   6   5   4    2.92    1.25 
   6   5   4    3.30    1.22 
   6   5   4    3.11    1.20 
  -6   5  -4    5.05    3.93 
  -6   5  -4    3.98    4.23 
   6   5   4    2.01    1.17 
  -6   5  -4    5.51    2.01 
  -6   5  -5   33.27    2.08 
  -6   5  -5   37.31    1.95 
   6   5   5   20.95    1.68 
  -6   5  -5   37.94    1.91 
   6   5   5   26.29    1.92 
   6   5   5   19.13    1.81 
  -6   5  -5   36.14    4.55 
  -6   5  -6   19.06    3.79 
  -6   5  -6   19.30    1.95 
   6   6  -3    5.39    1.06 
  -6   6   3    6.69    1.95 
   6   6  -3    3.36    0.98 
   6   6  -2    3.09    1.00 
   6   6  -2    4.54    1.04 
   6   6  -2    3.83    1.04 
  -6   6   2    6.02    2.66 
  -6   6   2    3.24    1.66 
   6   6  -2    4.13    1.02 
   6   6  -2    5.01    1.30 
  -6   6   1    3.15    1.80 
  -6   6   1    0.14    3.92 
  -6   6   1    2.30    1.86 
  -6   6   1   -3.28    1.33 
   6   6  -1    2.09    0.94 
   6   6  -1    0.51    0.90 
   6   6  -1    1.81    0.99 
   6   6  -1    0.78    1.02 
  -6   6   0    1.20    2.05 
  -6   6   0    0.85    5.22 
  -6   6   0    1.71    2.24 
  -6   6   0    0.09    2.41 
   6   6   0    1.15    0.85 
   6   6   0   -0.47    0.48 
   6   6   0    0.36    0.96 
   6   6   0    1.71    1.03 
   6   6   1    2.99    1.07 
  -6   6  -1    9.31    2.93 
  -6   6  -1   12.80    4.83 
  -6   6  -1    8.01    2.58 
   6   6   1    5.31    1.23 
  -6   6  -1    9.44    3.02 
   6   6   1    5.32    1.11 
  -6   6  -2    1.04    1.43 
  -6   6  -2    1.63    3.52 
   6   6   2    0.82    0.83 
   6   6   2    0.51    0.96 
   6   6   2   -0.50    0.80 
   6   6   3    1.44    0.92 
  -6   6  -3   -2.85    3.32 
  -6   6  -3    2.22    1.42 
  -6   6  -3    3.51    3.44 
   6   6   3    1.16    0.91 
  -7  -5   4   10.93    1.59 
  -7  -5   4   10.68    1.75 
  -7  -5   4    9.00    1.70 
  -7  -5   3   95.86    5.93 
  -7  -5   3   99.68    6.25 
  -7  -5   3  105.53    6.23 
  -7  -5   3  101.91    6.07 
  -7  -5   3   95.51    6.17 
  -7  -5   2    6.30    1.43 
  -7  -5   2    8.86    1.63 
  -7  -5   2    7.58    1.35 
  -7  -5   2    4.94    1.56 
  -7  -5   2    5.71    1.64 
  -7  -5   1   62.18    4.22 
  -7  -5   1   71.14    4.42 
  -7  -5   1   64.96    4.34 
  -7  -5   1   55.05    4.03 
  -7  -5   0   82.16    4.82 
  -7  -5   0   71.87    4.73 
  -7  -5   0   78.42    4.68 
  -7  -5   0   77.99    4.88 
  -7  -5   0   87.50    4.91 
  -7  -5  -1   40.43    2.62 
  -7  -5  -1   38.91    2.87 
  -7  -5  -1   41.99    2.81 
  -7  -5  -2    6.08    1.37 
  -7  -5  -2    4.96    1.25 
  -7  -5  -2    4.69    1.38 
  -7  -5  -2    7.46    1.34 
  -7  -5  -3    6.68    1.29 
  -7  -5  -3    5.61    1.11 
  -7  -5  -3    5.11    1.17 
  -7  -5  -4    1.33    0.94 
  -7  -4   6   15.96    1.96 
  -7  -4   5   31.87    2.40 
  -7  -4   5   29.46    2.59 
  -7  -4   5   28.35    2.79 
  -7  -4   4   -0.32    1.61 
  -7  -4   4    0.07    1.92 
  -7  -4   4   -0.67    1.34 
  -7  -4   4    0.32    1.47 
  -7  -4   4    0.62    1.12 
  -7  -4   4    0.39    1.09 
  -7  -4   4    1.54    1.82 
  -7  -4   3  127.88    8.16 
  -7  -4   3  116.14    7.68 
  -7  -4   3  145.81    7.84 
  -7  -4   3  111.00    7.61 
  -7  -4   3   99.60    7.32 
  -7  -4   3  142.46    7.70 
  -7  -4   3  141.50    7.58 
  -7  -4   3  124.63    7.51 
  -7  -4   2   88.15    6.26 
  -7  -4   2   92.45    5.52 
  -7  -4   2   80.26    5.58 
  -7  -4   2   84.44    5.42 
  -7  -4   2   73.94    5.35 
  -7  -4   2   93.47    5.64 
  -7  -4   2   73.40    5.45 
  -7  -4   1    1.03    1.61 
  -7  -4   1    1.67    1.52 
  -7  -4   1    1.88    1.40 
  -7  -4   1    0.33    1.61 
  -7  -4   1    0.06    1.57 
  -7  -4   1    1.12    1.41 
  -7  -4   1    1.13    1.50 
  -7  -4   0    8.84    1.82 
  -7  -4   0   12.03    2.11 
  -7  -4   0   10.26    1.86 
  -7  -4   0   12.14    2.00 
  -7  -4   0   12.94    2.03 
  -7  -4  -1   29.49    2.78 
  -7  -4  -1   31.08    2.82 
  -7  -4  -1   29.96    2.83 
  -7  -4  -2   17.98    2.27 
  -7  -4  -2   14.38    2.06 
  -7  -4  -2   14.26    1.95 
  -7  -4  -3   41.56    3.43 
  -7  -4  -3   41.36    3.12 
  -7  -4  -3   45.31    3.44 
  -7  -4  -4    1.03    1.19 
  -7  -4  -4    0.35    1.23 
  -7  -4  -4    0.18    1.15 
  -7  -4  -5    0.53    1.02 
  -7  -4  -5   -0.44    1.08 
  -7  -4  -5    0.78    0.96 
  -7  -4  -6    2.22    0.98 
  -7  -3   7    1.33    1.43 
  -7  -3   7    0.11    1.03 
  -7  -3   7    3.09    1.22 
  -7  -3   7    2.01    1.70 
  -7  -3   6   -0.04    1.19 
  -7  -3   6    1.93    1.56 
  -7  -3   6    0.09    1.19 
  -7  -3   6   -1.89    2.02 
  -7  -3   6   -1.10    1.37 
  -7  -3   5    8.94    1.78 
  -7  -3   5    6.31    2.11 
  -7  -3   5    6.81    1.55 
  -7  -3   5    5.00    1.49 
  -7  -3   5    8.71    1.63 
  -7  -3   5    4.76    1.79 
  -7  -3   4   99.08    7.12 
  -7  -3   4  126.08    7.22 
  -7  -3   4  130.66    7.92 
  -7  -3   4  104.52    7.14 
  -7  -3   4  126.52    7.12 
  -7  -3   4  115.17    6.98 
  -7  -3   4  102.09    7.12 
  -7  -3   4  124.94    7.02 
  -7  -3   4   95.03    6.81 
  -7  -3   3   45.53    3.23 
  -7  -3   3   25.82    2.98 
  -7  -3   3   34.13    3.34 
  -7  -3   3   38.79    3.13 
  -7  -3   3   35.33    3.94 
  -7  -3   3   40.34    3.28 
  -7  -3   3   36.46    3.13 
  -7  -3   3   29.25    3.28 
  -7  -3   3   39.72    3.69 
  -7  -3   2  168.57    9.65 
  -7  -3   2  134.02    9.45 
  -7  -3   2  156.00    9.65 
  -7  -3   2  188.78    9.73 
  -7  -3   2  136.58   10.18 
  -7  -3   2  173.75    9.75 
  -7  -3   2  169.11   10.11 
  -7  -3   2  138.56    9.51 
  -7  -3   2  199.29    9.88 
  -7  -3   1   97.80    6.80 
  -7  -3   1  116.64    6.58 
  -7  -3   1   82.71    6.12 
  -7  -3   1  102.20    6.41 
  -7  -3   1   90.12    6.29 
  -7  -3   1  115.55    6.57 
  -7  -3   0  269.23   15.62 
  -7  -3   0  235.28   15.68 
  -7  -3   0  273.61   15.43 
  -7  -3   0  253.02   15.98 
  -7  -3   0  293.00   15.77 
  -7  -3  -1   42.50    3.72 
  -7  -3  -1   40.24    3.61 
  -7  -3  -1   47.73    3.47 
  -7  -3  -1   40.99    3.56 
  -7  -3  -1   41.88    3.57 
  -7  -3  -2    8.52    1.84 
  -7  -3  -2    8.58    2.00 
  -7  -3  -2   11.47    1.99 
  -7  -3  -2   10.19    1.63 
  -7  -3  -2   10.97    2.12 
  -7  -3  -2   10.74    1.90 
  -7  -3  -3   53.24    3.92 
  -7  -3  -3   42.50    3.68 
  -7  -3  -3   50.19    3.82 
  -7  -3  -3   55.90    4.05 
  -7  -3  -3   49.16    3.86 
  -7  -3  -4    3.79    1.42 
  -7  -3  -4    4.12    1.38 
  -7  -3  -4    3.03    1.39 
  -7  -3  -5    3.93    1.25 
  -7  -3  -5    4.58    1.18 
  -7  -3  -5    2.23    1.18 
  -7  -3  -6    2.03    0.77 
  -7  -3  -6    1.34    1.19 
  -7  -3  -7    3.07    1.03 
   7  -3   7    7.35    4.23 
  -7  -2   7   27.71    2.67 
  -7  -2   7   26.38    3.13 
  -7  -2   7   31.93    2.63 
  -7  -2   7   29.12    2.86 
  -7  -2   7   34.14    2.73 
  -7  -2   7   36.85    2.72 
  -7  -2   6   13.76    1.91 
  -7  -2   6   12.48    2.07 
  -7  -2   6   11.16    2.48 
  -7  -2   6   16.54    2.40 
  -7  -2   6   14.39    1.96 
  -7  -2   6   14.84    1.92 
  -7  -2   5   30.05    3.56 
  -7  -2   5   35.39    3.48 
  -7  -2   5   39.91    3.17 
  -7  -2   5   39.98    3.18 
  -7  -2   5   40.03    3.35 
  -7  -2   5   41.05    4.10 
  -7  -2   5   33.97    3.47 
  -7  -2   5   37.69    3.19 
  -7  -2   4    1.89    2.00 
  -7  -2   4    2.21    1.60 
  -7  -2   4    2.53    2.04 
  -7  -2   4    0.91    1.99 
  -7  -2   4    1.80    2.46 
  -7  -2   4    1.87    1.68 
  -7  -2   4    0.63    1.60 
  -7  -2   4    1.12    1.56 
  -7  -2   4    0.97    1.83 
  -7  -2   3  231.06   13.32 
  -7  -2   3  281.21   14.24 
  -7  -2   3  263.69   13.41 
  -7  -2   3  216.71   14.05 
  -7  -2   3  209.92   13.31 
  -7  -2   3  257.14   13.55 
  -7  -2   3  212.17   13.30 
  -7  -2   3  223.53   13.39 
  -7  -2   2  164.11   10.18 
  -7  -2   2  208.42   10.42 
  -7  -2   2  175.20   10.24 
  -7  -2   2  148.50   10.16 
  -7  -2   2  194.55   10.36 
  -7  -2   2  169.61   10.16 
  -7  -2   2  167.70   10.75 
  -7  -2   1   23.05    2.42 
  -7  -2   1   15.32    2.77 
  -7  -2   1   20.36    2.29 
  -7  -2   1   18.74    2.30 
  -7  -2   1   20.12    2.27 
  -7  -2   1   19.82    2.31 
  -7  -2   1   19.10    2.10 
  -7  -2   1   20.06    2.53 
  -7  -2   0    5.36    1.60 
  -7  -2   0    7.57    1.70 
  -7  -2   0    9.29    1.82 
  -7  -2   0   10.60    1.73 
  -7  -2   0    5.66    1.92 
  -7  -2  -1   17.72    2.22 
  -7  -2  -1   20.79    2.14 
  -7  -2  -1   20.71    2.23 
  -7  -2  -1   17.64    2.28 
  -7  -2  -1   20.28    2.56 
  -7  -2  -2  143.79    8.98 
  -7  -2  -2  162.62    9.10 
  -7  -2  -2  152.56    9.21 
  -7  -2  -2  147.29    9.09 
  -7  -2  -2  155.61    9.32 
  -7  -2  -3   65.23    4.58 
  -7  -2  -3   58.69    4.34 
  -7  -2  -3   59.83    4.27 
  -7  -2  -3   55.82    8.24 
  -7  -2  -3   60.33    4.35 
  -7  -2  -3   66.91    4.65 
  -7  -2  -4   19.37    2.51 
  -7  -2  -4   25.98    2.42 
  -7  -2  -4   23.77    2.27 
  -7  -2  -4   22.54    2.29 
  -7  -2  -4   25.87    2.56 
  -7  -2  -4   21.22    4.20 
  -7  -2  -4   18.93    5.90 
  -7  -2  -5   42.09    6.71 
  -7  -2  -5   57.02    3.67 
  -7  -2  -5   35.71    4.95 
  -7  -2  -5   46.00    3.68 
  -7  -2  -5   43.69    3.41 
  -7  -2  -6    0.88    0.99 
  -7  -2  -6    2.38    1.31 
  -7  -2  -6   -0.73    2.63 
   7  -2   7    0.94    2.38 
   7  -2   7    3.62    3.43 
  -7  -2  -7    3.45    1.18 
  -7  -2  -7    4.41    2.38 
   7  -2   8    1.83    1.39 
  -7  -1   8    4.49    1.37 
  -7  -1   8    7.51    1.72 
  -7  -1   8    7.07    1.47 
  -7  -1   8    8.35    1.48 
  -7  -1   8    4.67    1.84 
  -7  -1   8    6.30    1.45 
  -7  -1   7   19.96    2.32 
  -7  -1   7   18.28    2.22 
  -7  -1   7   23.15    2.35 
  -7  -1   7   25.54    2.88 
  -7  -1   7   23.99    2.38 
  -7  -1   6    5.95    1.69 
  -7  -1   6    4.06    2.05 
  -7  -1   6    3.71    1.80 
  -7  -1   6    4.08    1.99 
  -7  -1   6    3.95    1.72 
  -7  -1   6    4.02    2.11 
  -7  -1   6    4.32    1.62 
  -7  -1   5    6.42    2.24 
  -7  -1   5    5.11    1.79 
  -7  -1   5    4.34    2.04 
  -7  -1   5    7.17    2.35 
  -7  -1   5    5.06    1.65 
  -7  -1   4  118.30    6.95 
  -7  -1   4  101.42    6.90 
  -7  -1   4  110.74    6.99 
  -7  -1   4  103.22    6.98 
  -7  -1   4  109.44    7.17 
  -7  -1   4  120.91    7.59 
  -7  -1   3  134.01    8.74 
  -7  -1   3  160.93    8.90 
  -7  -1   3  152.43    8.71 
  -7  -1   3  136.01    8.76 
  -7  -1   3  144.58    9.47 
  -7  -1   3  146.74    8.74 
  -7  -1   3  159.86    8.85 
  -7  -1   2   77.70    6.24 
  -7  -1   2   97.13    6.13 
  -7  -1   2  127.29    6.44 
  -7  -1   2  122.31    6.44 
  -7  -1   2   80.55    5.90 
  -7  -1   2  112.20    6.32 
  -7  -1   2  102.16    6.24 
  -7  -1   2   96.32    6.16 
  -7  -1   1  235.37   14.50 
  -7  -1   1  260.10   14.91 
  -7  -1   1  248.49   14.55 
  -7  -1   1  277.96   14.68 
  -7  -1   1  316.86   14.77 
  -7  -1   1  205.28   14.57 
  -7  -1   1  296.09   14.77 
  -7  -1   1  281.60   14.75 
  -7  -1   0  330.05   19.29 
  -7  -1   0  287.77   18.92 
  -7  -1   0  366.40   18.99 
  -7  -1   0  387.96   19.07 
  -7  -1   0  412.27   19.20 
  -7  -1   0  309.39   18.99 
  -7  -1  -1   69.29    4.80 
  -7  -1  -1   76.54    4.72 
  -7  -1  -1   66.55    4.76 
  -7  -1  -1   78.31    4.80 
  -7  -1  -2   40.03    3.48 
  -7  -1  -2   30.07    4.92 
  -7  -1  -2   33.97    2.88 
  -7  -1  -2   47.12    3.15 
  -7  -1  -2   33.37    7.30 
  -7  -1  -2   40.77    3.28 
  -7  -1  -2   42.08    3.03 
  -7  -1  -3  205.31   11.33 
  -7  -1  -3  139.62   14.93 
  -7  -1  -3  226.75   11.28 
  -7  -1  -3  183.55   10.93 
  -7  -1  -3  191.32   11.36 
  -7  -1  -3  163.78   12.91 
  -7  -1  -3  191.28   10.99 
  -7  -1  -4    2.94    1.46 
  -7  -1  -4    2.35    1.35 
  -7  -1  -4    2.57    1.41 
  -7  -1  -4    3.22    5.27 
  -7  -1  -4    1.49    1.26 
  -7  -1  -4    1.64    1.60 
  -7  -1  -4    2.85    3.67 
  -7  -1  -5   12.59    1.83 
  -7  -1  -5    4.26    3.66 
  -7  -1  -5   10.08    1.64 
  -7  -1  -5    4.12    5.02 
  -7  -1  -5   11.23    1.70 
  -7  -1  -5    8.82    1.76 
  -7  -1  -6    6.45    1.51 
  -7  -1  -6    9.12    1.42 
  -7  -1  -6    4.18    4.78 
   7  -1   6   10.04    3.98 
  -7  -1  -6    9.24    1.56 
  -7  -1  -6    6.01    3.26 
  -7  -1  -7    3.35    1.14 
   7  -1   7    2.95    1.80 
   7  -1   7   -0.38    2.82 
  -7  -1  -7    1.22    0.89 
   7  -1   7    3.65    1.42 
   7  -1   7    3.16    2.16 
   7  -1   7    1.03    2.10 
  -7  -1  -7    2.64    2.73 
  -7  -1  -7   -1.42    3.61 
   7  -1   8    3.49    1.25 
   7  -1   8    4.09    1.47 
   7  -1   8    1.41    1.28 
   7  -1   8    3.02    1.34 
  -7  -1  -8    1.03    2.05 
   7  -1   8    2.83    1.12 
   7   0  -8    2.70    1.68 
   7   0  -8    3.20    1.61 
  -7   0   8    1.53    1.35 
  -7   0   8    1.25    1.31 
  -7   0   8    4.34    1.68 
  -7   0   8    3.44    1.63 
  -7   0   8    2.40    1.29 
  -7   0   8    3.07    1.34 
  -7   0   7    5.01    1.61 
   7   0  -7    4.58    1.76 
  -7   0   7    3.86    1.48 
  -7   0   7    2.34    1.59 
  -7   0   7    1.26    1.77 
  -7   0   7    2.27    2.01 
  -7   0   7    3.47    1.95 
  -7   0   6    4.77    2.01 
  -7   0   6    4.19    1.78 
  -7   0   6    3.45    1.59 
  -7   0   6    4.51    1.82 
  -7   0   6    4.05    2.15 
  -7   0   5  245.89   16.73 
  -7   0   5  309.63   16.50 
  -7   0   5  339.54   16.61 
  -7   0   5  295.03   16.75 
  -7   0   5  284.08   16.62 
  -7   0   4  164.06   10.39 
  -7   0   4  175.17   10.72 
  -7   0   4  169.41   10.23 
  -7   0   4  185.71   10.77 
  -7   0   4  174.26   10.48 
  -7   0   4  197.36   10.39 
  -7   0   4  169.37   10.10 
  -7   0   4  175.29   10.14 
  -7   0   3   81.04    4.81 
  -7   0   3   66.36    4.64 
  -7   0   3   70.94    4.59 
  -7   0   3   64.87    4.51 
  -7   0   3   73.86    5.24 
  -7   0   3   63.95    4.64 
  -7   0   3   64.40    5.12 
  -7   0   2  287.14   18.68 
  -7   0   2  332.84   18.27 
  -7   0   2  381.69   18.46 
  -7   0   2  309.58   18.29 
  -7   0   2  382.67   18.39 
  -7   0   2  300.54   18.35 
  -7   0   2  370.14   18.30 
  -7   0   2  280.92   18.68 
  -7   0   1    5.43    1.64 
  -7   0   1    6.19    1.44 
  -7   0   1    9.05    1.41 
  -7   0   1    7.97    1.38 
  -7   0   1    5.24    1.21 
  -7   0   1    7.09    1.40 
  -7   0   1    7.37    1.30 
  -7   0   0   53.33    4.35 
  -7   0   0   57.33    4.09 
  -7   0   0   55.85    4.10 
  -7   0   0   54.49    8.19 
  -7   0   0   66.76    4.15 
  -7   0  -1    1.15    1.18 
  -7   0  -1    0.37    1.52 
  -7   0  -1    0.37    1.03 
  -7   0  -1   -0.29    5.08 
  -7   0  -2  208.08   12.38 
  -7   0  -2  223.50   12.45 
  -7   0  -2  193.68   14.40 
  -7   0  -2  226.84   12.67 
  -7   0  -3   40.37    5.46 
  -7   0  -3   43.10    3.17 
  -7   0  -3   38.53    3.09 
  -7   0  -3   44.88    3.25 
  -7   0  -4    2.69    1.23 
  -7   0  -4    4.50    1.73 
  -7   0  -4    4.52    1.44 
  -7   0  -4    3.82    1.39 
  -7   0  -5    5.65    1.48 
  -7   0  -5    5.95    1.54 
  -7   0  -5    7.96    1.50 
  -7   0  -5    8.55    1.75 
  -7   0  -6   10.35    1.66 
   7   0   6   11.33    2.72 
   7   0   6    7.57    1.88 
   7   0   6   10.41    2.08 
   7   0   6    8.82    1.82 
  -7   0  -6    6.51    1.36 
  -7   0  -7    0.51    0.89 
  -7   0  -7    0.34    1.09 
  -7   0  -7    1.39    1.09 
   7   0   7    0.08    1.60 
   7   0   7    1.21    1.38 
   7   0   7    1.60    1.50 
   7   0   7    2.52    1.80 
  -7   0  -7    2.21    1.15 
   7   0   7    2.31    1.31 
  -7   0  -8   11.72    2.92 
  -7   0  -8    9.33    1.39 
   7   0   8   13.23    1.67 
   7   0   8    8.53    1.62 
   7   0   8   17.59    1.80 
   7   0   8   19.00    1.78 
   7   1  -8    6.16    1.90 
  -7   1   8    6.05    1.77 
  -7   1   8    5.92    1.53 
  -7   1   8    7.09    1.70 
  -7   1   8    4.56    1.27 
  -7   1   8    5.92    1.42 
   7   1  -8    8.14    1.78 
   7   1  -7   23.14    2.48 
  -7   1   7   19.45    2.73 
  -7   1   7   25.70    2.42 
  -7   1   7   20.16    2.17 
   7   1  -7   24.77    2.68 
  -7   1   7   24.78    2.43 
  -7   1   6    4.35    1.62 
  -7   1   6    4.61    1.78 
  -7   1   6    1.84    1.98 
  -7   1   6    3.18    1.90 
  -7   1   6    2.07    1.49 
  -7   1   6    3.87    1.41 
  -7   1   5    3.25    1.49 
  -7   1   5    5.82    1.89 
  -7   1   5    4.50    2.06 
  -7   1   5    2.72    1.37 
  -7   1   5    5.08    1.75 
  -7   1   5    5.30    1.65 
  -7   1   5    7.39    1.86 
  -7   1   4  111.74    7.18 
  -7   1   4  110.58    7.15 
  -7   1   4  126.56    7.60 
  -7   1   4  118.80    7.11 
  -7   1   4  114.18    6.93 
  -7   1   4  117.71    7.00 
  -7   1   3  144.41    8.26 
  -7   1   3  131.08    8.23 
  -7   1   3  121.02    8.39 
  -7   1   3  157.46    8.88 
  -7   1   3  153.81    8.83 
  -7   1   3  140.89    8.45 
  -7   1   3  159.22    8.45 
  -7   1   2  103.00    6.14 
  -7   1   2  106.73    6.16 
  -7   1   2  115.19    6.65 
  -7   1   2  100.61    6.30 
  -7   1   2   85.55    6.51 
  -7   1   2  105.41    6.26 
  -7   1   1  208.28   13.48 
  -7   1   1  245.23   13.17 
  -7   1   1  249.24   13.41 
  -7   1   0  301.60   16.15 
  -7   1   0  296.03   15.84 
  -7   1   0  301.11   20.00 
  -7   1   0  269.35   15.71 
  -7   1  -1   62.11    5.68 
  -7   1  -1   52.30    8.31
[truncated: 30,187 more chars]
