# Supplementary material for: Direct electrophilic and radical isoperfluoropropylation with i-C3F7-Iodine(III) reagent (PFPI reagent)
Source: Commun Chem. 2023 Aug 24;6:177. doi: 10.1038/s42004-023-00986-3 (PMC10449889; doi:10.1038/s42004-023-00986-3)
Supplement: Supplementary file 4 — Supplementary Data 2 [file 42004_2023_986_MOESM4_ESM.cif]

 
data_try 
  
_audit_creation_method            'SHELXL-2014/7' 
_shelx_SHELXL_version_number      '2014/7' 
_chemical_name_systematic         ? 
_chemical_name_common             ? 
_chemical_melting_point           ? 
_chemical_formula_moiety          'C14 H10 F7 N O2' 
_chemical_formula_sum 
 'C14 H10 F7 N O2' 
_chemical_formula_weight          357.23 
  
loop_ 
 _atom_type_symbol 
 _atom_type_description 
 _atom_type_scat_dispersion_real 
 _atom_type_scat_dispersion_imag 
 _atom_type_scat_source 
 'C'  'C'   0.0181   0.0091 
 'International Tables Vol C Tables 4.2.6.8 and 6.1.1.4' 
 'H'  'H'   0.0000   0.0000 
 'International Tables Vol C Tables 4.2.6.8 and 6.1.1.4' 
 'N'  'N'   0.0311   0.0180 
 'International Tables Vol C Tables 4.2.6.8 and 6.1.1.4' 
 'O'  'O'   0.0492   0.0322 
 'International Tables Vol C Tables 4.2.6.8 and 6.1.1.4' 
 'F'  'F'   0.0727   0.0534 
 'International Tables Vol C Tables 4.2.6.8 and 6.1.1.4' 
  
_space_group_crystal_system       orthorhombic 
_space_group_IT_number            33 
_space_group_name_H-M_alt         'P n a 21' 
_space_group_name_Hall            'P 2c -2n' 
  
_shelx_space_group_comment 
; 
The symmetry employed for this shelxl refinement is uniquely defined 
by the following loop, which should always be used as a source of 
symmetry information in preference to the above space-group names. 
They are only intended as comments. 
; 
  
loop_ 
 _space_group_symop_operation_xyz 
 'x, y, z' 
 '-x, -y, z+1/2' 
 'x+1/2, -y+1/2, z' 
 '-x+1/2, y+1/2, z+1/2' 
  
_cell_length_a                    21.2544(14) 
_cell_length_b                    9.9719(7) 
_cell_length_c                    7.0300(5) 
_cell_angle_alpha                 90 
_cell_angle_beta                  90 
_cell_angle_gamma                 90 
_cell_volume                      1489.99(18) 
_cell_formula_units_Z             4 
_cell_measurement_temperature     292(2) 
_cell_measurement_reflns_used     934 
_cell_measurement_theta_min       4.8 
_cell_measurement_theta_max       71.4 
  
_exptl_crystal_description        plate 
_exptl_crystal_colour             colorless 
_exptl_crystal_density_meas       none 
_exptl_crystal_density_method     ? 
_exptl_crystal_density_diffrn     1.592 
_exptl_crystal_F_000              720 
_exptl_transmission_factor_min    ? 
_exptl_transmission_factor_max    ? 
_exptl_crystal_size_max           0.4 
_exptl_crystal_size_mid           0.2 
_exptl_crystal_size_min           0.1 
_exptl_absorpt_coefficient_mu     1.485 
_shelx_estimated_absorpt_T_min    ? 
_shelx_estimated_absorpt_T_max    ? 
_exptl_absorpt_correction_type    multi-scan 
_exptl_absorpt_correction_T_min   0.581 
_exptl_absorpt_correction_T_max   1.000 
_exptl_absorpt_process_details    'CrysAlisPro 1.171.41.122a (Rigaku OD, 2021)' 
_exptl_absorpt_special_details    ? 
_diffrn_ambient_temperature       292(2) 
_diffrn_radiation_wavelength      1.54178 
_diffrn_radiation_type            CuK\a 
_diffrn_source                    ? 
_diffrn_measurement_device_type   'SuperNova, Dual, Cu at home/near, AtlasS2' 
_diffrn_measurement_method        '\w scans' 
_diffrn_detector_area_resol_mean  5.2137 
_diffrn_reflns_number             3130 
_diffrn_reflns_av_unetI/netI      0.0242 
_diffrn_reflns_av_R_equivalents   0.0219 
_diffrn_reflns_limit_h_min        -26 
_diffrn_reflns_limit_h_max        24 
_diffrn_reflns_limit_k_min        -8 
_diffrn_reflns_limit_k_max        11 
_diffrn_reflns_limit_l_min        -8 
_diffrn_reflns_limit_l_max        4 
_diffrn_reflns_theta_min          4.899 
_diffrn_reflns_theta_max          74.097 
_diffrn_reflns_theta_full         67.679 
_diffrn_measured_fraction_theta_max   0.955 
_diffrn_measured_fraction_theta_full  0.989 
_diffrn_reflns_Laue_measured_fraction_max    0.955 
_diffrn_reflns_Laue_measured_fraction_full   0.989 
_diffrn_reflns_point_group_measured_fraction_max   0.628 
_diffrn_reflns_point_group_measured_fraction_full  0.658 
_reflns_number_total              1908 
_reflns_number_gt                 1343 
_reflns_threshold_expression      'I > 2\s(I)' 
_reflns_Friedel_coverage          0.212 
_reflns_Friedel_fraction_max      0.240 
_reflns_Friedel_fraction_full     0.262 
  
_reflns_special_details 
; 
 Reflections were merged by SHELXL according to the crystal 
 class for the calculation of statistics and refinement. 
  
 _reflns_Friedel_fraction is defined as the number of unique 
 Friedel pairs measured divided by the number that would be 
 possible theoretically, ignoring centric projections and 
 systematic absences. 
; 
  
_computing_data_collection        'CrysAlisPro 1.171.41.122a (Rigaku OD, 2021)' 
_computing_cell_refinement        'CrysAlisPro 1.171.41.122a (Rigaku OD, 2021)' 
_computing_data_reduction         'CrysAlisPro 1.171.41.122a (Rigaku OD, 2021)' 
_computing_structure_solution     'Bruker SHELXTL' 
_computing_structure_refinement 'SHELXL-2014/7 (Sheldrick, 2014)' 
_computing_molecular_graphics     'Bruker SHELXTL' 
_computing_publication_material   'Bruker SHELXTL' 
_refine_special_details           ? 
_refine_ls_structure_factor_coef  Fsqd 
_refine_ls_matrix_type            full 
_refine_ls_weighting_scheme       calc 
_refine_ls_weighting_details 
'w=1/[\s^2^(Fo^2^)+(0.0010P)^2^+4.5000P] where P=(Fo^2^+2Fc^2^)/3' 
_atom_sites_solution_primary      'direct method' 
_atom_sites_solution_secondary    ? 
_atom_sites_solution_hydrogens    geom 
_refine_ls_hydrogen_treatment     constr 
_refine_ls_extinction_method      'SHELXL-2014/7 (Sheldrick 2014' 
_refine_ls_extinction_coef        0.00114(14) 
_refine_ls_extinction_expression 
 'Fc^*^=kFc[1+0.001xFc^2^\l^3^/sin(2\q)]^-1/4^' 
_refine_ls_abs_structure_details 
; 
 Flack x determined using 189 quotients [(I+)-(I-)]/[(I+)+(I-)] 
 (Parsons, Flack and Wagner, Acta Cryst. B69 (2013) 249-259). 
; 
_refine_ls_abs_structure_Flack    0.6(5) 
_chemical_absolute_configuration  unk 
_refine_ls_number_reflns          1908 
_refine_ls_number_parameters      220 
_refine_ls_number_restraints      47 
_refine_ls_R_factor_all           0.1416 
_refine_ls_R_factor_gt            0.1089 
_refine_ls_wR_factor_ref          0.1842 
_refine_ls_wR_factor_gt           0.1678 
_refine_ls_goodness_of_fit_ref    1.178 
_refine_ls_restrained_S_all       1.288 
_refine_ls_shift/su_max           0.004 
_refine_ls_shift/su_mean          0.001 
  
loop_ 
 _atom_site_label 
 _atom_site_type_symbol 
 _atom_site_fract_x 
 _atom_site_fract_y 
 _atom_site_fract_z 
 _atom_site_U_iso_or_equiv 
 _atom_site_adp_type 
 _atom_site_occupancy 
 _atom_site_site_symmetry_order 
 _atom_site_calc_flag 
 _atom_site_refinement_flags_posn 
 _atom_site_refinement_flags_adp 
 _atom_site_refinement_flags_occupancy 
 _atom_site_disorder_assembly 
 _atom_site_disorder_group 
F1 F 0.2750(4) 0.5321(10) 0.467(2) 0.203(6) Uani 1 1 d D U . . . 
F2 F 0.3207(6) 0.7337(15) 0.0889(18) 0.177(6) Uani 1 1 d D . . . . 
F3 F 0.2311(5) 0.6872(19) 0.181(3) 0.278(12) Uani 1 1 d D . . . . 
F4 F 0.2955(6) 0.5228(13) 0.107(2) 0.225(8) Uani 1 1 d D . . . . 
F5 F 0.3177(7) 0.715(3) 0.6816(15) 0.277(12) Uani 1 1 d D . . . . 
F6 F 0.3310(4) 0.8527(8) 0.397(3) 0.208(7) Uani 1 1 d D . . . . 
F7 F 0.2381(7) 0.758(2) 0.526(3) 0.307(10) Uani 1 1 d D U . . . 
O1 O 0.5717(3) 0.1086(5) 0.385(2) 0.096(3) Uani 1 1 d D . . . . 
O2 O 0.4863(3) -0.0219(6) 0.384(2) 0.100(3) Uani 1 1 d . . . . . 
N1 N 0.4864(3) 0.5858(6) 0.383(2) 0.0625(19) Uani 1 1 d . . . . . 
C1 C 0.4338(4) 0.6634(8) 0.388(3) 0.067(2) Uani 1 1 d . . . . . 
H1 H 0.4338 0.7566 0.3917 0.081 Uiso 1 1 calc R U . . . 
C2 C 0.3813(4) 0.5849(8) 0.386(2) 0.062(2) Uani 1 1 d . . . . . 
C3 C 0.4018(4) 0.4487(8) 0.390(2) 0.058(2) Uani 1 1 d . . . . . 
C4 C 0.3725(4) 0.3237(8) 0.391(2) 0.065(2) Uani 1 1 d . . . . . 
H4 H 0.3288 0.3178 0.3927 0.078 Uiso 1 1 calc R U . . . 
C5 C 0.4084(4) 0.2088(8) 0.390(3) 0.068(2) Uani 1 1 d . . . . . 
H5 H 0.3887 0.1255 0.3890 0.081 Uiso 1 1 calc R U . . . 
C6 C 0.4742(4) 0.2159(8) 0.391(2) 0.062(2) Uani 1 1 d . . . . . 
C7 C 0.5052(4) 0.3380(7) 0.390(2) 0.059(2) Uani 1 1 d . . . . . 
H7 H 0.5489 0.3432 0.3921 0.071 Uiso 1 1 calc R U . . . 
C8 C 0.4681(4) 0.4517(7) 0.385(2) 0.0554(19) Uani 1 1 d . . . . . 
C9 C 0.5512(4) 0.6329(8) 0.383(3) 0.070(2) Uani 1 1 d . . . . . 
H9A H 0.5520 0.7275 0.4086 0.105 Uiso 1 1 calc R U . . . 
H9B H 0.5700 0.6159 0.2612 0.105 Uiso 1 1 calc R U . . . 
H9C H 0.5745 0.5864 0.4798 0.105 Uiso 1 1 calc R U . . . 
C10 C 0.3136(4) 0.6306(10) 0.3962(19) 0.086(3) Uani 1 1 d D U . . . 
C11 C 0.2903(5) 0.6430(13) 0.1923(18) 0.110(5) Uani 1 1 d D U . . . 
C12 C 0.3019(8) 0.7589(16) 0.506(2) 0.181(9) Uani 1 1 d D U . . . 
C13 C 0.5099(4) 0.0887(8) 0.383(3) 0.070(2) Uani 1 1 d . . . . . 
C14 C 0.6105(5) -0.0086(9) 0.388(5) 0.125(6) Uani 1 1 d D . . . . 
H14A H 0.6529 0.0156 0.3556 0.188 Uiso 1 1 calc R U . . . 
H14B H 0.5949 -0.0725 0.2977 0.188 Uiso 1 1 calc R U . . . 
H14C H 0.6099 -0.0474 0.5131 0.188 Uiso 1 1 calc R U . . . 
  
loop_ 
 _atom_site_aniso_label 
 _atom_site_aniso_U_11 
 _atom_site_aniso_U_22 
 _atom_site_aniso_U_33 
 _atom_site_aniso_U_23 
 _atom_site_aniso_U_13 
 _atom_site_aniso_U_12 
F1 0.069(4) 0.158(7) 0.381(19) 0.055(11) 0.034(8) -0.016(5) 
F2 0.137(9) 0.237(13) 0.156(10) 0.121(11) -0.014(8) -0.030(9) 
F3 0.092(7) 0.44(3) 0.30(2) 0.24(2) -0.012(10) 0.053(11) 
F4 0.216(13) 0.183(11) 0.277(17) -0.043(12) -0.148(14) 0.027(9) 
F5 0.187(15) 0.56(4) 0.080(7) -0.052(16) 0.009(10) 0.106(18) 
F6 0.118(6) 0.112(6) 0.39(2) -0.019(16) 0.037(15) 0.005(5) 
F7 0.117(9) 0.423(18) 0.38(2) -0.147(16) 0.028(11) 0.083(11) 
O1 0.070(4) 0.051(3) 0.166(8) -0.028(7) 0.021(8) -0.001(3) 
O2 0.096(5) 0.054(3) 0.151(8) -0.010(7) -0.002(9) -0.020(3) 
N1 0.065(4) 0.050(3) 0.072(5) -0.025(6) 0.012(6) -0.018(3) 
C1 0.080(5) 0.053(4) 0.069(6) 0.002(9) -0.013(8) 0.001(4) 
C2 0.063(4) 0.060(4) 0.064(5) 0.006(8) 0.001(8) 0.001(4) 
C3 0.057(4) 0.065(4) 0.053(5) -0.008(7) -0.008(7) -0.004(3) 
C4 0.055(4) 0.067(5) 0.072(6) -0.001(8) -0.014(7) -0.012(4) 
C5 0.069(5) 0.064(5) 0.071(6) -0.002(8) 0.001(9) -0.018(4) 
C6 0.065(5) 0.053(4) 0.069(6) -0.016(7) -0.014(8) -0.012(3) 
C7 0.055(4) 0.056(4) 0.067(6) 0.017(7) 0.008(7) -0.008(3) 
C8 0.066(4) 0.047(4) 0.053(5) 0.014(6) -0.003(7) -0.012(3) 
C9 0.075(5) 0.062(5) 0.072(6) -0.011(8) 0.005(9) -0.020(4) 
C10 0.075(5) 0.088(6) 0.096(7) 0.006(8) -0.002(8) 0.006(5) 
C11 0.093(7) 0.122(9) 0.115(9) 0.008(8) -0.010(8) 0.007(8) 
C12 0.169(13) 0.179(13) 0.196(14) -0.003(10) 0.014(10) 0.008(10) 
C13 0.076(5) 0.051(4) 0.082(7) -0.009(8) 0.008(9) -0.006(4) 
C14 0.091(7) 0.062(6) 0.223(18) 0.031(15) -0.004(16) 0.011(5) 
  
_geom_special_details 
; 
 All esds (except the esd in the dihedral angle between two l.s. planes) 
 are estimated using the full covariance matrix.  The cell esds are taken 
 into account individually in the estimation of esds in distances, angles 
 and torsion angles; correlations between esds in cell parameters are only 
 used when they are defined by crystal symmetry.  An approximate (isotropic) 
 treatment of cell esds is used for estimating esds involving l.s. planes. 
; 
  
loop_ 
 _geom_bond_atom_site_label_1 
 _geom_bond_atom_site_label_2 
 _geom_bond_distance 
 _geom_bond_site_symmetry_2 
 _geom_bond_publ_flag 
F1 C10 1.374(9) . ? 
F2 C11 1.329(10) . ? 
F3 C11 1.336(10) . ? 
F4 C11 1.346(10) . ? 
F5 C12 1.353(11) . ? 
F6 C12 1.356(10) . ? 
F7 C12 1.366(11) . ? 
O1 C13 1.329(10) . ? 
O1 C14 1.431(8) . ? 
O2 C13 1.211(9) . ? 
N1 C1 1.359(10) . ? 
N1 C8 1.392(9) . ? 
N1 C9 1.457(9) . ? 
C1 C2 1.364(11) . ? 
C1 H1 0.9300 . ? 
C2 C3 1.427(11) . ? 
C2 C10 1.511(12) . ? 
C3 C4 1.394(10) . ? 
C3 C8 1.411(10) . ? 
C4 C5 1.376(11) . ? 
C4 H4 0.9300 . ? 
C5 C6 1.401(10) . ? 
C5 H5 0.9300 . ? 
C6 C7 1.384(10) . ? 
C6 C13 1.479(11) . ? 
C7 C8 1.380(11) . ? 
C7 H7 0.9300 . ? 
C9 H9A 0.9600 . ? 
C9 H9B 0.9600 . ? 
C9 H9C 0.9600 . ? 
C10 C12 1.513(11) . ? 
C10 C11 1.521(10) . ? 
C14 H14A 0.9600 . ? 
C14 H14B 0.9600 . ? 
C14 H14C 0.9600 . ? 
  
loop_ 
 _geom_angle_atom_site_label_1 
 _geom_angle_atom_site_label_2 
 _geom_angle_atom_site_label_3 
 _geom_angle 
 _geom_angle_site_symmetry_1 
 _geom_angle_site_symmetry_3 
 _geom_angle_publ_flag 
C13 O1 C14 116.7(7) . . ? 
C1 N1 C8 108.6(6) . . ? 
C1 N1 C9 126.4(6) . . ? 
C8 N1 C9 125.0(7) . . ? 
N1 C1 C2 110.2(7) . . ? 
N1 C1 H1 124.9 . . ? 
C2 C1 H1 124.9 . . ? 
C1 C2 C3 107.2(7) . . ? 
C1 C2 C10 127.4(8) . . ? 
C3 C2 C10 125.3(7) . . ? 
C4 C3 C8 117.7(7) . . ? 
C4 C3 C2 135.7(8) . . ? 
C8 C3 C2 106.6(7) . . ? 
C5 C4 C3 119.8(7) . . ? 
C5 C4 H4 120.1 . . ? 
C3 C4 H4 120.1 . . ? 
C4 C5 C6 120.8(7) . . ? 
C4 C5 H5 119.6 . . ? 
C6 C5 H5 119.6 . . ? 
C7 C6 C5 121.3(8) . . ? 
C7 C6 C13 120.7(7) . . ? 
C5 C6 C13 117.9(7) . . ? 
C8 C7 C6 116.8(7) . . ? 
C8 C7 H7 121.6 . . ? 
C6 C7 H7 121.6 . . ? 
C7 C8 N1 129.1(7) . . ? 
C7 C8 C3 123.6(7) . . ? 
N1 C8 C3 107.3(7) . . ? 
N1 C9 H9A 109.5 . . ? 
N1 C9 H9B 109.5 . . ? 
H9A C9 H9B 109.5 . . ? 
N1 C9 H9C 109.5 . . ? 
H9A C9 H9C 109.5 . . ? 
H9B C9 H9C 109.5 . . ? 
F1 C10 C2 111.8(8) . . ? 
F1 C10 C12 108.8(12) . . ? 
C2 C10 C12 115.7(11) . . ? 
F1 C10 C11 101.9(12) . . ? 
C2 C10 C11 106.9(11) . . ? 
C12 C10 C11 111.0(11) . . ? 
F2 C11 F3 101.6(12) . . ? 
F2 C11 F4 108.7(15) . . ? 
F3 C11 F4 110.1(15) . . ? 
F2 C11 C10 114.3(11) . . ? 
F3 C11 C10 113.0(12) . . ? 
F4 C11 C10 108.8(12) . . ? 
F5 C12 F6 128.7(19) . . ? 
F5 C12 F7 98.5(15) . . ? 
F6 C12 F7 121.0(17) . . ? 
F5 C12 C10 98.7(13) . . ? 
F6 C12 C10 102.9(10) . . ? 
F7 C12 C10 102.3(13) . . ? 
O2 C13 O1 123.0(8) . . ? 
O2 C13 C6 124.7(8) . . ? 
O1 C13 C6 112.2(7) . . ? 
O1 C14 H14A 109.5 . . ? 
O1 C14 H14B 109.5 . . ? 
H14A C14 H14B 109.5 . . ? 
O1 C14 H14C 109.5 . . ? 
H14A C14 H14C 109.5 . . ? 
H14B C14 H14C 109.5 . . ? 
  
_refine_diff_density_max    0.808 
_refine_diff_density_min   -0.549 
_refine_diff_density_rms    0.084 
  
_shelx_res_file 
; 
  
    try.res created by SHELXL-2014/7 
  
  
TITL try in Pna2(1) 
CELL 1.54178  21.2544   9.9719   7.0300  90.000  90.000  90.000 
ZERR    4.00   0.0014   0.0007   0.0005   0.000   0.000   0.000 
LATT -1 
SYMM -X, -Y, 0.5+Z 
SYMM 0.5+X, 0.5-Y, Z 
SYMM 0.5-X, 0.5+Y, 0.5+Z 
SFAC C  H  N  O  F 
UNIT 56 40 4 8 28 
  
L.S. 8 
ACTA 
BOND $H 
FMAP 2 
PLAN 10 
  
ISOR 0.01 C10 C11 C12 F1 to F7 
  
DFIX 1.35 0.01 C10 F1 C11 F2 C11 F3 C11 F4 C12 F5 C12 F6 C12 F7 
DFIX 2.20 0.05 F2 F3 F2 F4 F3 F4 F5 F6 F5 F7 F6 F7 
DFIX 1.52 0.01 C10 C11 C10 C12 
DFIX 1.41 0.01 O1 C14 
  
WGHT    0.001000    4.500000 
EXTI    0.001144 
FVAR       0.16906 
F1    5    0.274951    0.532144    0.467225    11.00000    0.06904    0.15774 = 
         0.38149    0.05458    0.03410   -0.01571 
F2    5    0.320739    0.733650    0.088854    11.00000    0.13715    0.23736 = 
         0.15581    0.12136   -0.01406   -0.02971 
F3    5    0.231071    0.687181    0.180689    11.00000    0.09185    0.44283 = 
         0.29835    0.23866   -0.01246    0.05265 
F4    5    0.295501    0.522830    0.106691    11.00000    0.21576    0.18325 = 
         0.27680   -0.04321   -0.14805    0.02720 
F5    5    0.317661    0.715047    0.681629    11.00000    0.18679    0.56370 = 
         0.07974   -0.05230    0.00863    0.10553 
F6    5    0.330968    0.852713    0.397231    11.00000    0.11834    0.11232 = 
         0.39197   -0.01913    0.03688    0.00513 
F7    5    0.238056    0.758344    0.526407    11.00000    0.11688    0.42308 = 
         0.38002   -0.14691    0.02789    0.08278 
O1    4    0.571667    0.108581    0.385312    11.00000    0.06978    0.05139 = 
         0.16626   -0.02834    0.02082   -0.00133 
O2    4    0.486326   -0.021865    0.383557    11.00000    0.09632    0.05354 = 
         0.15132   -0.01040   -0.00217   -0.01999 
N1    3    0.486358    0.585768    0.382531    11.00000    0.06506    0.05040 = 
         0.07190   -0.02457    0.01163   -0.01808 
C1    1    0.433850    0.663373    0.387663    11.00000    0.08008    0.05264 = 
         0.06862    0.00239   -0.01287    0.00110 
AFIX  43 
H1    2    0.433763    0.756592    0.391701    11.00000   -1.20000 
AFIX   0 
C2    1    0.381265    0.584918    0.386044    11.00000    0.06327    0.06025 = 
         0.06357    0.00614    0.00135    0.00065 
C3    1    0.401775    0.448732    0.389650    11.00000    0.05720    0.06462 = 
         0.05329   -0.00805   -0.00761   -0.00449 
C4    1    0.372484    0.323652    0.391087    11.00000    0.05543    0.06662 = 
         0.07243   -0.00130   -0.01442   -0.01166 
AFIX  43 
H4    2    0.328817    0.317827    0.392675    11.00000   -1.20000 
AFIX   0 
C5    1    0.408392    0.208844    0.390147    11.00000    0.06865    0.06369 = 
         0.07069   -0.00197    0.00103   -0.01823 
AFIX  43 
H5    2    0.388725    0.125537    0.389002    11.00000   -1.20000 
AFIX   0 
C6    1    0.474203    0.215923    0.390893    11.00000    0.06494    0.05289 = 
         0.06927   -0.01554   -0.01370   -0.01236 
C7    1    0.505188    0.338007    0.389882    11.00000    0.05490    0.05605 = 
         0.06670    0.01663    0.00775   -0.00807 
AFIX  43 
H7    2    0.548869    0.343212    0.392056    11.00000   -1.20000 
AFIX   0 
C8    1    0.468141    0.451664    0.385492    11.00000    0.06638    0.04732 = 
         0.05251    0.01442   -0.00325   -0.01222 
C9    1    0.551222    0.632897    0.383078    11.00000    0.07534    0.06221 = 
         0.07178   -0.01079    0.00538   -0.01976 
AFIX 137 
H9A   2    0.551981    0.727459    0.408592    11.00000   -1.50000 
H9B   2    0.569961    0.615889    0.261192    11.00000   -1.50000 
H9C   2    0.574475    0.586408    0.479809    11.00000   -1.50000 
AFIX   0 
C10   1    0.313566    0.630608    0.396181    11.00000    0.07510    0.08800 = 
         0.09596    0.00630   -0.00246    0.00620 
C11   1    0.290263    0.642992    0.192330    11.00000    0.09325    0.12180 = 
         0.11531    0.00763   -0.00988    0.00679 
C12   1    0.301943    0.758885    0.505747    11.00000    0.16918    0.17911 = 
         0.19619   -0.00253    0.01383    0.00813 
C13   1    0.509860    0.088700    0.382606    11.00000    0.07601    0.05143 = 
         0.08178   -0.00912    0.00813   -0.00607 
C14   1    0.610531   -0.008576    0.388147    11.00000    0.09088    0.06157 = 
         0.22264    0.03086   -0.00397    0.01101 
AFIX 137 
H14A  2    0.652906    0.015588    0.355597    11.00000   -1.50000 
H14B  2    0.594905   -0.072519    0.297652    11.00000   -1.50000 
H14C  2    0.609856   -0.047396    0.513093    11.00000   -1.50000 
  
AFIX   0 
HKLF 4 
  
REM  try in Pna2(1) 
REM R1 =  0.1089 for    1343 Fo > 4sig(Fo)  and  0.1416 for all    1908 data 
REM    220 parameters refined using     47 restraints 
  
END 
  
WGHT      0.2000      0.0000 
  
REM Highest difference peak  0.808,  deepest hole -0.549,  1-sigma level  0.084 
Q1    1   0.2732  0.5378  0.2968  11.00000  0.05    0.81 
Q2    1   0.2337  0.6606  0.6258  11.00000  0.05    0.79 
Q3    1   0.3014  0.5160  0.6889  11.00000  0.05    0.57 
Q4    1   0.2904  0.6345  0.5884  11.00000  0.05    0.54 
Q5    1   0.2424  0.8018  0.3091  11.00000  0.05    0.52 
Q6    1   0.3000  0.7574  0.2790  11.00000  0.05    0.44 
Q7    1   0.3242  0.8821  0.3830  11.00000  0.05    0.39 
Q8    1   0.3084  0.7483  0.7113  11.00000  0.05    0.35 
Q9    1   0.2396  0.8080  0.4693  11.00000  0.05    0.32 
Q10   1   0.3397  0.8021  0.5911  11.00000  0.05    0.31 
; 
_shelx_res_checksum   81815 
  
_shelx_hkl_file 
; 
   0   1   0    0.06    0.01 
   0   2   0    9.25    0.20 
   0   3   0    0.06    0.03 
   0   4   0    1.00    0.10 
   0   5   0    0.06    0.04 
   0   6   0    4.08    0.27 
   0   7   0    0.02    0.06 
   0   8   0    0.69    0.11 
   0   9   0    0.16    0.07 
   0  10   0    0.10    0.04 
   0   0  -1    3.69    0.15 
   0   1  -1    7.32    0.21 
   0   1  -1    7.69    0.23 
   0   2  -1    0.19    0.05 
   0   3  -1   22.50    0.48 
   0   4  -1    0.16    0.07 
   0   5   1    3.32    0.20 
   0   5  -1    3.41    0.24 
   0   6   1    0.13    0.07 
   0   6  -1    0.06    0.07 
   0   7  -1    0.26    0.07 
   0   7   1    0.09    0.05 
   0   7  -1    0.09    0.06 
   0   8  -1    0.28    0.08 
   0   9  -1    4.23    0.26 
   0  10  -1    0.02    0.04 
   0  11  -1   -0.01    0.03 
   0   0  -2  944.37    3.48 
   0   1  -2    0.20    0.08 
   0   2  -2   79.71    1.09 
   0   3  -2    0.07    0.06 
   0   3  -2    0.09    0.06 
   0   4  -2   42.49    0.87 
   0   5  -2    0.18    0.09 
   0   6  -2    0.04    0.06 
   0   6   2    0.13    0.06 
   0   7   2   -0.02    0.04 
   0   7  -2    0.01    0.07 
   0   7  -2   -0.03    0.04 
   0   8  -2    0.44    0.09 
   0   9  -2    0.13    0.07 
   0  10  -2    0.15    0.05 
   0  11  -2    0.02    0.03 
   0   0  -3    0.22    0.11 
   0   1  -3    7.39    0.40 
   0  -1  -3    7.72    0.40 
   0   2  -3    0.11    0.08 
   0   3  -3    4.73    0.34 
   0   4  -3    0.00    0.06 
   0   5  -3    0.58    0.15 
   0   6  -3    0.07    0.08 
   0   6  -3    0.05    0.04 
   0   7  -3    1.84    0.17 
   0   7  -3    1.85    0.31 
   0   8  -3    0.29    0.09 
   0   9  -3    1.30    0.15 
   0  10  -3    0.00    0.04 
   0  11  -3    0.02    0.03 
   0   0  -4  363.89    3.24 
   0   1  -4    0.04    0.08 
   0   2  -4    1.29    0.20 
   0   3  -4    0.05    0.07 
   0   4  -4    3.53    0.35 
   0   5  -4   -0.08    0.12 
   0   5  -4    0.00    0.04 
   0  -5  -4   -0.03    0.04 
   0  -6  -4    0.03    0.03 
   0   6  -4    0.02    0.04 
   0   7  -4   -0.06    0.05 
   0   8  -4    0.02    0.06 
   0   9  -4    0.02    0.05 
   0  10  -4    0.04    0.04 
   0   0  -5    0.02    0.07 
   0   1  -5    9.48    0.60 
   0  -1  -5    9.51    0.32 
   0   2  -5    0.14    0.11 
   0  -2  -5    0.05    0.03 
   0   3  -5    3.92    0.40 
   0   3  -5    4.33    0.23 
   0  -3  -5    4.32    0.23 
   0   4  -5   -0.02    0.04 
   0  -4  -5   -0.04    0.04 
   0   4  -5   -0.02    0.11 
   0  -5  -5    6.96    0.28 
   0   5  -5    6.80    0.32 
   0  -6  -5    0.05    0.04 
   0   6  -5   -0.02    0.05 
   0  -7  -5    1.17    0.10 
   0   7  -5    0.84    0.12 
   0   8  -5    0.06    0.05 
   0   9  -5    0.04    0.05 
   0   0  -6   39.20    0.64 
   0  -1  -6    0.05    0.04 
   0   1  -6    0.04    0.04 
   0  -2  -6    0.05    0.03 
   0  -3  -6   -0.01    0.04 
   0  -4  -6    1.96    0.15 
   0  -5  -6    0.01    0.04 
   0  -6  -6   -0.02    0.03 
   0  -7  -6    0.02    0.02 
   0  -8  -6    0.57    0.05 
   0   0  -7    0.05    0.03 
   0  -1  -7    0.16    0.05 
   0   1  -7    0.11    0.04 
   0  -2  -7    0.00    0.03 
   0  -3  -7   -0.01    0.03 
   0  -4  -7    0.03    0.03 
   0  -5  -7    0.03    0.03 
   0  -6  -7    0.06    0.03 
   0  -7  -7    0.79    0.05 
   0   0  -8    5.64    0.17 
   0  -1  -8   -0.02    0.02 
   0  -2  -8    0.09    0.03 
   0  -3  -8    0.02    0.02 
   0  -4  -8    0.27    0.04 
   0  -5  -8   -0.01    0.01 
   1   1   0   37.02    0.23 
   1   2   0   60.50    0.47 
  -1   2   0   60.15    0.53 
   1   3   0   39.27    0.48 
  -1   3   0   38.50    0.52 
  -1   4   0    2.04    0.14 
   1   4   0    2.26    0.14 
  -1   5   0   10.65    0.38 
   1   5   0   10.43    0.36 
   1   6   0    2.36    0.20 
  -1   6   0    2.45    0.21 
   1   7   0    0.04    0.05 
  -1   7   0    0.03    0.04 
  -1   8   0    0.19    0.06 
  -1   8   0    0.08    0.09 
   1   8   0    0.28    0.08 
  -1   9   0   15.00    0.47 
   1   9   0   14.84    0.45 
  -1  10   0   -0.05    0.04 
  -1   0  -1    0.00    0.02 
  -1   1  -1  120.41    0.86 
   1  -1  -1  120.25    0.98 
   1   2  -1   75.25    0.73 
   1   3  -1   35.33    0.57 
  -1   3  -1   35.02    0.61 
   1   4  -1    0.16    0.07 
  -1   4  -1    0.18    0.08 
   1   5  -1    3.23    0.23 
   1   5   1    3.30    0.19 
  -1   5  -1    3.33    0.25 
  -1   5   1    3.46    0.21 
   1   6   1   20.78    0.54 
   1   6  -1   20.29    0.64 
  -1   6  -1   20.03    0.67 
  -1   6   1   20.68    0.57 
  -1   7  -1    0.54    0.09 
  -1   7  -1    0.35    0.12 
  -1   7   1    0.46    0.10 
   1   7  -1    0.56    0.12 
   1   7   1    0.56    0.11 
   1   7  -1    0.57    0.10 
  -1   8  -1   28.74    0.95 
   1   8  -1   29.01    0.67 
  -1   8  -1   28.58    0.66 
   1   9  -1    0.63    0.11 
  -1   9  -1    0.61    0.11 
  -1  10  -1    0.09    0.05 
   1  10  -1    0.05    0.04 
   1  11  -1    0.28    0.05 
  -1  11  -1    0.24    0.06 
  -1   0  -2    0.15    0.08 
  -1   1  -2    4.39    0.24 
   1   1  -2    4.33    0.25 
  -1   2  -2   54.55    0.87 
   1   2  -2   53.62    0.92 
  -1   3  -2   20.66    0.57 
  -1   3  -2   19.93    0.54 
   1   4  -2    3.71    0.25 
  -1   4  -2    3.84    0.27 
   1   5  -2    7.54    0.40 
  -1   5  -2    7.67    0.43 
  -1   6   2    0.02    0.04 
  -1   6  -2    0.05    0.05 
   1   6  -2   -0.05    0.08 
   1   6   2    0.04    0.03 
  -1   7   2    0.04    0.04 
  -1   7  -2   -0.01    0.05 
  -1   7  -2   -0.02    0.08 
   1   7  -2    0.05    0.04 
   1   8  -2    0.97    0.13 
  -1   8  -2    0.94    0.13 
   1   9  -2   10.61    0.40 
  -1   9  -2    9.86    0.39 
  -1  10  -2   -0.04    0.05 
   1  10  -2   -0.14    0.06 
   1  11  -2    0.02    0.03 
  -1  11  -2    0.00    0.04 
  -1   0  -3    0.43    0.13 
   1   0  -3    0.31    0.13 
   1   1  -3   30.63    0.82 
   1  -1  -3   31.21    0.82 
  -1   1  -3   31.40    0.79 
  -1  -1  -3   31.29    0.79 
  -1   2  -3   35.54    0.87 
   1   2  -3   35.18    0.91 
  -1   3  -3    0.42    0.10 
   1   3  -3    0.46    0.12 
   1   4  -3    0.50    0.13 
  -1   4  -3    0.60    0.14 
   1   5  -3    0.13    0.07 
  -1   5  -3    0.03    0.06 
  -1   6  -3    4.50    0.26 
   1   6  -3    4.23    0.25 
   1   6  -3    4.00    0.42 
  -1   6  -3    4.11    0.40 
  -1   7  -3    0.08    0.06 
  -1   7   3    0.13    0.06 
   1   7  -3    0.12    0.05 
   1   7  -3    0.04    0.11 
   1   8  -3   13.64    0.46 
  -1   8  -3   14.18    0.47 
  -1   9  -3    0.05    0.06 
   1   9  -3    0.11    0.06 
   1  10  -3   -0.03    0.04 
  -1  10  -3    0.04    0.04 
  -1  11  -3    0.10    0.04 
   1  11  -3    0.10    0.04 
   1   0  -4    0.32    0.14 
  -1   0  -4    0.15    0.12 
   1  -1  -4    7.14    0.47 
   1   1  -4    6.92    0.46 
  -1   1  -4    7.15    0.45 
   1   2  -4    0.18    0.09 
  -1   2  -4    0.10    0.07 
   1   3  -4    1.83    0.26 
  -1   3  -4    1.78    0.24 
   1   4  -4    1.40    0.23 
  -1   4  -4    1.55    0.24 
  -1  -5  -4    1.66    0.13 
  -1   5  -4    1.99    0.17 
  -1   5  -4    1.64    0.25 
   1  -5  -4    1.91    0.14 
   1   5  -4    2.05    0.17 
   1  -6  -4    0.27    0.06 
  -1   6  -4    0.34    0.08 
   1   6  -4    0.32    0.09 
  -1  -6  -4    0.36    0.07 
  -1   7  -4    0.46    0.10 
   1   7  -4    0.42    0.09 
  -1   8  -4    0.20    0.07 
   1   8  -4    0.09    0.05 
   1   9  -4    4.01    0.23 
  -1   9  -4    4.15    0.23 
  -1  10  -4    0.06    0.04 
   1  10  -4   -0.01    0.03 
   1   0  -5   -0.10    0.08 
  -1  -1  -5    1.80    0.14 
   1   1  -5    2.12    0.30 
  -1   1  -5    2.00    0.27 
   1  -1  -5    1.99    0.15 
   1   2  -5    2.94    0.35 
  -1  -2  -5    3.13    0.19 
   1  -2  -5    3.27    0.20 
  -1   2  -5    3.03    0.33 
   1   3  -5    1.34    0.25 
  -1  -3  -5    1.26    0.12 
  -1   3  -5    0.94    0.19 
   1  -3  -5    1.30    0.13 
   1   3  -5    1.20    0.13 
  -1  -4  -5    0.05    0.04 
   1   4  -5   -0.02    0.09 
   1  -4  -5    0.06    0.05 
   1   4  -5    0.02    0.05 
  -1   4  -5    0.06    0.04 
   1   5  -5    0.52    0.10 
  -1  -5  -5    0.44    0.07 
  -1   5  -5    0.43    0.09 
   1  -5  -5    0.32    0.07 
   1   6  -5    2.13    0.19 
  -1  -6  -5    2.18    0.15 
   1  -6  -5    2.17    0.15 
  -1   6  -5    2.18    0.19 
   1   7  -5    0.07    0.04 
  -1   7  -5    0.12    0.06 
   1  -7  -5    0.20    0.05 
  -1  -7  -5    0.17    0.04 
  -1   8  -5    3.78    0.22 
   1   8  -5    3.81    0.22 
  -1   9  -5    0.16    0.05 
   1   0  -6    0.07    0.05 
  -1   0  -6    0.10    0.05 
  -1  -1  -6    3.80    0.21 
   1   1  -6    3.81    0.19 
   1  -1  -6    3.87    0.21 
   1   1  -6    4.33    0.46 
  -1   1  -6    3.90    0.19 
   1  -2  -6    0.25    0.06 
  -1  -2  -6    0.32    0.07 
  -1  -3  -6    0.76    0.10 
   1  -3  -6    0.77    0.10 
   1  -4  -6    0.48    0.08 
  -1  -4  -6    0.59    0.09 
  -1  -5  -6    0.22    0.06 
   1  -5  -6    0.27    0.06 
   1  -6  -6   -0.01    0.03 
  -1  -6  -6    0.03    0.04 
   1  -7  -6    0.07    0.03 
  -1  -8  -6    0.21    0.03 
   1   0  -7   -0.02    0.03 
  -1   0  -7    0.02    0.03 
   1   1  -7    0.45    0.06 
   1  -1  -7    0.38    0.07 
  -1  -1  -7    0.36    0.06 
  -1  -2  -7    0.49    0.08 
   1  -2  -7    0.41    0.07 
  -1  -3  -7   -0.05    0.04 
   1  -3  -7    0.00    0.03 
   1  -4  -7    0.02    0.03 
  -1  -4  -7    0.03    0.03 
   1  -5  -7    0.00    0.03 
  -1  -5  -7    0.09    0.04 
   1  -6  -7    0.28    0.04 
  -1  -7  -7    0.02    0.02 
   1   0  -8    0.07    0.03 
  -1   0  -8    0.07    0.03 
   1  -1  -8    0.95    0.08 
  -1  -1  -8    0.92    0.07 
  -1  -2  -8    0.03    0.02 
   1  -2  -8    0.02    0.02 
   1  -3  -8    0.06    0.03 
  -1  -3  -8    0.05    0.03 
   1  -4  -8    0.01    0.02 
  -1  -5  -8    0.11    0.02 
   2   1   0  136.89    0.36 
   2   2   0  148.53    0.67 
   2   3   0   13.71    0.27 
  -2   3   0   13.93    0.33 
   2   4   0   38.79    0.57 
  -2   4   0   40.24    0.65 
  -2   5   0    4.57    0.26 
   2   5   0    4.32    0.23 
  -2   6   0    6.62    0.36 
   2   6   0    7.14    0.34 
  -2   7   0   10.30    0.51 
  -2   8   0    1.49    0.15 
  -2   8   0    1.82    0.24 
  -2   9   0    0.83    0.12 
  -2  10   0    0.34    0.07 
  -2  11   0    0.07    0.04 
  -2   0  -1  216.57    1.05 
   2   0  -1  216.38    1.30 
   2  -1  -1  178.95    1.22 
  -2   1  -1  179.03    0.98 
   2   2  -1   21.06    0.38 
  -2   3  -1    1.05    0.11 
   2   3  -1    1.08    0.10 
  -2   4  -1    2.10    0.19 
   2   4  -1    2.20    0.17 
   2   5   1    0.02    0.04 
  -2   5  -1    0.06    0.06 
   2   5  -1    0.11    0.06 
  -2   5   1    0.09    0.05 
   2   6   1    1.10    0.12 
   2   6  -1    1.06    0.15 
  -2   6   1    0.91    0.13 
  -2   6  -1    0.87    0.15 
   2   7  -1    0.03    0.05 
  -2   7  -1    0.00    0.06 
  -2   7   1   -0.09    0.07 
  -2   7  -1    0.08    0.05 
  -2   8   1    4.34    0.35 
   2   8  -1    4.36    0.26 
  -2   8   1    4.30    0.24 
  -2   8  -1    4.44    0.27 
  -2   8  -1    4.27    0.38 
   2   9  -1    0.18    0.06 
  -2   9  -1    0.25    0.08 
  -2   9   1    0.26    0.07 
  -2  10  -1    0.62    0.10 
   2  10  -1    0.47    0.08 
  -2  11  -1    0.03    0.04 
  -2   0  -2 1000.00    3.31 
  -2   1  -2   21.10    0.50 
   2   1  -2   22.01    0.58 
   2  -1  -2   20.93    0.56 
  -2   2  -2    0.15    0.06 
   2   2  -2    0.18    0.08 
  -2   2  -2    0.12    0.05 
  -2   3  -2   43.33    0.80 
  -2   3  -2   44.33    0.83 
  -2   4  -2    0.10    0.06 
  -2   5  -2   17.85    0.66 
  -2   6  -2    0.55    0.13 
   2   6   2    0.59    0.10 
  -2   6   2    0.45    0.09 
   2   7  -2    4.66    0.27 
  -2   7   2    4.61    0.31 
  -2   7  -2    4.62    0.40 
  -2   7  -2    4.34    0.25 
  -2   8  -2    0.39    0.09 
  -2   8  -2    0.19    0.10 
   2   8  -2    0.13    0.06 
  -2   8   2    0.32    0.10 
  -2   9  -2    0.23    0.07 
   2   9  -2    0.16    0.07 
  -2  10  -2   -0.02    0.04 
   2  10  -2   -0.01    0.04 
   2  11  -2   -0.03    0.03 
  -2  11  -2    0.04    0.03 
   2   0  -3  156.02    1.85 
  -2   0  -3  155.44    1.67 
  -2   1  -3    8.79    0.41 
   2   1  -3    8.21    0.44 
   2  -1  -3    8.72    0.44 
  -2   2  -3    8.34    0.41 
   2   2  -3    7.79    0.44 
   2   3  -3    0.01    0.06 
  -2   3  -3    0.00    0.04 
  -2   4  -3    0.83    0.15 
   2   4  -3    0.73    0.16 
  -2   5  -3    0.55    0.14 
   2   5  -3    0.43    0.14 
   2   6  -3    0.09    0.06 
   2   6  -3    0.00    0.08 
  -2   6  -3    0.01    0.04 
  -2   6  -3   -0.02    0.08 
  -2   7   3    0.10    0.08 
   2   7  -3    0.04    0.04 
   2   7  -3    0.23    0.17 
  -2   7  -3    0.17    0.07 
  -2   8  -3    2.58    0.21 
   2   8  -3    2.33    0.20 
   2   9  -3    0.08    0.05 
  -2   9  -3    0.20    0.07 
   2  10  -3    0.16    0.06 
  -2  10  -3    0.18    0.06 
   2  11  -3    0.05    0.03 
  -2  11  -3    0.06    0.03 
   2   0  -4   78.23    1.56 
  -2   0  -4   79.17    1.45 
  -2   1  -4    0.04    0.05 
   2   1  -4    0.06    0.06 
   2  -1  -4    0.04    0.07 
   2   2  -4    1.55    0.23 
  -2   2  -4    1.63    0.21 
  -2   3  -4    1.40    0.20 
   2   3  -4    1.26    0.22 
  -2   4  -4    0.26    0.09 
   2   4  -4    0.26    0.11 
  -2  -4  -4    0.21    0.05 
   2  -5  -4    0.47    0.08 
  -2   5  -4    0.66    0.10 
   2   5  -4    0.64    0.10 
  -2  -5  -4    0.63    0.08 
   2   5  -4    0.58    0.18 
   2  -6  -4    0.77    0.09 
   2   6  -4    0.56    0.20 
  -2  -6  -4    0.71    0.08 
   2   6  -4    0.85    0.12 
  -2   6  -4    0.88    0.12 
   2   7  -4    2.84    0.22 
  -2  -7  -4    3.33    0.17 
  -2   7  -4    3.04    0.22 
  -2   8  -4    1.45    0.15 
   2   8  -4    1.38    0.15 
  -2   9  -4    0.04    0.05 
   2   9  -4    0.08    0.06 
  -2  10  -4    0.01    0.03 
   2  10  -4    0.00    0.03 
   2   0  -5    4.77    0.23 
   2   0  -5    4.97    0.46 
   2   1  -5    0.18    0.09 
  -2   1  -5    0.23    0.11 
   2  -2  -5    0.03    0.04 
  -2  -2  -5    0.14    0.05 
  -2   2  -5    0.12    0.07 
   2   2  -5    0.18    0.12 
  -2  -3  -5    0.24    0.06 
   2   3  -5    0.40    0.16 
  -2   3  -5    0.30    0.11 
   2  -3  -5    0.24    0.06 
  -2  -4  -5    0.98    0.11 
   2   4  -5    1.16    0.14 
   2  -4  -5    0.93    0.11 
  -2   4  -5    0.88    0.11 
   2   4  -5    0.87    0.22 
  -2  -5  -5    0.54    0.08 
   2  -5  -5    0.62    0.09 
   2   5  -5    0.60    0.10 
  -2   5  -5    0.53    0.09 
  -2  -6  -5    0.06    0.04 
   2   6  -5    0.12    0.07 
  -2   6  -5    0.03    0.04 
   2  -6  -5    0.07    0.04 
  -2   7  -5    0.00    0.05 
   2  -7  -5    0.14    0.04 
  -2  -7  -5    0.15    0.04 
   2   7  -5    0.06    0.05 
  -2   8  -5    1.09    0.12 
   2   8  -5    1.16    0.13 
  -2   9  -5    0.12    0.05 
  -2   0  -6   14.61    0.37 
   2   0  -6   14.87    0.41 
  -2   1  -6    0.05    0.04 
   2  -1  -6    0.04    0.04 
  -2  -1  -6    0.02    0.03 
   2   1  -6   -0.01    0.03 
   2  -2  -6    0.24    0.06 
  -2  -2  -6    0.24    0.06 
   2  -3  -6    0.48    0.08 
  -2  -3  -6    0.50    0.08 
   2  -4  -6    0.01    0.03 
  -2  -4  -6    0.00    0.04 
   2  -5  -6    0.45    0.08 
  -2  -5  -6    0.52    0.08 
  -2  -6  -6    0.00    0.03 
   2  -6  -6    0.03    0.03 
   2  -7  -6    0.40    0.06 
  -2  -8  -6    0.15    0.03 
  -2   0  -7    3.35    0.17 
   2   0  -7    3.56    0.19 
   2   1  -7    0.40    0.06 
   2  -1  -7    0.31    0.06 
  -2  -1  -7    0.35    0.06 
  -2  -2  -7    0.13    0.05 
   2  -2  -7    0.06    0.04 
  -2  -3  -7    0.16    0.05 
   2  -3  -7    0.11    0.05 
   2  -4  -7    0.19    0.05 
  -2  -4  -7    0.10    0.04 
   2  -5  -7    0.31    0.05 
  -2  -5  -7    0.37    0.06 
   2  -6  -7    0.08    0.03 
  -2  -7  -7    0.02    0.02 
   2   0  -8    2.66    0.12 
   2  -1  -8    0.10    0.03 
  -2  -1  -8    0.11    0.03 
   2  -2  -8    0.00    0.02 
  -2  -2  -8    0.07    0.03 
   2  -3  -8    0.08    0.03 
   2  -4  -8    0.00    0.02 
  -3   0   0    0.00    0.01 
  -3   1   0   55.98    0.46 
   3   2   0  122.68    0.56 
  -3   3   0   31.60    0.51 
   3   3   0   31.69    0.40 
  -3   4   0   35.84    0.63 
   3   4   0   36.28    0.53 
   3   5   0    6.51    0.27 
  -3   5   0    6.39    0.31 
  -3   6   0    1.19    0.16 
  -3   7   0    1.66    0.21 
  -3   7   0    1.40    0.13 
  -3   8   0    3.52    0.23 
  -3   8   0    3.79    0.36 
  -3   9   0    1.68    0.16 
  -3  10   0    0.56    0.09 
  -3  11   0    0.11    0.04 
   3   0  -1    0.00    0.03 
  -3   1  -1   65.15    0.53 
   3  -1  -1   65.06    0.76 
  -3   1  -1   65.50    0.66 
   3   3  -1    0.21    0.04 
  -3   3  -1    0.35    0.07 
   3   4  -1   12.18    0.38 
  -3   4  -1   12.63    0.45 
   3   4   1   12.70    0.29 
   3   5   1    9.61    0.30 
  -3   5  -1    9.98    0.45 
   3   5  -1    9.65    0.38 
  -3   5   1    9.60    0.36 
  -3   6   1    1.79    0.18 
   3   6  -1    1.96    0.20 
  -3   6  -1    1.95    0.23 
  -3   7   1    0.89    0.11 
  -3   7  -1    0.70    0.10 
   3   7  -1    1.03    0.13 
  -3   7   1    0.90    0.15 
  -3   7  -1    0.62    0.15 
  -3   8  -1    7.59    0.34 
  -3   8   1    7.53    0.32 
   3   8  -1    7.34    0.34 
  -3   8  -1    7.54    0.52 
  -3   8   1    7.55    0.46 
  -3   9   1    1.12    0.13 
   3   9  -1    0.96    0.12 
  -3   9  -1    0.79    0.12 
   3  10  -1    0.31    0.07 
  -3  10   1    0.33    0.07 
  -3  10  -1    0.29    0.07 
  -3  11  -1    0.61    0.08 
  -3   0  -2    0.11    0.05 
   3   0  -2    0.11    0.06 
  -3   1  -2    5.20    0.23 
   3   1  -2    5.19    0.29 
   3  -1  -2    5.52    0.29 
  -3   2  -2    4.24    0.23 
   3   2  -2    3.88    0.27 
  -3   2  -2    4.02    0.23 
  -3   3  -2    2.25    0.18 
  -3   3  -2    2.34    0.20 
  -3   4  -2   36.75    0.87 
  -3   4  -2   37.05    0.79 
  -3   5  -2    0.93    0.16 
  -3   6  -2    1.66    0.23 
  -3   6   2    1.64    0.18 
  -3   7  -2    2.29    0.19 
   3   7  -2    2.30    0.19 
  -3   7  -2    2.19    0.29 
  -3   7   2    2.49    0.24 
  -3   8   2    0.33    0.11 
  -3   8  -2    0.58    0.11 
  -3   8  -2    0.44    0.15 
   3   8  -2    0.51    0.11 
   3   9  -2    1.07    0.13 
  -3   9  -2    0.85    0.12 
  -3  10  -2    0.27    0.07 
   3  10  -2    0.25    0.07 
   3  11  -2    0.18    0.05 
  -3  11  -2    0.21    0.06 
   3   0  -3    0.08    0.09 
  -3   0  -3    0.17    0.08 
   3  -1  -3   33.08    0.88 
  -3   1  -3   32.80    0.75 
   3   1  -3   32.82    0.89 
  -3   2  -3    0.36    0.09 
   3   2  -3    0.25    0.10 
   3   3  -3    0.02    0.05 
  -3   3  -3    0.02    0.05 
  -3   4  -3    0.20    0.08 
   3   4  -3    0.15    0.08 
  -3   5  -3    3.87    0.32 
   3   5  -3    4.06    0.41 
  -3   6  -3    3.54    0.23 
   3   6  -3    3.09    0.39 
   3   6  -3    3.53    0.23 
   3   7  -3    0.03    0.04 
  -3   7  -3    0.07    0.06 
  -3   7   3    0.06    0.08 
   3   7  -3   -0.03    0.11 
  -3   8  -3    2.27    0.20 
   3   8  -3    2.32    0.20 
   3   9  -3    1.34    0.15 
  -3   9  -3    1.43    0.15 
   3  10  -3    0.11    0.05 
  -3  10  -3    0.19    0.06 
  -3  11  -3    0.24    0.05 
   3   0  -4    0.08    0.10 
   3  -1  -4    0.01    0.06 
   3   1  -4    0.15    0.09 
   3   2  -4    2.31    0.29 
  -3   2  -4    2.55    0.26 
  -3   3  -4    0.97    0.17 
   3   3  -4    0.94    0.19 
   3   4  -4    1.15    0.21 
  -3   4  -4    1.47    0.21 
   3  -4  -4    1.55    0.14 
  -3  -4  -4    1.48    0.12 
   3   4  -4    1.29    0.13 
  -3  -5  -4    0.17    0.05 
   3   5  -4    0.21    0.07 
  -3   5  -4    0.19    0.07 
   3  -5  -4    0.12    0.05 
   3   5  -4    0.30    0.17 
  -3  -6  -4    0.27    0.05 
  -3   6  -4    0.27    0.08 
   3   6  -4    0.28    0.08 
   3   6  -4    0.51    0.18 
   3  -6  -4    0.27    0.06 
   3   7  -4    0.19    0.07 
  -3   7  -4    0.06    0.05 
   3   8  -4    0.37    0.09 
  -3   8  -4    0.35    0.08 
  -3   9  -4    0.65    0.10 
   3   9  -4    0.69    0.10 
  -3  10  -4    0.06    0.04 
  -3   0  -5    0.01    0.03 
   3   0  -5    0.03    0.04 
   3   0  -5    0.04    0.09 
   3  -1  -5    6.01    0.27 
   3   1  -5    5.50    0.49 
  -3  -1  -5    5.60    0.23 
   3   1  -5    5.62    0.25 
  -3  -2  -5    1.31    0.12 
   3  -2  -5    1.21    0.13 
  -3   2  -5    1.22    0.21 
   3   2  -5    1.31    0.25 
   3   3  -5    2.28    0.33 
   3  -3  -5    2.33    0.18 
  -3  -3  -5    2.18    0.15 
   3  -4  -5    0.15    0.06 
  -3  -4  -5    0.18    0.06 
   3   4  -5    0.22    0.14 
   3   5  -5    1.00    0.13 
  -3   5  -5    0.66    0.10 
   3  -5  -5    0.66    0.09 
  -3  -5  -5    0.70    0.09 
   3  -6  -5    0.27    0.06 
  -3   6  -5    0.25    0.07 
   3   6  -5    0.27    0.08 
  -3  -6  -5    0.31    0.06 
  -3   7  -5    0.18    0.07 
   3  -7  -5    0.20    0.04 
   3   7  -5    0.21    0.07 
  -3  -8  -5    1.13    0.08 
  -3   8  -5    1.27    0.13 
  -3   9  -5    0.68    0.08 
  -3   0  -6    0.06    0.04 
   3   0  -6   -0.05    0.05 
   3  -1  -6    0.02    0.04 
   3   1  -6   -0.02    0.05 
  -3  -1  -6    0.04    0.03 
  -3  -2  -6    0.07    0.04 
   3  -2  -6    0.08    0.05 
  -3  -3  -6    0.34    0.07 
   3  -3  -6    0.32    0.07 
   3  -4  -6    0.32    0.07 
  -3  -4  -6    0.55    0.08 
  -3  -5  -6    0.20    0.06 
   3  -5  -6    0.16    0.05 
   3  -6  -6    0.00    0.03 
  -3  -6  -6    0.03    0.03 
   3  -7  -6    0.34    0.05 
  -3  -8  -6    0.16    0.03 
  -3   0  -7   -0.03    0.02 
   3   0  -7    0.03    0.03 
  -3  -1  -7    0.87    0.09 
   3   1  -7    0.90    0.09 
   3  -1  -7    0.91    0.10 
   3  -2  -7    0.10    0.05 
  -3  -2  -7    0.11    0.04 
  -3  -3  -7    0.07    0.04 
   3  -3  -7    0.11    0.05 
   3  -4  -7    0.10    0.04 
  -3  -4  -7    0.00    0.03 
   3  -5  -7    0.09    0.04 
   3  -6  -7    0.07    0.03 
  -3  -7  -7    0.02    0.02 
   3   0  -8    0.04    0.03 
   3  -1  -8    0.05    0.03 
  -3  -1  -8    0.11    0.02 
   3  -2  -8   -0.02    0.03 
  -3  -3  -8   -0.02    0.02 
   3  -3  -8    0.05    0.03 
  -3  -4  -8    0.16    0.03 
   3  -4  -8    0.21    0.04 
  -4   0   0  264.18    0.76 
  -4   1   0  285.07    1.12 
   4   2   0    2.40    0.07 
  -4   3   0    5.22    0.22 
   4   3   0    4.96    0.15 
  -4   4   0    8.57    0.32 
   4   4   0    8.72    0.26 
   4   5   0   19.91    0.46 
  -4   5   0   18.83    0.55 
  -4   6   0    0.25    0.08 
  -4   7   0    0.87    0.11 
  -4   7   0    1.00    0.17 
  -4   8   0    0.04    0.09 
  -4   8   0    0.01    0.04 
  -4   9   0    3.67    0.24 
  -4  10   0    0.17    0.07 
  -4  11   0    0.12    0.04 
  -4   0  -1    8.84    0.22 
   4   0  -1    8.49    0.29 
  -4   1  -1   18.37    0.37 
  -4   1  -1   18.46    0.23 
   4  -1  -1   18.76    0.43 
  -4   2  -1    2.18    0.15 
  -4   2  -1    2.36    0.11 
  -4   3  -1    2.05    0.17 
   4   4   1   78.02    0.67 
  -4   4  -1   76.92    1.13 
   4   4  -1   78.04    0.93 
  -4   5   1    7.28    0.33 
  -4   5  -1    7.50    0.40 
   4   5  -1    7.03    0.32 
  -4   6  -1    0.25    0.09 
  -4   6   1    0.43    0.10 
  -4   7  -1    2.26    0.18 
  -4   7   1    2.58    0.18 
  -4   7   1    2.07    0.23 
  -4   7  -1    1.84    0.24 
   4   7  -1    2.03    0.18 
  -4   8   1    8.51    0.50 
  -4   8  -1    7.61    0.34 
  -4   8   1    7.93    0.33 
   4   8  -1    7.95    0.35 
  -4   8  -1    7.64    0.53 
   4   9  -1    0.30    0.08 
  -4   9  -1    0.25    0.08 
  -4   9   1    0.29    0.07 
   4  10  -1    0.08    0.04 
  -4  10   1    0.11    0.05 
  -4  10  -1    0.11    0.06 
  -4  11  -1    0.36    0.07 
   4   0  -2    0.69    0.12 
  -4   1  -2    6.82    0.25 
   4  -1  -2    6.69    0.33 
   4   1  -2    6.74    0.34 
  -4   2  -2    4.47    0.25 
  -4   2  -2    4.38    0.22 
   4   2  -2    4.56    0.30 
  -4   3  -2    2.35    0.20 
  -4   3  -2    2.79    0.19 
  -4   4  -2    2.16    0.22 
  -4   4  -2    2.16    0.19 
  -4   5  -2    0.53    0.11 
  -4   5  -2    0.42    0.12 
  -4   6  -2    1.75    0.24 
  -4   6   2    2.10    0.21 
   4   7  -2    1.75    0.17 
  -4   7  -2    1.68    0.26 
  -4   7   2    1.95    0.16 
  -4   7  -2    1.85    0.17 
  -4   7   2    1.51    0.19 
   4   8  -2   -0.01    0.05 
  -4   8  -2   -0.01    0.06 
   4   9  -2    0.48    0.10 
  -4   9  -2    0.47    0.10 
  -4  10  -2    0.00    0.05 
   4  10  -2    0.00    0.04 
  -4  11  -2    0.17    0.05 
   4   0  -3   12.14    0.54 
  -4   1  -3   10.16    0.40 
   4  -1  -3   10.18    0.49 
   4   1  -3    9.26    0.49 
   4   2  -3    1.85    0.23 
  -4   2  -3    1.68    0.17 
  -4   3  -3    0.54    0.11 
   4   3  -3    0.60    0.14 
  -4   4  -3    7.63    0.41 
   4   4  -3    7.32    0.51 
   4   5  -3    0.47    0.15 
   4   6  -3    0.06    0.11 
   4   6  -3   -0.03    0.04 
  -4  -6  -3   -0.01    0.03 
  -4   6  -3    0.05    0.04 
  -4   7  -3    0.25    0.08 
  -4   7   3    0.57    0.14 
   4   7  -3    0.22    0.15 
   4   7  -3    0.34    0.08 
  -4   8  -3    3.35    0.23 
   4   8  -3    3.42    0.24 
  -4   9  -3    0.06    0.06 
   4   9  -3    0.08    0.06 
  -4  10  -3    0.06    0.05 
   4  10  -3    0.11    0.04 
  -4  11  -3    0.11    0.04 
   4   0  -4    3.16    0.32 
  -4   1  -4    2.25    0.23 
   4   1  -4    1.86    0.26 
   4  -1  -4    1.74    0.24 
   4   2  -4    1.94    0.27 
  -4   2  -4    2.04    0.23 
  -4   3  -4    2.20    0.24 
   4   3  -4    2.21    0.30 
   4  -4  -4    0.90    0.11 
   4   4  -4    0.92    0.12 
  -4  -4  -4    0.91    0.09 
   4   4  -4    0.93    0.21 
  -4   5  -4    1.45    0.15 
   4   5  -4    1.55    0.16 
   4   5  -4    1.24    0.26 
  -4  -5  -4    1.51    0.12 
   4  -5  -4    1.37    0.13 
   4   6  -4   -0.04    0.06 
  -4   6  -4    0.09    0.06 
  -4  -6  -4    0.05    0.04 
   4  -6  -4    0.05    0.04 
  -4   7  -4    0.06    0.05 
   4   7  -4    0.01    0.05 
   4   8  -4    0.02    0.05 
  -4   8  -4   -0.02    0.05 
  -4   9  -4    0.37    0.07 
   4   9  -4    0.48    0.08 
  -4  10  -4    0.05    0.04 
   4   0  -5   11.74    0.71 
  -4   0  -5   10.81    0.31 
   4   0  -5   10.94    0.37 
   4  -1  -5   -0.02    0.04 
   4   1  -5    0.03    0.07 
   4   1  -5    0.07    0.04 
  -4  -1  -5   -0.02    0.03 
   4  -2  -5    0.48    0.09 
  -4  -2  -5    0.57    0.08 
   4   2  -5    0.41    0.13 
   4  -3  -5    0.12    0.05 
  -4  -3  -5    0.18    0.06 
   4   3  -5    0.21    0.13 
   4   4  -5    8.10    0.66 
  -4  -4  -5    8.50    0.30 
   4  -4  -5    8.55    0.34 
   4  -5  -5    0.09    0.05 
  -4  -5  -5    0.05    0.04 
  -4   5  -5    0.07    0.05 
  -4  -6  -5    0.26    0.06 
  -4   6  -5    0.22    0.07 
   4  -6  -5    0.20    0.06 
  -4   7  -5   -0.04    0.05 
  -4  -8  -5    0.92    0.07 
  -4   8  -5    0.81    0.10 
  -4   9  -5    0.03    0.03 
   4   0  -6   -0.06    0.06 
  -4   0  -6    0.01    0.03 
   4   1  -6    0.29    0.06 
  -4  -1  -6    0.47    0.07 
   4  -1  -6    0.49    0.09 
   4  -2  -6    0.04    0.04 
  -4  -2  -6    0.05    0.04 
   4  -3  -6    0.05    0.05 
  -4  -3  -6    0.08    0.04 
  -4  -4  -6    0.15    0.05 
   4  -4  -6    0.08    0.04 
  -4  -5  -6    0.07    0.04 
   4  -5  -6    0.08    0.04 
   4  -6  -6    0.00    0.03 
  -4  -7  -6    0.01    0.02 
   4  -7  -6    0.05    0.03 
  -4  -8  -6    0.00    0.02 
   4   0  -7    0.12    0.04 
  -4   0  -7    0.23    0.04 
   4   1  -7    0.00    0.03 
   4  -1  -7    0.00    0.03 
   4  -2  -7    0.15    0.05 
  -4  -2  -7    0.17    0.05 
  -4  -3  -7   -0.03    0.03 
   4  -3  -7    0.00    0.03 
  -4  -4  -7    0.10    0.04 
   4  -4  -7    0.08    0.04 
   4  -5  -7    0.06    0.03 
   4  -6  -7    0.05    0.02 
  -4  -6  -7    0.02    0.02 
  -4  -7  -7    0.02    0.01 
   4   0  -8    0.05    0.02 
   4  -1  -8    0.01    0.02 
  -4  -2  -8    0.00    0.01 
   4  -2  -8   -0.04    0.03 
  -4  -3  -8    0.03    0.02 
   4  -3  -8    0.02    0.02 
  -4  -4  -8    0.02    0.02 
   4  -4  -8    0.05    0.02 
  -5   0   0    0.10    0.02 
  -5   1   0   68.00    0.58 
  -5   2   0    2.48    0.14 
  -5   3   0    1.06    0.10 
   5   3   0    1.00    0.06 
  -5   4   0   54.59    0.84 
  -5   5   0    0.07    0.05 
  -5   6   0    2.60    0.24 
  -5   7   0    1.28    0.13 
  -5   7   0    1.55    0.22 
  -5   8   0    1.14    0.22 
  -5   8   0    1.14    0.13 
  -5   9   0    0.54    0.10 
  -5  10   0    0.60    0.10 
  -5  11   0    0.01    0.03 
   5   0  -1    0.03    0.03 
  -5   0  -1   -0.01    0.02 
   5  -1  -1   14.01    0.38 
  -5   1  -1   14.12    0.34 
  -5   2  -1    6.16    0.15 
  -5   2  -1    6.41    0.26 
  -5   3  -1    3.61    0.22 
  -5   4  -1   16.97    0.56 
  -5   5   1   14.30    0.47 
  -5   5  -1   14.61    0.58 
  -5   6   1    0.25    0.07 
  -5   6  -1    0.19    0.09 
  -5   7  -1    0.10    0.07 
  -5   7   1    0.01    0.04 
  -5   7  -1    0.09    0.06 
  -5   7   1   -0.06    0.07 
   5   7  -1   -0.04    0.05 
  -5   8   1    1.03    0.12 
   5   8  -1    1.31    0.14 
  -5   8  -1    1.11    0.14 
  -5   8   1    1.23    0.20 
  -5   8  -1    0.84    0.20 
  -5   9  -1    0.51    0.10 
   5   9  -1    0.53    0.09 
  -5   9   1    0.68    0.11 
  -5  10   1    0.32    0.08 
  -5  10  -1    0.24    0.08 
  -5  11  -1    0.04    0.04 
   5   0  -2    0.08    0.06 
  -5   1  -2    9.83    0.29 
   5   1  -2   10.07    0.43 
   5  -1  -2    9.76    0.41 
  -5   2  -2    9.87    0.38 
  -5   2  -2   10.06    0.30 
   5   2  -2   10.27    0.46 
  -5   3  -2    7.62    0.37 
  -5   3  -2    7.87    0.30 
  -5   4  -2   17.78    0.64 
  -5   4  -2   18.02    0.51 
  -5   5  -2    0.91    0.17 
  -5   6  -2    1.01    0.12 
  -5   6  -2    1.19    0.21 
  -5   6   2    1.08    0.15 
   5   7  -2    0.08    0.05 
  -5   7   2    0.14    0.08 
  -5   7  -2    0.20    0.12 
  -5   7  -2    0.12    0.06 
  -5   8   2    0.04    0.04 
  -5   8  -2    0.04    0.06 
   5   8  -2    0.06    0.06 
  -5   9  -2    0.13    0.07 
   5   9  -2    0.05    0.05 
  -5   9   2    0.01    0.05 
  -5  10  -2    0.29    0.07 
   5  10  -2    0.46    0.08 
  -5  11  -2   -0.01    0.03 
   5   0  -3    0.17    0.10 
  -5   1  -3    1.31    0.14 
   5  -1  -3    1.46    0.19 
   5   1  -3    1.07    0.18 
  -5   2  -3    0.30    0.08 
   5   2  -3    0.24    0.10 
   5   3  -3    6.09    0.45 
   5   4  -3    0.70    0.17 
   5   5  -3    8.41    0.35 
   5   5  -3    7.86    0.59 
   5   6  -3    1.57    0.30 
   5   6  -3    1.63    0.16 
  -5   6  -3    1.39    0.15 
   5   7  -3   -0.03    0.12 
  -5   7   3    0.07    0.08 
   5   7  -3    0.07    0.05 
  -5   7  -3    0.09    0.05 
   5   8  -3    1.34    0.15 
  -5   8  -3    1.45    0.16 
  -5   9  -3    0.14    0.07 
   5   9  -3    0.25    0.08 
   5  10  -3    0.07    0.04 
  -5  10  -3    0.04    0.04 
  -5  11  -3    0.07    0.03 
   5   0  -4   -0.03    0.05 
   5  -1  -4    0.11    0.08 
   5   1  -4    0.04    0.06 
   5   2  -4    0.39    0.14 
   5   3  -4    0.30    0.13 
   5  -4  -4   15.30    0.45 
   5   4  -4   15.47    0.47 
   5   4  -4   15.43    0.84 
  -5  -4  -4   15.43    0.37 
  -5   5  -4    0.05    0.06 
   5  -5  -4    0.08    0.05 
   5   5  -4    0.05    0.05 
  -5  -5  -4    0.07    0.04 
   5   5  -4    0.24    0.15 
  -5   6  -4    0.91    0.12 
   5  -6  -4    0.66    0.09 
   5   6  -4    0.57    0.11 
   5   6  -4    0.43    0.19 
  -5  -6  -4    0.74    0.09 
  -5   7  -4    0.80    0.11 
   5   7  -4    0.83    0.13 
   5   8  -4   -0.03    0.05 
  -5   8  -4   -0.01    0.04 
  -5   9  -4    0.09    0.04 
  -5  10  -4    0.10    0.04 
   5   0  -5    0.05    0.05 
   5   0  -5    0.03    0.08 
  -5   0  -5    0.03    0.03 
   5  -1  -5    0.16    0.06 
   5   1  -5    0.17    0.06 
   5  -1  -5    0.19    0.11 
  -5  -1  -5    0.20    0.05 
   5   1  -5    0.24    0.13 
   5  -2  -5    0.07    0.04 
   5   2  -5    0.05    0.05 
   5   2  -5   -0.02    0.11 
  -5  -2  -5    0.12    0.05 
   5  -3  -5    0.06    0.05 
   5   3  -5    0.22    0.14 
  -5  -3  -5    0.11    0.05 
   5  -4  -5    0.66    0.10 
   5   4  -5    0.87    0.23 
  -5  -4  -5    0.60    0.09 
   5  -5  -5    0.07    0.05 
  -5   5  -5    0.14    0.06 
  -5  -5  -5    0.06    0.04 
  -5   6  -5    0.34    0.08 
   5  -6  -5    0.30    0.06 
  -5   7  -5    0.16    0.06 
  -5   8  -5    0.15    0.05 
  -5  -8  -5    0.24    0.04 
  -5   9  -5    0.10    0.04 
   5   0  -6    0.01    0.04 
  -5   0  -6    0.01    0.03 
   5  -1  -6    0.03    0.04 
   5   1  -6    0.02    0.03 
  -5  -1  -6   -0.01    0.03 
   5  -2  -6    0.30    0.08 
  -5  -2  -6    0.40    0.07 
   5  -3  -6    0.79    0.11 
  -5  -3  -6    0.93    0.11 
  -5  -4  -6    1.95    0.15 
   5  -4  -6    1.61    0.15 
   5  -5  -6    0.01    0.04 
  -5  -5  -6    0.05    0.04 
   5  -6  -6    0.05    0.03 
  -5  -7  -6    0.01    0.02 
   5  -7  -6    0.04    0.02 
  -5  -8  -6   -0.02    0.02 
  -5   0  -7    0.00    0.02 
   5   0  -7   -0.03    0.03 
   5  -1  -7    0.04    0.04 
  -5  -1  -7    0.00    0.02 
   5   1  -7   -0.04    0.02 
  -5  -2  -7   -0.01    0.03 
   5  -2  -7    0.04    0.04 
  -5  -3  -7    0.37    0.06 
   5  -3  -7    0.25    0.06 
   5  -4  -7    0.19    0.05 
   5  -5  -7    0.09    0.03 
  -5  -5  -7    0.05    0.03 
  -5  -6  -7    0.03    0.02 
   5  -6  -7    0.07    0.02 
   5   0  -8   -0.03    0.02 
   5  -1  -8    0.01    0.02 
   5  -2  -8   -0.02    0.03 
  -5  -2  -8    0.04    0.02 
  -5  -3  -8    0.01    0.02 
   5  -3  -8    0.03    0.02 
  -5  -4  -8    0.44    0.03 
   5  -4  -8    0.35    0.04 
  -6   0   0   12.20    0.20 
   6   0   0   12.00    0.26 
  -6   1   0   75.13    0.65 
  -6   2   0    2.74    0.15 
  -6   3   0   10.21    0.33 
  -6   4   0    0.51    0.09 
  -6   5   0    0.83    0.12 
  -6   6   0    0.14    0.07 
  -6   7   0    0.76    0.16 
  -6   7   0    0.78    0.11 
  -6   8   0    0.11    0.06 
  -6   8   0    0.16    0.10 
  -6   9   0    0.63    0.10 
  -6  10   0    0.25    0.07 
  -6  11   0   -0.04    0.04 
  -6   0  -1    2.78    0.14 
   6   0  -1    2.96    0.18 
   6  -1  -1    6.13    0.26 
   6   1  -1    5.74    0.28 
  -6   1  -1    5.98    0.23 
  -6   2  -1   30.64    0.59 
  -6   3  -1   21.88    0.34 
  -6   3  -1   21.77    0.57 
  -6   4   1   31.73    0.64 
  -6   4  -1   31.64    0.78 
  -6   5  -1    0.02    0.05 
  -6   5   1    0.11    0.06 
  -6   6   1    2.88    0.25 
  -6   6  -1    2.55    0.28 
   6   7  -1    2.54    0.20 
  -6   7  -1    2.42    0.30 
  -6   7   1    2.72    0.27 
  -6   7  -1    2.09    0.17 
  -6   8   1    0.81    0.12 
  -6   8   1    0.65    0.16 
   6   8  -1    0.76    0.12 
  -6   8  -1    0.74    0.18 
  -6   8  -1    0.53    0.10 
  -6   9  -1    0.05    0.05 
  -6   9   1    0.07    0.05 
  -6  10  -1    0.13    0.06 
  -6  10   1    0.05    0.04 
  -6  11   1    0.73    0.08 
  -6  11  -1    0.92    0.10 
   6   0  -2    0.91    0.13 
   6  -1  -2    0.24    0.08 
   6   1  -2    0.31    0.09 
  -6   2  -2    6.26    0.20 
  -6   2  -2    6.18    0.31 
   6   2  -2    5.98    0.37 
   6   3  -2    2.94    0.28 
  -6   3  -2    2.79    0.24 
  -6   4  -2   10.74    0.51 
  -6   5  -2    6.14    0.43 
   6   6  -2    1.55    0.16 
  -6   6   2    1.65    0.19 
  -6   6  -2    1.53    0.15 
  -6   6  -2    1.44    0.23 
  -6   7  -2    1.21    0.24 
   6   7  -2    1.61    0.17 
  -6   7   2    1.27    0.18 
  -6   7  -2    1.29    0.15 
  -6   8   2    0.18    0.06 
   6   8  -2    0.08    0.06 
  -6   8  -2    0.08    0.05 
   6   9  -2    0.01    0.05 
  -6   9  -2    0.09    0.05 
  -6   9   2    0.08    0.04 
  -6  10  -2    0.03    0.04 
   6  10  -2    0.08    0.04 
  -6  11  -2    0.03    0.03 
   6   0  -3    3.44    0.30 
   6  -1  -3   18.04    0.67 
   6   1  -3   18.02    0.70 
   6  -2  -3    0.95    0.17 
   6   2  -3    0.97    0.19 
   6   3  -3    1.69    0.25 
   6   4  -3   13.47    0.73 
   6   5  -3    4.63    0.47 
   6   5  -3    5.41    0.29 
  -6  -5  -3    5.63    0.22 
  -6   5  -3    5.42    0.27 
   6   6  -3    0.61    0.19 
  -6   6   3    0.83    0.15 
   6   6  -3    0.75    0.12 
  -6   6  -3    0.68    0.11 
   6   7  -3    0.61    0.12 
  -6   7  -3    0.59    0.11 
  -6   8  -3    0.14    0.06 
   6   8  -3    0.15    0.07 
   6   9  -3    0.02    0.05 
  -6   9  -3   -0.01    0.04 
  -6  10  -3   -0.01    0.04 
  -6  11  -3    0.37    0.05 
   6   0  -4    4.12    0.38 
   6  -1  -4    1.85    0.26 
   6   1  -4    1.78    0.26 
   6   2  -4    0.05    0.08 
   6  -3  -4   -0.01    0.04 
  -6  -3  -4    0.04    0.03 
   6  -4  -4    0.12    0.06 
   6   4  -4    0.07    0.06 
  -6  -4  -4    0.09    0.04 
   6   4  -4   -0.08    0.10 
   6   5  -4    1.08    0.14 
  -6   5  -4    0.98    0.13 
   6  -5  -4    1.03    0.12 
   6   5  -4    0.68    0.21 
  -6  -5  -4    0.97    0.10 
   6   6  -4    0.48    0.10 
  -6   6  -4    0.44    0.09 
   6   7  -4    0.05    0.06 
  -6  -7  -4    0.04    0.03 
  -6   7  -4    0.01    0.05 
  -6   8  -4   -0.07    0.06 
  -6   9  -4   -0.04    0.04 
  -6  10  -4    0.00    0.03 
   6   0  -5    2.46    0.34 
   6   0  -5    2.43    0.19 
  -6   0  -5    2.68    0.15 
   6   1  -5    1.47    0.28 
   6  -1  -5    1.51    0.27 
  -6  -1  -5    1.40    0.12 
   6  -1  -5    1.23    0.14 
   6   1  -5    1.43    0.14 
   6  -2  -5    0.24    0.07 
   6   2  -5    0.33    0.07 
   6   2  -5    0.46    0.18 
  -6  -2  -5    0.32    0.07 
   6   3  -5    2.93    0.40 
  -6  -3  -5    2.63    0.16 
   6  -3  -5    2.43    0.19 
  -6  -4  -5    0.12    0.06 
   6  -4  -5   -0.04    0.04 
   6  -5  -5    0.48    0.09 
  -6  -5  -5    0.56    0.08 
  -6   6  -5    0.14    0.05 
   6  -6  -5    0.12    0.05 
  -6  -7  -5    0.02    0.03 
  -6   7  -5    0.04    0.04 
  -6   8  -5    0.10    0.05 
  -6  -8  -5    0.02    0.02 
  -6   9  -5    0.06    0.03 
  -6   0  -6    1.57    0.12 
   6   0  -6    1.15    0.14 
  -6  -1  -6    0.26    0.06 
   6  -1  -6    0.20    0.07 
   6   1  -6    0.16    0.06 
   6  -2  -6    0.09    0.06 
   6   2  -6    0.13    0.05 
  -6  -2  -6    0.07    0.04 
   6  -3  -6    0.02    0.04 
  -6  -3  -6    0.03    0.04 
   6  -4  -6    0.14    0.06 
  -6  -4  -6    0.16    0.06 
   6  -5  -6    0.49    0.08 
   6  -6  -6    0.01    0.03 
  -6  -6  -6   -0.01    0.03 
  -6  -7  -6    0.07    0.03 
  -6  -8  -6    0.04    0.02 
   6   0  -7    0.03    0.03 
   6   1  -7    0.00    0.03 
   6  -1  -7   -0.01    0.04 
   6  -2  -7   -0.01    0.03 
   6  -3  -7    0.00    0.03 
   6  -4  -7    0.33    0.06 
  -6  -5  -7    0.52    0.05 
   6  -5  -7    0.53    0.06 
  -6  -6  -7    0.00    0.02 
   6  -6  -7    0.04    0.02 
   6   0  -8    0.03    0.02 
   6  -1  -8   -0.01    0.02 
  -6  -2  -8    0.04    0.02 
   6  -2  -8    0.03    0.02 
  -6  -3  -8    0.02    0.02 
   6  -3  -8    0.00    0.02 
   6  -4  -8    0.07    0.02 
   7   0   0    0.01    0.02 
  -7   0   0    0.02    0.02 
  -7   1   0   69.25    0.65 
  -7   2   0    5.08    0.21 
  -7   3   0   53.74    0.79 
  -7   4   0   10.69    0.40 
  -7   5   0   12.38    0.49 
  -7   6   0   -0.15    0.07 
  -7   7   0    5.34    0.27 
  -7   7   0    5.73    0.42 
  -7   8   0    1.00    0.13 
  -7   9   0    0.01    0.06 
  -7  10   0    0.46    0.08 
  -7  11   0    0.52    0.07 
  -7   0  -1   -0.01    0.02 
   7   0  -1    0.01    0.03 
   7  -1  -1   55.83    0.82 
  -7   1  -1   55.92    0.72 
   7   1  -1   57.35    0.91 
  -7   2  -1   63.61    0.88 
  -7   3  -1    1.46    0.16 
  -7   4   1   20.15    0.52 
  -7   4  -1   19.99    0.64 
  -7   5  -1    9.82    0.50 
  -7   5   1    9.97    0.42 
  -7   6  -1    0.58    0.09 
  -7   6  -1    0.47    0.12 
  -7   6   1    0.69    0.13 
  -7   7  -1    2.29    0.29 
  -7   7  -1    2.33    0.19 
  -7   7   1    2.42    0.27 
  -7   8   1    6.99    0.32 
  -7   8  -1    6.99    0.33 
  -7   9  -1    0.13    0.07 
  -7   9   1    0.16    0.06 
  -7  10  -1    0.73    0.11 
  -7  10   1    0.82    0.11 
  -7  11  -1    0.00    0.03 
  -7  11   1    0.01    0.03 
   7   0  -2   -0.03    0.06 
   7  -1  -2    0.42    0.10 
   7   1  -2    0.49    0.11 
   7   2  -2    0.67    0.14 
  -7   2  -2    0.69    0.11 
   7   3  -2    2.96    0.28 
  -7   3  -2    3.23    0.26 
  -7   4  -2    9.78    0.50 
  -7   5  -2    2.37    0.28 
  -7   5   2    3.01    0.24 
  -7   6   2    0.12    0.08 
  -7   6  -2    0.07    0.10 
   7   6  -2   -0.05    0.05 
  -7   6  -2    0.00    0.04 
   7   7  -2    1.42    0.17 
  -7   7  -2    1.16    0.24 
  -7   7   2    1.18    0.18 
  -7   7  -2    1.30    0.14 
  -7   8   2    0.29    0.08 
   7   8  -2    0.35    0.09 
  -7   8  -2    0.36    0.09 
  -7   9  -2   -0.03    0.05 
  -7   9   2    0.03    0.04 
   7   9  -2   -0.04    0.05 
  -7  10  -2    0.40    0.08 
  -7  10   2    0.50    0.08 
  -7  11  -2    0.25    0.05 
   7   0  -3    0.03    0.06 
   7  -1  -3    0.03    0.06 
   7   1  -3    0.04    0.07 
   7  -2  -3    8.23    0.48 
   7   2  -3    7.39    0.49 
   7   3  -3    0.38    0.13 
   7   4  -3   12.08    0.70 
   7   5  -3    0.36    0.16 
  -7   5  -3    0.19    0.09 
   7   5  -3    0.35    0.08 
  -7   5  -3    0.41    0.08 
   7   6  -3    0.07    0.13 
   7   6  -3    0.04    0.06 
  -7   6   3    0.11    0.07 
  -7  -6  -3   -0.03    0.03 
  -7   6  -3    0.09    0.04 
   7   7  -3    1.54    0.17 
  -7   7  -3    1.27    0.15 
  -7  -7  -3    1.28    0.09 
  -7   8   3    3.34    0.20 
   7   8  -3    2.69    0.22 
  -7   8  -3    2.84    0.22 
  -7   9  -3    0.01    0.04 
  -7  10  -3    0.22    0.06 
  -7  11  -3   -0.01    0.02 
   7   0  -4    0.00    0.07 
   7   1  -4   -0.03    0.08 
   7  -1  -4    0.02    0.06 
   7   2  -4    0.75    0.19 
   7   3  -4    2.80    0.36 
  -7  -3  -4    2.56    0.15 
   7  -3  -4    2.26    0.18 
   7  -4  -4    0.11    0.05 
  -7  -4  -4    0.16    0.05 
   7   4  -4    0.25    0.14 
   7  -5  -4    0.52    0.10 
  -7   5  -4    0.56    0.09 
   7   5  -4    0.52    0.19 
  -7   6  -4    0.10    0.05 
  -7   7  -4    0.61    0.10 
  -7  -7  -4    0.61    0.07 
  -7   8  -4    0.01    0.04 
  -7   9  -4    0.07    0.04 
  -7  10  -4    0.04    0.03 
   7   0  -5    0.02    0.05 
   7   0  -5    0.04    0.09 
  -7   0  -5    0.03    0.03 
   7  -1  -5    0.74    0.11 
   7   1  -5    0.62    0.10 
   7  -1  -5    0.91    0.22 
   7   1  -5    1.04    0.24 
  -7  -1  -5    0.89    0.09 
   7  -2  -5    0.58    0.10 
   7   2  -5    0.63    0.10 
   7   2  -5    0.59    0.20 
  -7  -2  -5    0.65    0.08 
   7  -3  -5    0.15    0.06 
  -7  -3  -5    0.17    0.06 
  -7  -4  -5    5.00    0.23 
   7  -4  -5    4.07    0.25 
   7  -5  -5    1.34    0.14 
  -7   6  -5    0.64    0.10 
   7  -6  -5    0.57    0.08 
  -7   7  -5    0.06    0.05 
  -7  -7  -5   -0.03    0.03 
  -7   8  -5    0.82    0.09 
  -7  -8  -5    0.92    0.06 
  -7   9  -5    0.05    0.03 
   7   0  -6   -0.01    0.05 
  -7   0  -6    0.03    0.03 
   7  -1  -6    0.16    0.06 
   7   1  -6    0.06    0.05 
  -7  -1  -6    0.14    0.04 
   7  -2  -6    0.41    0.09 
   7   2  -6    0.40    0.08 
  -7  -2  -6    0.45    0.08 
   7  -3  -6    0.00    0.04 
  -7  -3  -6    0.08    0.05 
   7  -4  -6    0.65    0.10 
   7  -5  -6   -0.06    0.04 
  -7  -6  -6    0.13    0.03 
   7  -6  -6    0.10    0.04 
  -7  -7  -6    0.10    0.03 
   7   0  -7    0.00    0.04 
   7   1  -7   -0.02    0.03 
   7  -1  -7    0.02    0.04 
  -7  -1  -7    0.00    0.03 
   7  -2  -7    0.15    0.05 
  -7  -2  -7    0.20    0.04 
  -7  -3  -7    0.05    0.03 
   7  -3  -7    0.06    0.04 
  -7  -4  -7    0.88    0.07 
   7  -4  -7    0.96    0.09 
  -7  -5  -7   -0.01    0.03 
   7  -5  -7    0.00    0.02 
  -7  -6  -7    0.01    0.02 
   7  -6  -7    0.04    0.02 
   7   0  -8    0.00    0.02 
   7  -1  -8    0.04    0.02 
  -7  -2  -8   -0.02    0.01 
   7  -2  -8   -0.04    0.02 
  -7  -3  -8    0.04    0.01 
   7  -3  -8    0.01    0.02 
   8   0   0    0.01    0.02 
  -8   0   0   -0.01    0.01 
  -8   1   0   26.40    0.43 
  -8   2   0   54.80    0.73 
  -8   3   0    2.08    0.16 
  -8   4   0   12.05    0.44 
  -8   5   0    0.20    0.09 
  -8   6   0    0.51    0.12 
  -8   7   0    0.19    0.07 
  -8   7   0    0.30    0.13 
  -8   8   0    6.41    0.31 
  -8   9   0    0.55    0.10 
  -8  10   0    0.56    0.09 
  -8  11   0   -0.04    0.03 
  -8   0  -1    6.71    0.23 
   8   0  -1    6.49    0.30 
  -8   1  -1   16.68    0.41 
   8  -1  -1   17.17    0.46 
   8   1  -1   16.77    0.52 
  -8   2  -1    0.14    0.05 
  -8   3   1    6.03    0.27 
  -8   3  -1    6.19    0.33 
  -8   4  -1   -0.05    0.06 
  -8   4   1    0.07    0.05 
  -8   5   1   37.25    0.83 
  -8   5  -1   37.65    0.99 
  -8   6  -1    0.03    0.04 
  -8   6  -1    0.00    0.07 
  -8   6   1   -0.02    0.05 
  -8   7  -1    0.32    0.13 
  -8   7  -1    0.36    0.08 
  -8   7   1    0.30    0.12 
  -8   8   1    0.56    0.10 
  -8   8  -1    0.79    0.12 
  -8   9  -1    0.48    0.09 
  -8   9   1    0.40    0.08 
  -8  10  -1    0.25    0.07 
  -8  10   1    0.31    0.06 
  -8  11  -1    0.77    0.09 
  -8  11   1    0.60    0.07 
   8   0  -2   46.61    0.98 
   8  -1  -2    0.36    0.09 
   8   1  -2    0.48    0.11 
  -8   2  -2   10.19    0.42 
   8   2  -2   10.24    0.51 
  -8   3  -2    5.92    0.36 
   8   3  -2    5.85    0.41 
  -8   4  -2   23.23    0.79 
   8   4  -2   23.87    0.91 
  -8   5  -2    0.42    0.14 
  -8   5   2    0.44    0.11 
  -8   6   2    0.83    0.15 
  -8  -6  -2    0.74    0.07 
   8   6  -2    0.98    0.14 
  -8   6  -2    1.02    0.21 
  -8   6  -2    0.78    0.11 
  -8   7   2    0.09    0.08 
   8   7  -2    0.08    0.06 
  -8   7  -2   -0.11    0.11 
  -8   7  -2    0.11    0.06 
   8   8  -2    1.71    0.17 
  -8   8   2    1.82    0.16 
  -8   8  -2    1.79    0.18 
  -8   9   2    0.01    0.04 
  -8   9  -2    0.07    0.06 
  -8  10  -2    0.28    0.07 
  -8  10   2    0.14    0.04 
  -8  11  -2    0.02    0.03 
   8   0  -3    5.17    0.39 
   8  -1  -3   33.71    0.97 
   8   1  -3   35.58    1.06 
   8   2  -3    1.44    0.23 
   8   3  -3    5.10    0.44 
   8   4  -3    0.09    0.09 
   8   5  -3    5.51    0.53 
   8   5  -3    6.54    0.33 
  -8   5  -3    6.24    0.30 
   8   6  -3   -0.05    0.10 
   8   6  -3    0.06    0.06 
  -8   6   3    0.05    0.05 
  -8  -6  -3    0.07    0.03 
  -8   6  -3    0.00    0.06 
   8   7  -3    0.78    0.13 
  -8  -7  -3    0.74    0.07 
  -8   7  -3    0.83    0.13 
  -8   8   3    0.52    0.08 
  -8   8  -3    0.51    0.10 
  -8   9  -3    0.25    0.07 
  -8  10  -3    0.02    0.03 
  -8  11  -3    0.20    0.04 
   8   0  -4    2.35    0.30 
   8   1  -4    0.02    0.07 
   8  -1  -4   -0.01    0.06 
   8   2  -4    2.59    0.34 
  -8  -2  -4    2.62    0.15 
   8  -2  -4    2.50    0.19 
   8  -3  -4    0.17    0.06 
   8   3  -4    0.25    0.11 
  -8  -3  -4    0.19    0.05 
   8  -4  -4    0.28    0.08 
   8   4  -4    0.22    0.17 
  -8   5  -4    0.35    0.08 
   8  -5  -4    0.40    0.09 
  -8   6  -4    0.10    0.06 
  -8  -6  -4    0.04    0.03 
  -8   7  -4    0.07    0.05 
  -8  -7  -4    0.05    0.03 
  -8   8  -4    1.35    0.13 
  -8  -8  -4    1.45    0.09 
  -8   9  -4    0.05    0.04 
  -8  10  -4    0.04    0.02 
   8   0  -5    0.23    0.07 
   8   0  -5    0.05    0.10 
  -8   0  -5    0.15    0.04 
   8  -1  -5    0.46    0.09 
   8   1  -5    0.60    0.11 
   8  -1  -5    0.50    0.16 
   8   1  -5    0.67    0.20 
  -8  -1  -5    0.70    0.09 
   8  -2  -5    0.79    0.12 
   8   2  -5    0.87    0.12 
   8   2  -5    1.03    0.23 
  -8  -2  -5    0.96    0.10 
   8  -3  -5    0.03    0.04 
   8   3  -5    0.05    0.14 
  -8  -3  -5    0.09    0.04 
   8  -4  -5    0.34    0.08 
   8  -5  -5    4.38    0.24 
  -8  -6  -5    0.03    0.03 
   8  -6  -5   -0.06    0.04 
  -8  -7  -5    0.65    0.06 
  -8   7  -5    0.50    0.08 
  -8   8  -5    0.00    0.03 
  -8  -8  -5    0.01    0.02 
   8   0  -6    0.21    0.07 
  -8   0  -6    0.37    0.05 
   8  -1  -6   -0.07    0.06 
   8   1  -6   -0.02    0.05 
   8  -2  -6    0.24    0.07 
   8   2  -6    0.10    0.05 
   8  -3  -6    0.05    0.04 
   8  -4  -6    0.09    0.05 
  -8  -5  -6    0.08    0.03 
   8  -5  -6    0.19    0.05 
  -8  -6  -6    0.26    0.04 
   8  -6  -6    0.27    0.05 
  -8  -7  -6    0.01    0.02 
   8   0  -7   -0.05    0.04 
   8  -1  -7    0.76    0.10 
  -8  -1  -7    0.95    0.07 
   8   1  -7    0.89    0.10 
   8  -2  -7    0.03    0.04 
  -8  -2  -7    0.00    0.02 
  -8  -3  -7    0.20    0.04 
   8  -3  -7    0.06    0.03 
  -8  -4  -7    0.06    0.03 
   8  -4  -7    0.04    0.03 
  -8  -5  -7    0.28    0.04 
   8  -5  -7    0.22    0.04 
  -8  -6  -7    0.07    0.02 
   8   0  -8    0.33    0.04 
   8  -1  -8    0.01    0.02 
   8  -2  -8    0.02    0.02 
   8  -3  -8    0.01    0.02 
  -9   0   0    0.05    0.03 
   9   0   0    0.00    0.02 
  -9   1   0   12.77    0.32 
  -9   2   0    3.66    0.20 
  -9   3   0    1.53    0.15 
  -9   4   0    5.28    0.31 
  -9   5   0    4.56    0.32 
  -9   6   0    2.35    0.26 
  -9   7   0    1.21    0.14 
  -9   7   0    1.22    0.21 
  -9   8   0    3.96    0.25 
  -9   9   0    0.27    0.08 
  -9  10   0    0.04    0.05 
  -9  11   0   -0.03    0.03 
  -9   0  -1    0.01    0.04 
   9   0  -1   -0.01    0.03 
   9   1  -1    0.06    0.05 
   9  -1  -1    0.07    0.04 
  -9   1  -1    0.05    0.04 
  -9   2  -1    0.01    0.04 
  -9   3  -1    4.89    0.30 
  -9   3   1    4.68    0.24 
  -9   4   1    5.03    0.28 
  -9   4  -1    4.44    0.32 
  -9   5  -1    0.52    0.14 
  -9   5   1    0.48    0.11 
  -9   6  -1    0.63    0.10 
  -9   6  -1    0.54    0.15 
  -9   6   1    0.83    0.15 
  -9   7  -1    4.49    0.42 
  -9   7  -1    3.84    0.24 
  -9   7   1    3.49    0.33 
  -9   8   1    5.32    0.28 
  -9   8  -1    5.26    0.29 
  -9   9  -1    0.31    0.08 
  -9   9   1    0.34    0.08 
  -9  10  -1    0.21    0.07 
  -9  10   1    0.20    0.06 
  -9  11  -1    0.14    0.04 
  -9  11   1    0.10    0.03 
   9   0  -2    0.04    0.04 
   9  -1  -2    0.43    0.10 
   9   1  -2    0.55    0.13 
   9   2  -2    0.11    0.09 
  -9   2  -2    0.04    0.05 
  -9   3  -2    5.61    0.35 
   9   3  -2    5.29    0.41 
  -9   4  -2    4.32    0.36 
   9   4  -2    4.02    0.39 
  -9   5   2    2.68    0.24 
  -9   5  -2    2.42    0.29 
   9   5  -2    2.95    0.37 
  -9   5  -2    2.69    0.19 
  -9  -6  -2    0.69    0.07 
   9   6  -2    0.62    0.18 
   9   6  -2    0.78    0.12 
  -9   6  -2    0.75    0.18 
  -9   6   2    0.87    0.15 
  -9   6  -2    0.76    0.11 
  -9   7  -2    1.75    0.17 
   9   7  -2    1.78    0.18 
  -9   8   2    2.73    0.20 
  -9   8  -2    2.57    0.21 
  -9   9   2    0.50    0.08 
  -9   9  -2    0.56    0.10 
  -9  10  -2    0.06    0.04 
  -9  10   2   -0.03    0.04 
  -9  11  -2    0.06    0.03 
   9   0  -3    0.05    0.08 
   9  -1  -3    0.94    0.18 
   9   1  -3    1.28    0.21 
   9   2  -3    5.36    0.44 
   9   3  -3   -0.20    0.11 
   9   4  -3    3.22    0.38 
  -9  -4  -3    2.69    0.13 
   9   5  -3    0.94    0.23 
  -9  -5  -3    1.02    0.09 
  -9   5  -3    1.09    0.13 
   9   6  -3    0.19    0.14 
  -9  -6  -3    0.07    0.03 
  -9   6   3    0.20    0.08 
  -9   6  -3    0.05    0.05 
  -9  -7  -3    1.12    0.09 
  -9   7  -3    0.82    0.12 
  -9   8  -3    3.68    0.24 
  -9   8   3    4.25    0.22 
  -9   9  -3    0.23    0.07 
  -9   9   3    0.23    0.05 
  -9  10  -3    0.16    0.04 
   9   0  -4    0.07    0.10 
   9  -1  -4    0.39    0.14 
   9   1  -4    0.59    0.18 
   9   2  -4    0.04    0.11 
   9  -3  -4   -0.04    0.05 
   9   3  -4   -0.33    0.15 
   9  -4  -4    0.11    0.06 
   9   4  -4    0.37    0.19 
   9  -5  -4    0.39    0.08 
  -9  -5  -4    0.38    0.06 
  -9   6  -4    0.05    0.05 
  -9  -6  -4    0.02    0.03 
  -9   7  -4    0.57    0.10 
  -9  -7  -4    0.52    0.06 
  -9  -8  -4    1.26    0.08 
  -9   8  -4    1.15    0.12 
  -9   9  -4    0.06    0.04 
  -9  10  -4    0.03    0.02 
  -9   0  -5    0.03    0.03 
   9   0  -5   -0.07    0.06 
   9  -1  -5    0.32    0.08 
   9   1  -5    0.28    0.09 
   9   1  -5    0.10    0.11 
   9  -2  -5    0.59    0.11 
   9   2  -5    0.75    0.11 
   9   2  -5    0.57    0.17 
   9  -3  -5    0.40    0.09 
   9  -4  -5    0.60    0.11 
   9  -5  -5    0.05    0.05 
  -9  -5  -5    0.06    0.04 
  -9  -6  -5   -0.04    0.04 
   9  -6  -5    0.05    0.04 
  -9  -7  -5    0.57    0.06 
  -9  -8  -5    1.77    0.08 
   9   0  -6   -0.01    0.04 
  -9   0  -6   -0.02    0.02 
   9  -1  -6   -0.06    0.05 
   9   1  -6    0.08    0.04 
  -9  -1  -6    0.00    0.03 
   9  -2  -6    0.35    0.09 
   9   2  -6    0.31    0.08 
  -9  -2  -6    0.34    0.05 
   9  -3  -6    0.02    0.05 
  -9  -3  -6   -0.05    0.04 
   9  -4  -6    0.23    0.06 
  -9  -4  -6    0.22    0.04 
  -9  -5  -6    0.35    0.05 
   9  -5  -6    0.31    0.06 
  -9  -6  -6    0.05    0.03 
   9  -6  -6    0.11    0.03 
  -9  -7  -6    0.11    0.03 
   9   0  -7    0.02    0.03 
   9   1  -7    0.02    0.03 
   9  -1  -7    0.02    0.04 
  -9  -1  -7    0.03    0.02 
   9  -2  -7    0.16    0.05 
  -9  -2  -7    0.10    0.03 
  -9  -3  -7    0.01    0.02 
   9  -3  -7    0.04    0.03 
  -9  -4  -7    0.33    0.04 
   9  -4  -7    0.19    0.04 
  -9  -5  -7    0.18    0.03 
   9  -5  -7    0.04    0.02 
  -9  -6  -7    0.00    0.01 
   9   0  -8    0.02    0.02 
   9  -1  -8    0.06    0.03 
   9  -2  -8   -0.01    0.02 
 -10   0   0   77.01    0.69 
 -10   1   0  131.72    1.08 
 -10   2   0   27.26    0.56 
 -10   3   0   31.90    0.70 
 -10   4   0    5.94    0.34 
 -10   5   0    9.11    0.46 
 -10   6   0    1.74    0.23 
 -10   7   0    0.03    0.05 
 -10   7   0    0.03    0.08 
 -10   8   0    0.16    0.07 
 -10   9   0    0.51    0.10 
 -10  10   0    0.12    0.05 
 -10  11   0   -0.03    0.03 
 -10   0  -1   45.25    0.63 
  10   0  -1   45.45    0.84 
  10  -1  -1   14.50    0.42 
 -10   1   1   14.66    0.35 
 -10   1  -1   14.64    0.42 
  10   1  -1   14.49    0.53 
 -10   2  -1   33.49    0.71 
  10   2  -1   33.59    0.87 
 -10   2   1   34.04    0.60 
 -10   3   1    2.56    0.19 
 -10   3  -1    2.71    0.23 
 -10   4   1    1.62    0.17 
 -10   4  -1    1.97    0.22 
 -10   5  -1    3.55    0.33 
 -10   5   1    3.58    0.28 
 -10   6  -1    4.35    0.39 
 -10   6  -1    4.53    0.25 
 -10   6   1    4.46    0.34 
 -10   7  -1    0.12    0.06 
 -10   7   1    0.37    0.12 
 -10   7  -1    0.35    0.13 
 -10   8   1    0.03    0.05 
 -10   8  -1    0.02    0.05 
 -10   9  -1    0.05    0.06 
 -10   9   1    0.12    0.06 
 -10  10  -1    0.30    0.07 
 -10  10   1    0.24    0.06 
 -10  11  -1    0.10    0.03 
 -10  11   1    0.05    0.03 
  10   0  -2    8.50    0.45 
  10  -1  -2    0.40    0.10 
  10   1  -2    0.58    0.13 
 -10   2  -2    2.20    0.21 
  10   2  -2    1.99    0.25 
  10   3  -2    0.13    0.08 
 -10   3  -2    0.23    0.09 
  10   4  -2    0.50    0.16 
 -10   4   2    0.51    0.11 
 -10   4  -2    0.45    0.12 
 -10   5   2    6.58    0.38 
 -10   5  -2    5.87    0.46 
  10   5  -2    5.60    0.51 
 -10   5  -2    6.27    0.28 
 -10  -5  -2    6.16    0.20 
  10   6  -2    1.28    0.28 
 -10  -6  -2    1.16    0.09 
 -10   6  -2    1.33    0.24 
 -10   6   2    1.29    0.19 
 -10   6  -2    1.03    0.13 
 -10   7  -2    0.02    0.05 
 -10   8   2    1.28    0.14 
 -10   8  -2    1.01    0.13 
 -10   9   2    0.67    0.09 
 -10   9  -2    0.62    0.10 
 -10  10  -2    0.29    0.07 
 -10  10   2    0.17    0.04 
 -10  11  -2    0.01    0.02 
  10   0  -3    1.67    0.24 
  10  -1  -3    2.55    0.28 
  10   1  -3    2.79    0.32 
  10   2  -3    3.26    0.36 
 -10  -3  -3    0.13    0.03 
  10   3  -3    0.25    0.13 
  10  -4  -3    0.31    0.08 
 -10  -4  -3    0.33    0.05 
  10   4  -3    0.16    0.14 
  10   5  -3    3.21    0.43 
 -10  -5  -3    2.93    0.15 
 -10   5   3    3.46    0.28 
 -10   5  -3    3.34    0.22 
 -10  -6  -3    1.57    0.11 
 -10   6  -3    1.77    0.17 
 -10   7  -3    0.03    0.06 
 -10  -7  -3    0.07    0.03 
 -10   8   3    0.24    0.06 
 -10   8  -3    0.13    0.06 
 -10   9  -3    0.02    0.04 
 -10   9   3   -0.03    0.03 
 -10  10  -3    0.28    0.05 
  10   0  -4    9.90    0.65 
 -10   0  -4    9.25    0.23 
  10  -1  -4    3.90    0.40 
  10   1  -4    4.09    0.43 
 -10  -1  -4    3.49    0.15 
 -10  -2  -4    1.44    0.10 
  10   2  -4    1.75    0.29 
  10  -3  -4    0.52    0.10 
 -10  -3  -4    0.51    0.06 
  10   3  -4    0.62    0.20 
  10  -4  -4    0.09    0.05 
 -10  -4  -4    0.11    0.04 
  10   4  -4    0.02    0.09 
  10  -5  -4    0.61    0.10 
 -10  -5  -4    0.55    0.07 
 -10  -6  -4    0.29    0.05 
 -10   6  -4    0.28    0.08 
 -10   7  -4    0.22    0.06 
 -10  -7  -4    0.24    0.04 
 -10   8  -4    0.35    0.07 
 -10  -8  -4    0.25    0.04 
 -10   9  -4    0.26    0.05 
  10   0  -5    3.57    0.42 
 -10   0  -5    3.68    0.15 
  10   0  -5    3.70    0.26 
 -10  -1  -5    1.49    0.10 
  10   1  -5    1.39    0.27 
  10  -1  -5    1.43    0.16 
  10   1  -5    1.57    0.17 
  10  -2  -5   -0.02    0.04 
  10   2  -5    0.08    0.06 
 -10  -2  -5    0.03    0.03 
  10  -3  -5    0.33    0.09 
  10   3  -5    0.17    0.06 
 -10  -3  -5    0.28    0.05 
  10  -4  -5    0.25    0.07 
 -10  -4  -5    0.32    0.05 
  10  -5  -5    0.01    0.04 
 -10  -5  -5   -0.03    0.04 
 -10  -6  -5    0.94    0.08 
  10  -6  -5    0.81    0.09 
 -10  -7  -5    0.09    0.04 
 -10  -8  -5    0.01    0.02 
 -10   0  -6    1.73    0.10 
  10   0  -6    1.58    0.17 
  10  -1  -6    0.34    0.09 
  10   1  -6    0.34    0.08 
 -10  -1  -6    0.44    0.06 
  10  -2  -6    0.08    0.06 
 -10  -2  -6    0.08    0.03 
  10  -3  -6    0.11    0.05 
 -10  -3  -6    0.12    0.04 
  10  -4  -6    0.00    0.04 
 -10  -4  -6   -0.04    0.04 
  10  -5  -6   -0.02    0.03 
 -10  -5  -6    0.01    0.03 
  10  -6  -6    0.05    0.03 
 -10  -6  -6    0.13    0.03 
 -10  -7  -6    0.40    0.04 
  10   0  -7    0.26    0.06 
  10   1  -7    0.18    0.05 
  10  -1  -7    0.11    0.04 
 -10  -1  -7    0.18    0.03 
  10  -2  -7    0.15    0.05 
 -10  -2  -7    0.14    0.03 
  10  -3  -7    0.01    0.03 
 -10  -3  -7    0.01    0.02 
 -10  -4  -7    0.03    0.02 
  10  -4  -7    0.00    0.02 
 -10  -5  -7    0.21    0.03 
  10  -5  -7    0.17    0.03 
  11   1   0   17.12    0.50 
 -11   1   0   17.50    0.41 
 -11   2   0   36.34    0.68 
 -11   3   0    4.22    0.26 
 -11   4   0    0.01    0.05 
 -11   5   0    1.37    0.19 
 -11   6   0    4.16    0.36 
 -11   7   0    0.03    0.05 
 -11   8   0    3.73    0.24 
 -11   9   0    0.44    0.08 
 -11  10   0    0.48    0.08 
 -11  11   0   -0.01    0.02 
 -11   0   1    0.05    0.02 
  11   0  -1    0.01    0.04 
 -11   1   1   16.24    0.38 
 -11   1  -1   15.96    0.46 
  11   1  -1   15.82    0.58 
 -11   2   1    1.78    0.14 
  11   2  -1    1.60    0.20 
 -11   2  -1    1.61    0.16 
 -11   3  -1    0.05    0.05 
 -11   3   1    0.06    0.05 
 -11   4  -1    0.09    0.07 
 -11   4   1    0.16    0.07 
 -11   5  -1    2.96    0.30 
 -11  -5  -1    2.90    0.13 
 -11   5   1    2.76    0.25 
 -11   6  -1    0.28    0.13 
 -11   6  -1    0.50    0.10 
 -11   6   1    0.44    0.11 
 -11   7  -1    0.77    0.11 
 -11   8   1    2.61    0.20 
 -11   8  -1    3.08    0.22 
 -11   9  -1    0.28    0.07 
 -11   9   1    0.27    0.07 
 -11  10  -1    0.40    0.07 
 -11  10   1    0.40    0.07 
 -11  11  -1    0.02    0.03 
 -11  11   1    0.04    0.02 
  11   0  -2    0.02    0.04 
  11  -1  -2   10.72    0.47 
  11   1  -2   11.09    0.57 
 -11   2  -2    3.44    0.26 
  11   2  -2    3.53    0.34 
 -11   3  -2    2.44    0.25 
  11   3  -2    2.75    0.32 
  11   4  -2    0.19    0.11 
 -11   4   2    0.18    0.08 
 -11  -4  -2    0.01    0.03 
 -11   4  -2    0.11    0.07 
 -11   5   2    2.46    0.24 
 -11  -5  -2    2.49    0.13 
  11   5  -2    2.47    0.36 
 -11   5  -2    2.40    0.18 
 -11   5  -2    2.40    0.30 
 -11   6  -2    2.52    0.32 
  11   6  -2    1.91    0.33 
 -11  -6  -2    2.23    0.13 
 -11   6  -2    2.59    0.20 
 -11   6   2    2.71    0.27 
 -11   7  -2   -0.10    0.06 
 -11   8   2    3.91    0.23 
 -11   8  -2    3.81    0.24 
 -11   9   2    0.21    0.06 
 -11   9  -2    0.12    0.06 
 -11  10  -2    0.14    0.05 
 -11  10   2    0.09    0.03 
  11   0  -3    0.09    0.09 
  11  -1  -3    3.21    0.32 
  11   1  -3    2.41    0.30 
 -11  -2  -3    0.83    0.07 
  11   2  -3    1.11    0.22 
  11   3  -3    5.98    0.51 
 -11  -3  -3    5.45    0.18 
  11  -4  -3    0.01    0.05 
 -11  -4  -3    0.04    0.03 
  11   4  -3    0.04    0.11 
 -11   5  -3    3.13    0.21 
 -11  -5  -3    2.71    0.14 
 -11   5   3    2.76    0.26 
  11   5  -3    2.59    0.39 
 -11  -6  -3    0.26    0.05 
 -11   6  -3    0.25    0.08 
 -11  -7  -3    0.84    0.08 
 -11   7  -3    0.64    0.10 
 -11   8   3    1.49    0.13 
 -11   8  -3    1.25    0.13 
 -11   9  -3    0.05    0.04 
 -11   9   3    0.08    0.03 
 -11  10  -3    0.07    0.03 
  11   0  -4    0.05    0.11 
 -11   0  -4   -0.01    0.02 
  11   1  -4    0.31    0.15 
  11  -1  -4    0.46    0.15 
 -11  -1  -4    0.28    0.05 
 -11  -2  -4    0.75    0.07 
  11   2  -4    0.82    0.22 
  11  -3  -4    0.02    0.05 
 -11  -3  -4    0.03    0.03 
  11  -4  -4    0.04    0.05 
 -11  -4  -4    0.01    0.03 
  11  -5  -4    0.30    0.07 
 -11  -5  -4    0.24    0.05 
 -11  -6  -4    1.15    0.09 
 -11   7  -4   -0.06    0.04 
 -11  -7  -4   -0.02    0.03 
 -11   8   4    1.71    0.11 
 -11   8  -4    1.64    0.12 
 -11  -8  -4    1.61    0.08 
 -11   9  -4    0.15    0.04 
  11   0  -5    0.10    0.07 
 -11   0  -5    0.01    0.03 
  11  -1  -5    0.96    0.14 
  11   1  -5    0.82    0.14 
 -11  -1  -5    1.09    0.09 
  11  -2  -5    0.03    0.05 
  11   2  -5    0.07    0.06 
 -11  -2  -5    0.12    0.04 
  11  -3  -5    0.09    0.06 
  11   3  -5    0.18    0.07 
 -11  -3  -5    0.12    0.04 
  11  -4  -5   -0.10    0.07 
 -11  -4  -5   -0.04    0.04 
 -11  -5  -5    1.52    0.10 
  11  -5  -5    1.36    0.13 
  11  -6  -5    0.20    0.05 
 -11  -6  -5    0.21    0.05 
 -11  -7  -5    0.27    0.04 
 -11  -8  -5    0.17    0.03 
  11   0  -6    0.00    0.05 
 -11   0  -6    0.06    0.03 
  11  -1  -6    0.08    0.06 
  11   1  -6    0.04    0.05 
 -11  -1  -6    0.08    0.04 
  11  -2  -6    0.03    0.05 
  11   2  -6    0.06    0.05 
 -11  -2  -6    0.05    0.03 
  11  -3  -6    0.08    0.05 
 -11  -3  -6    0.06    0.03 
  11  -4  -6    0.04    0.03 
 -11  -4  -6    0.00    0.03 
  11  -5  -6    0.05    0.04 
 -11  -5  -6    0.00    0.03 
 -11  -6  -6    0.17    0.03 
  11  -6  -6    0.10    0.03 
 -11  -7  -6    0.02    0.02 
  11   0  -7    0.00    0.03 
  11   1  -7    0.34    0.06 
  11  -1  -7    0.46    0.07 
 -11  -1  -7    0.53    0.04 
  11  -2  -7   -0.01    0.03 
 -11  -2  -7   -0.01    0.02 
  11  -3  -7    0.24    0.05 
 -11  -3  -7    0.29    0.04 
 -11  -4  -7    0.01    0.02 
  11  -4  -7   -0.03    0.03 
 -11  -5  -7    0.21    0.03 
  11  -5  -7    0.12    0.03 
 -12   1   0   18.54    0.45 
 -12   2   0    8.55    0.35 
 -12   3   0    1.10    0.14 
 -12   4   0    2.87    0.25 
 -12  -5   0    1.73    0.11 
 -12   5   0    1.79    0.23 
 -12   6   0    0.11    0.07 
 -12   7   0    2.04    0.18 
 -12   8   0    0.59    0.10 
 -12   9   0    0.03    0.04 
 -12  10   0    0.16    0.05 
 -12  11   0    0.04    0.02 
 -12   1   1    1.71    0.13 
 -12   1  -1    1.61    0.15 
  12   1  -1    1.53    0.19 
  12   2  -1    1.42    0.20 
 -12   2   1    1.33    0.13 
 -12   2  -1    1.14    0.14 
 -12   3  -1    1.06    0.15 
  12   3  -1    0.64    0.14 
 -12   3   1    0.78    0.11 
 -12   4  -1    1.12    0.18 
 -12   4   1    1.02    0.14 
 -12   5  -1    0.38    0.14 
 -12   5   1    0.26    0.09 
 -12  -5  -1    0.24    0.05 
 -12  -6  -1    5.85    0.19 
 -12   6  -1    5.78    0.29 
 -12   6  -1    5.91    0.47 
 -12   6   1    6.02    0.42 
 -12   7  -1    1.97    0.18 
 -12   8   1    0.12    0.06 
 -12   8  -1    0.18    0.07 
 -12   9  -1    0.06    0.05 
 -12   9   1    0.09    0.05 
 -12  10  -1    0.18    0.05 
 -12  10   1    0.22    0.05 
 -12  11  -1    0.01    0.02 
  12   0  -2    5.88    0.38 
  12   1  -2    9.20    0.53 
  12   2  -2    3.60    0.35 
 -12   2  -2    3.18    0.26 
 -12   3  -2    5.03    0.36 
 -12   3   2    5.01    0.29 
  12   3  -2    5.25    0.45 
 -12  -3  -2    4.77    0.17 
 -12   4   2    3.93    0.28 
 -12   4  -2    3.64    0.34 
 -12  -4  -2    3.72    0.16 
  12   4  -2    3.37    0.38 
 -12   5   2    1.72    0.21 
  12   5  -2    1.76    0.31 
 -12  -5  -2    1.84    0.12 
 -12   5  -2    1.85    0.16 
 -12   5  -2    2.02    0.28 
 -12  -6  -2    0.13    0.04 
 -12   6  -2    0.02    0.05 
 -12  -7  -2    1.07    0.09 
 -12   7  -2    0.75    0.11 
 -12   8   2    0.02    0.05 
 -12   8  -2    0.00    0.05 
 -12   9   2    0.03    0.04 
 -12   9  -2    0.09    0.05 
 -12  10  -2    0.01    0.03 
 -12  10   2    0.01    0.02 
  12   0  -3   27.57    0.97 
 -12   0   3   26.38    0.47 
 -12  -1   3   -0.02    0.04 
  12  -1  -3   -0.03    0.07 
 -12  -1  -3    0.06    0.03 
  12   1  -3   -0.01    0.06 
 -12  -2   3    2.25    0.13 
 -12  -2  -3    2.57    0.13 
  12   2  -3    2.20    0.32 
 -12  -3   3    0.43    0.06 
 -12  -3  -3    0.46    0.06 
 -12  -4  -3    0.03    0.03 
 -12   4   3   -0.03    0.06 
  12   4  -3   -0.02    0.12 
 -12  -5  -3    0.05    0.04 
 -12   6  -3    2.94    0.21 
 -12  -6  -3    2.91    0.15 
 -12  -7  -3    0.71    0.07 
 -12   7  -3    0.56    0.10 
 -12   8   3    0.08    0.04 
 -12   8  -3    0.13    0.05 
 -12   9  -3    0.16    0.05 
 -12   9   3    0.11    0.04 
 -12  10  -3    0.01    0.02 
  12   0  -4    0.10    0.12 
 -12   0  -4    0.11    0.04 
  12  -1  -4   -0.03    0.09 
  12   1  -4   -0.04    0.10 
 -12  -1  -4    0.04    0.04 
 -12  -2  -4    0.35    0.05 
  12   2  -4    0.41    0.17 
 -12  -3  -4    1.88    0.11 
  12   3  -4    1.66    0.30 
  12  -3  -4    1.84    0.18 
  12  -4  -4    0.03    0.05 
 -12  -4  -4    0.07    0.03 
 -12  -5  -4    0.92    0.08 
  12  -5  -4    0.95    0.12 
 -12  -6  -4    0.20    0.04 
 -12  -7  -4    0.43    0.05 
 -12   8   4    0.09    0.03 
 -12   8  -4    0.12    0.04 
 -12  -8  -4    0.07    0.02 
 -12   0  -5    2.39    0.12 
  12   0  -5    1.93    0.20 
  12  -1  -5    0.44    0.10 
  12   1  -5    0.54    0.11 
 -12  -1  -5    0.66    0.07 
  12  -2  -5    0.85    0.13 
  12   2  -5    0.77    0.13 
  12  -3  -5    0.21    0.07 
  12   3  -5    0.21    0.07 
 -12  -3  -5    0.22    0.05 
  12  -4  -5    0.15    0.06 
 -12  -4  -5    0.08    0.04 
  12  -5  -5    0.70    0.09 
 -12  -5  -5    0.72    0.07 
 -12  -6  -5    0.67    0.06 
 -12  -7  -5    0.23    0.04 
  12   0  -6    0.04    0.05 
  12  -1  -6    0.03    0.04 
  12   1  -6   -0.01    0.04 
 -12  -1  -6    0.07    0.03 
  12  -2  -6    0.02    0.04 
  12   2  -6    0.01    0.04 
 -12  -2  -6    0.07    0.03 
  12  -3  -6    0.40    0.08 
 -12  -3  -6    0.50    0.06 
  12  -4  -6    0.02    0.04 
 -12  -4  -6   -0.02    0.03 
  12  -5  -6    0.11    0.04 
 -12  -5  -6    0.10    0.03 
 -12  -6  -6    0.03    0.02 
  12   0  -7    0.93    0.10 
  12   1  -7    0.01    0.03 
  12  -1  -7    0.03    0.03 
  12  -2  -7    0.14    0.04 
 -12  -2  -7    0.12    0.03 
  12  -3  -7    0.07    0.03 
 -12  -3  -7    0.12    0.02 
 -12  -4  -7    0.03    0.02 
  12  -4  -7    0.08    0.03 
 -13   2   0    0.07    0.06 
 -13   3   0    7.22    0.37 
 -13  -4   0    5.14    0.18 
 -13   4   0    4.74    0.34 
 -13  -5   0    4.42    0.17 
 -13   5   0    4.70    0.37 
 -13   6   0    0.26    0.11 
 -13   7   0    0.10    0.06 
 -13   8   0    2.20    0.19 
 -13   9   0    0.03    0.04 
 -13  10   0   -0.02    0.04 
 -13   2  -1    1.61    0.17 
 -13   2   1    1.56    0.15 
 -13   3  -1   10.52    0.49 
  13   3  -1   10.79    0.60 
 -13   3   1   11.33    0.44 
 -13  -4  -1    2.95    0.14 
  13   4  -1    3.29    0.37 
 -13  -4   1    2.90    0.14 
 -13   4  -1    2.52    0.27 
 -13   4   1    2.87    0.25 
 -13  -5  -1   13.08    0.30 
  13   5  -1   12.96    0.78 
 -13   5  -1   12.75    0.64 
 -13   5   1   12.68    0.57 
 -13   6  -1    2.51    0.20 
 -13  -6  -1    2.42    0.13 
 -13   7  -1    0.47    0.09 
 -13   8   1    0.15    0.06 
 -13   8  -1    0.06    0.04 
 -13   9  -1    0.10    0.05 
 -13   9   1    0.14    0.05 
 -13  10  -1    0.10    0.04 
 -13  10   1    0.04    0.03 
 -13   2   2    2.24    0.19 
 -13  -2  -2    1.93    0.11 
  13   2  -2    2.07    0.28 
 -13   3   2    0.24    0.07 
 -13  -3   2    0.18    0.05 
 -13   3  -2    0.26    0.09 
 -13  -3  -2    0.15    0.04 
  13   3  -2    0.14    0.10 
 -13   4   2    3.77    0.28 
 -13   4  -2    3.45    0.33 
 -13  -4   2    3.80    0.17 
 -13  -4  -2    3.95    0.17 
  13   4  -2    3.89    0.42 
 -13   5  -2    5.52    0.45 
 -13  -5  -2    5.78    0.21 
  13   5  -2    5.32    0.53 
 -13   5  -2    5.88    0.28 
 -13   5   2    5.61    0.37 
 -13  -6  -2    0.62    0.07 
 -13   6  -2    0.59    0.10 
 -13  -7  -2    0.28    0.05 
 -13   7  -2    0.25    0.08 
 -13   8   2    0.96    0.12 
 -13   8  -2    1.05    0.12 
 -13   9   2    0.06    0.03 
 -13   9  -2    0.07    0.05 
 -13  10  -2    0.12    0.04 
 -13  10   2    0.07    0.03 
 -13   0   3    0.00    0.03 
 -13   0  -3   -0.01    0.02 
 -13  -1   3    1.61    0.12 
 -13  -1  -3    1.83    0.11 
  13   1  -3    1.97    0.29 
 -13  -2   3    0.08    0.04 
 -13  -2  -3    0.05    0.03 
  13   2  -3   -0.01    0.08 
 -13  -3   3    0.35    0.06 
 -13   3   3    0.34    0.10 
 -13  -3  -3    0.32    0.05 
  13   3  -3    0.38    0.16 
 -13  -4  -3    0.02    0.03 
 -13   4   3    0.12    0.07 
 -13  -5  -3    3.57    0.16 
 -13  -6  -3    0.32    0.05 
 -13   6  -3    0.36    0.08 
 -13  -7  -3    0.21    0.04 
 -13   7  -3    0.20    0.06 
 -13   8   3    0.04    0.04 
 -13   8  -3    0.05    0.04 
 -13   9  -3    0.16    0.04 
 -13   9   3    0.12    0.04 
 -13   0  -4    0.03    0.02 
  13   1  -4    3.41    0.41 
 -13  -1  -4    3.65    0.16 
  13   2  -4    0.43    0.16 
 -13  -2  -4    0.27    0.05 
  13  -3  -4    0.10    0.06 
 -13  -3  -4    0.23    0.05 
 -13  -4  -4    2.49    0.13 
  13  -4  -4    2.47    0.20 
  13  -5  -4    0.64    0.10 
 -13  -5  -4    0.58    0.07 
 -13  -6  -4    0.03    0.03 
 -13  -7  -4    0.16    0.04 
 -13   8   4    0.45    0.06 
 -13  -8  -4    0.34    0.04 
  13   0  -5   -0.05    0.06 
 -13   0  -5    0.02    0.02 
  13  -1  -5    0.30    0.09 
  13   1  -5    0.21    0.08 
 -13  -1  -5    0.35    0.06 
  13  -2  -5   -0.01    0.05 
  13   2  -5    0.12    0.07 
 -13  -2  -5    0.02    0.03 
 -13  -3  -5    2.37    0.13 
  13  -3  -5    2.00    0.19 
  13   3  -5    1.99    0.18 
  13  -4  -5    0.36    0.08 
 -13  -4  -5    0.27    0.05 
 -13  -5  -5    1.57    0.10 
  13  -5  -5    1.32    0.12 
 -13  -6  -5    0.15    0.04 
 -13  -7  -5    0.06    0.02 
  13   0  -6   -0.01    0.04 
  13  -1  -6    0.76    0.12 
  13   1  -6    0.57    0.10 
 -13  -1  -6    0.66    0.06 
  13  -2  -6    0.21    0.07 
  13   2  -6    0.21    0.07 
 -13  -2  -6    0.22    0.04 
  13  -3  -6    0.18    0.06 
 -13  -3  -6    0.09    0.03 
  13  -4  -6    0.69    0.09 
 -13  -4  -6    0.83    0.07 
 -13  -5  -6    0.08    0.03 
  13  -5  -6   -0.05    0.03 
 -13  -6  -6   -0.01    0.02 
  13   0  -7    0.02    0.03 
  13   1  -7    0.16    0.04 
  13  -1  -7    0.09    0.04 
  13  -2  -7    0.03    0.02 
 -13  -2  -7   -0.02    0.01 
 -13  -3  -7    0.19    0.03 
  13  -3  -7    0.14    0.04 
 -13  -4  -7    0.06    0.02 
  13  -4  -7    0.04    0.02 
 -14  -3   0    9.88    0.25 
 -14   3   0   10.11    0.46 
 -14  -4   0    7.45    0.22 
 -14   4   0    7.21    0.42 
 -14   5   0    0.90    0.16 
 -14  -5   0    0.88    0.08 
 -14   7   0    0.13    0.07 
 -14   8   0    0.00    0.05 
 -14   9   0    0.07    0.05 
 -14  10   0    0.03    0.03 
 -14  -2  -1   10.22    0.25 
 -14  -2   1    9.81    0.25 
 -14   3   1    1.62    0.11 
 -14  -3  -1    1.60    0.11 
 -14  -3   1    1.71    0.11 
 -14   3   1    1.86    0.19 
 -14   3  -1    1.49    0.19 
 -14  -4   1    1.93    0.12 
 -14  -4  -1    1.82    0.11 
 -14   4   1    2.19    0.23 
 -14   4  -1    1.64    0.23 
 -14   5  -1    8.48    0.54 
 -14  -5  -1    8.52    0.25 
  14   5  -1    8.84    0.67 
 -14   5   1    8.73    0.48 
 -14   6  -1    0.12    0.06 
 -14  -6  -1    0.11    0.04 
 -14   7  -1    1.45    0.15 
 -14   8   1    0.15    0.06 
 -14   8  -1    0.11    0.05 
 -14   9  -1    0.03    0.04 
 -14   9   1    0.06    0.04 
 -14  10  -1    0.01    0.03 
 -14  10   1    0.06    0.03 
 -14   0   2   -0.02    0.03 
 -14   0  -2    0.63    0.06 
 -14   1   2    1.32    0.11 
 -14  -1   2    1.30    0.10 
 -14  -1  -2    1.30    0.09 
 -14   2   2    3.43    0.17 
 -14  -2   2    3.37    0.16 
 -14  -2  -2    3.42    0.15 
 -14   3   2    2.56    0.23 
 -14  -3   2    2.38    0.14 
  14   3  -2    2.73    0.35 
 -14  -3  -2    2.53    0.13 
 -14   4   2    0.62    0.13 
 -14  -4   2    0.64    0.08 
 -14   4  -2    0.52    0.15 
 -14  -4  -2    0.62    0.07 
  14   4  -2    0.81    0.23 
 -14   5  -2    1.30    0.14 
 -14  -5  -2    1.35    0.10 
 -14  -6  -2    0.06    0.04 
 -14   6  -2    0.13    0.05 
 -14  -7  -2    0.03    0.03 
 -14   7  -2    0.00    0.04 
 -14   8   2    0.10    0.05 
 -14   8  -2    0.05    0.04 
 -14   9  -2    0.17    0.05 
 -14   9   2    0.11    0.04 
 -14  10  -2    0.05    0.03 
 -14   0  -3    2.88    0.13 
 -14  -1   3    2.31    0.14 
 -14   1  -3    2.63    0.12 
 -14  -1  -3    2.59    0.13 
 -14  -2   3    0.05    0.04 
 -14  -2  -3    0.04    0.03 
 -14   3   3    0.86    0.14 
 -14  -3  -3    0.89    0.08 
 -14  -3   3    0.79    0.09 
  14   3  -3    0.56    0.17 
 -14  -4  -3    1.01    0.09 
 -14  -5  -3    4.54    0.18 
 -14  -6  -3    0.11    0.03 
 -14   6  -3    0.04    0.05 
 -14  -7  -3    0.60    0.06 
 -14   7  -3    0.68    0.09 
 -14   8   3    0.09    0.04 
 -14   8  -3    0.19    0.05 
 -14   9  -3    0.05    0.03 
 -14   9   3    0.01    0.02 
 -14   0  -4    0.05    0.03 
 -14  -1  -4    0.08    0.04 
 -14  -2  -4    0.02    0.03 
  14  -3  -4    0.09    0.06 
 -14  -3  -4    0.03    0.03 
 -14  -4  -4    1.61    0.11 
  14  -4  -4    1.54    0.16 
  14  -5  -4    0.17    0.06 
 -14  -5  -4    0.18    0.05 
 -14  -6  -4    0.41    0.06 
 -14  -7  -4    0.03    0.03 
 -14   8   4    0.04    0.03 
  14   0  -5    0.69    0.13 
 -14   0  -5    0.57    0.06 
  14  -1  -5    0.09    0.05 
  14   1  -5    0.02    0.06 
 -14  -1  -5    0.16    0.04 
  14  -2  -5    0.03    0.05 
  14   2  -5    0.10    0.07 
 -14  -2  -5    0.13    0.04 
  14  -3  -5    0.11    0.06 
  14   3  -5    0.15    0.07 
 -14  -3  -5    0.17    0.05 
  14  -4  -5    0.65    0.10 
 -14  -4  -5    0.80    0.08 
  14  -5  -5    0.66    0.09 
 -14  -5  -5    0.72    0.07 
 -14  -6  -5    0.15    0.03 
 -14  -7  -5    0.19    0.03 
  14   0  -6    0.19    0.07 
  14  -1  -6    0.04    0.05 
  14   1  -6    0.00    0.04 
 -14  -1  -6    0.00    0.02 
  14  -2  -6    0.25    0.07 
  14   2  -6    0.24    0.06 
 -14  -2  -6    0.33    0.04 
  14  -3  -6   -0.04    0.04 
 -14  -3  -6    0.01    0.03 
  14  -4  -6    0.48    0.07 
 -14  -4  -6    0.56    0.05 
 -14  -5  -6    0.49    0.05 
  14  -5  -6    0.24    0.04 
 -14  -6  -6    0.11    0.02 
  14   0  -7    0.02    0.03 
  14   1  -7   -0.02    0.02 
  14  -1  -7    0.04    0.03 
  14  -2  -7   -0.04    0.03 
  14  -3  -7    0.00    0.02 
 -15   0   0    0.04    0.03 
 -15   1   0    0.00    0.03 
 -15  -1   0   -0.01    0.03 
 -15  -2   0    1.37    0.10 
 -15   2   0    1.49    0.10 
 -15  -3   0   20.18    0.38 
 -15  -4   0    7.06    0.23 
 -15   4   0    6.58    0.42 
 -15   5   0    2.11    0.26 
 -15  -5   0    2.10    0.13 
 -15   7   0    0.90    0.12 
 -15   8   0    0.01    0.05 
 -15   9   0   -0.02    0.04 
 -15  10   0    0.05    0.03 
 -15   0   1    0.04    0.03 
 -15   0  -1   -0.01    0.02 
 -15   1   1    0.71    0.08 
 -15   1  -1    0.73    0.07 
 -15  -1  -1    0.78    0.07 
 -15  -1   1    0.67    0.07 
 -15   2   1    4.21    0.18 
 -15  -2   1    3.99    0.17 
 -15   2  -1    4.31    0.17 
 -15  -2  -1    4.00    0.16 
 -15  -3   1    0.22    0.05 
 -15  -3  -1    0.18    0.04 
 -15  -4   1    5.83    0.21 
 -15  -4  -1    5.76    0.21 
 -15   4   1    5.80    0.38 
 -15  -5   1    4.30    0.18 
 -15  -5  -1    4.35    0.18 
 -15  -6  -1    1.49    0.11 
 -15   6  -1    1.46    0.15 
 -15   7  -1    0.08    0.05 
 -15   8   1   -0.03    0.04 
 -15   8  -1   -0.07    0.05 
 -15   9  -1    0.06    0.04 
 -15   9   1    0.07    0.04 
 -15  10  -1    0.03    0.02 
 -15  10   1    0.04    0.03 
 -15   0   2    0.04    0.04 
 -15   0  -2    0.02    0.02 
 -15   1   2    3.14    0.16 
 -15   1  -2    3.41    0.14 
 -15  -1  -2    3.27    0.14 
 -15  -1   2    3.15    0.16 
 -15   2   2    0.09    0.04 
 -15  -2   2    0.07    0.04 
 -15  -2  -2    0.04    0.03 
 -15  -3   2    4.28    0.19 
 -15  -3  -2    4.34    0.18 
 -15  -4   2    4.64    0.20 
 -15  -4  -2    4.73    0.19 
 -15   5  -2    0.56    0.09 
 -15  -5  -2    0.71    0.08 
 -15  -6  -2    0.47    0.06 
 -15   6  -2    0.48    0.08 
 -15  -7  -2    0.13    0.04 
 -15   7  -2    0.08    0.04 
 -15   8   2    0.08    0.05 
 -15   8  -2    0.00    0.03 
 -15   9  -2    0.00    0.03 
 -15   9   2    0.03    0.03 
 -15   0  -3    0.07    0.03 
 -15   1  -3    0.94    0.08 
 -15  -1  -3    0.90    0.08 
 -15  -1   3    0.82    0.09 
 -15  -2  -3    0.61    0.07 
 -15  -2   3    0.53    0.08 
 -15  -3  -3    0.64    0.07 
 -15  -3   3    0.61    0.08 
 -15  -4  -3    7.45    0.23 
 -15  -5  -3    4.45    0.18 
 -15  -6  -3    0.15    0.04 
 -15  -7  -3    0.00    0.02 
 -15   7  -3    0.01    0.03 
 -15   8   3    0.04    0.03 
 -15   8  -3    0.01    0.03 
 -15   9   3    0.04    0.02 
 -15   0  -4    0.01    0.03 
 -15  -1  -4    0.14    0.04 
 -15  -2  -4    0.02    0.03 
 -15  -3  -4    4.31    0.17 
  15  -3  -4    3.99    0.27 
 -15  -4  -4    1.21    0.10 
  15  -4  -4    1.09    0.13 
  15  -5  -4    0.72    0.09 
 -15  -5  -4    1.05    0.08 
 -15  -6  -4    0.04    0.03 
 -15  -7  -4    0.05    0.03 
 -15   8   4    0.03    0.02 
  15   0  -5    0.08    0.06 
 -15   0  -5    0.00    0.02 
  15  -1  -5    0.03    0.05 
  15   1  -5    0.04    0.06 
 -15  -1  -5    0.02    0.03 
  15  -2  -5    0.62    0.11 
  15   2  -5    0.55    0.11 
 -15  -2  -5    0.66    0.07 
  15  -3  -5    0.01    0.05 
  15   3  -5    0.03    0.05 
 -15  -3  -5    0.10    0.04 
 -15  -4  -5    1.55    0.09 
  15  -4  -5    1.19    0.12 
  15  -5  -5    0.64    0.08 
 -15  -5  -5    0.97    0.07 
 -15  -6  -5    0.01    0.02 
 -15  -7  -5    0.01    0.01 
  15   0  -6    0.05    0.04 
  15  -1  -6   -0.01    0.04 
  15   1  -6   -0.03    0.04 
 -15  -1  -6   -0.03    0.02 
  15  -2  -6    0.06    0.05 
  15   2  -6   -0.04    0.04 
 -15  -2  -6    0.01    0.02 
  15  -3  -6    0.47    0.07 
 -15  -3  -6    0.68    0.06 
  15  -4  -6    0.46    0.06 
 -15  -4  -6    0.60    0.05 
 -15  -5  -6    0.15    0.03 
  15   0  -7    0.02    0.02 
  15  -1  -7    0.01    0.02 
  15  -2  -7    0.02    0.02 
 -16   0   0    2.28    0.13 
 -16   1   0    6.63    0.22 
 -16  -1   0    6.67    0.22 
 -16   2   0    2.59    0.14 
 -16  -2   0    2.73    0.14 
 -16  -3   0    2.19    0.13 
 -16  -4   0    5.81    0.21 
 -16  -5   0    0.05    0.03 
 -16  -6   0   -0.01    0.03 
 -16   7   0    0.18    0.06 
 -16   8   0    0.21    0.06 
 -16   9   0    0.12    0.04 
 -16   0   1    0.81    0.09 
 -16   0  -1    0.89    0.08 
 -16   1   1    0.78    0.09 
 -16   1  -1    0.66    0.07 
 -16  -1  -1    0.68    0.07 
 -16  -1   1    0.67    0.08 
 -16  -2   1    2.00    0.13 
 -16   2  -1    2.07    0.12 
 -16   2   1    2.28    0.14 
 -16  -2  -1    2.14    0.12 
 -16   3   1    0.16    0.05 
 -16  -3   1    0.11    0.04 
 -16  -3  -1    0.16    0.05 
 -16  -4   1    1.23    0.10 
 -16  -4  -1    1.32    0.10 
 -16  -5   1    2.52    0.14 
 -16  -5  -1    2.50    0.14 
 -16   5  -1    2.35    0.18 
 -16   6  -1    0.61    0.10 
 -16  -6  -1    0.47    0.06 
 -16   7  -1    0.11    0.06 
 -16   8   1    0.02    0.04 
 -16   8  -1    0.00    0.04 
 -16   9  -1    0.02    0.03 
 -16   9   1   -0.01    0.04 
 -16   0   2    1.61    0.13 
 -16   0  -2    1.66    0.11 
 -16   1   2    0.28    0.06 
 -16  -1   2    0.31    0.06 
 -16   1  -2    0.23    0.05 
 -16  -1  -2    0.20    0.04 
 -16   2   2    0.05    0.04 
 -16  -2   2   -0.06    0.04 
 -16  -2  -2    0.06    0.04 
 -16  -3   2    1.04    0.10 
 -16  -3  -2    0.96    0.09 
 -16  -4   2   10.59    0.30 
 -16  -4  -2   10.54    0.28 
 -16  -5  -2    0.92    0.09 
 -16  -6  -2    0.76    0.08 
 -16   6  -2    0.78    0.10 
 -16  -7  -2    0.11    0.04 
 -16   7  -2    0.12    0.05 
 -16   8   2    0.07    0.04 
 -16   8  -2    0.11    0.04 
 -16   9  -2    0.02    0.02 
 -16   9   2   -0.03    0.03 
 -16   0  -3    0.21    0.05 
 -16  -1   3    2.03    0.14 
 -16   1  -3    2.44    0.12 
 -16  -1  -3    2.32    0.13 
 -16  -2   3    0.41    0.07 
 -16  -2  -3    0.48    0.07 
 -16  -3  -3    0.76    0.08 
 -16  -3   3    0.69    0.08 
  16  -4  -3    0.45    0.10 
 -16  -4  -3    0.11    0.04 
 -16  -5  -3    1.56    0.11 
 -16  -6  -3    0.45    0.06 
 -16  -7  -3    0.09    0.03 
 -16   8   3    0.03    0.03 
 -16   0  -4    0.74    0.07 
 -16  -1  -4    0.49    0.06 
 -16  -2  -4    0.28    0.05 
 -16  -3  -4    2.60    0.13 
  16  -3  -4    2.33    0.20 
 -16  -4  -4    2.43    0.12 
  16  -4  -4    2.04    0.17 
  16  -5  -4    0.02    0.03 
 -16  -5  -4    0.05    0.03 
 -16  -6  -4    0.13    0.03 
 -16  -7  -4    0.02    0.02 
  16   0  -5    0.16    0.08 
 -16   0  -5    0.13    0.03 
  16  -1  -5    0.14    0.06 
  16   1  -5    0.03    0.06 
 -16  -1  -5    0.06    0.03 
  16  -2  -5    0.12    0.06 
  16   2  -5    0.03    0.05 
 -16  -2  -5    0.11    0.04 
  16  -3  -5    0.35    0.08 
  16   3  -5    0.20    0.06 
 -16  -3  -5    0.44    0.06 
  16  -4  -5    0.07    0.04 
 -16  -4  -5    0.13    0.04 
 -16  -5  -5    1.16    0.07 
  16  -5  -5    0.78    0.08 
 -16  -6  -5    0.08    0.02 
  16   0  -6    0.20    0.06 
  16  -1  -6    0.01    0.04 
  16   1  -6   -0.03    0.04 
 -16  -1  -6    0.03    0.02 
  16  -2  -6    0.00    0.03 
  16   2  -6    0.00    0.03 
 -16  -2  -6   -0.01    0.02 
  16  -3  -6    0.37    0.06 
 -16  -3  -6    0.36    0.04 
  16  -4  -6    0.46    0.05 
 -16  -4  -6    0.57    0.04 
 -16  -5  -6    0.06    0.02 
 -17   0   0    0.05    0.04 
 -17   1   0    0.02    0.03 
 -17  -1   0    0.03    0.03 
 -17   2   0    0.02    0.04 
 -17  -2   0    0.05    0.03 
 -17   3   0    2.63    0.14 
 -17  -3   0    2.43    0.14 
 -17  -4   0    0.01    0.04 
 -17  -5   0    1.04    0.09 
 -17   6   0    0.19    0.07 
 -17  -6   0    0.19    0.05 
 -17   7   0    0.57    0.09 
 -17   8   0    0.08    0.04 
 -17   9   0    0.05    0.03 
 -17   0   1    0.01    0.03 
 -17   0  -1    0.03    0.03 
 -17   1   1    0.03    0.05 
 -17  -1   1    0.04    0.04 
 -17   1  -1   -0.07    0.04 
 -17  -1  -1    0.00    0.03 
 -17   2   1    0.41    0.08 
 -17  -2   1    0.56    0.08 
 -17   2  -1    0.44    0.06 
 -17  -2  -1    0.42    0.06 
 -17   3   1    7.35    0.25 
 -17  -3   1    8.01    0.26 
 -17  -3  -1    7.66    0.24 
 -17  -4   1    5.61    0.22 
 -17  -4  -1    5.86    0.21 
 -17  -5   1    5.74    0.22 
 -17  -5  -1    5.59    0.21 
 -17   5  -1    6.15    0.28 
 -17   6  -1    0.19    0.06 
 -17  -6  -1    0.26    0.05 
 -17   7   1    0.05    0.05 
 -17   7  -1    0.02    0.04 
 -17   8   1    0.03    0.03 
 -17   8  -1   -0.05    0.04 
 -17   9  -1    0.02    0.02 
 -17   9   1    0.07    0.03 
 -17   0   2    0.04    0.05 
 -17   0  -2    0.00    0.03 
 -17   1   2    1.54    0.12 
 -17  -1   2    1.48    0.12 
 -17   1  -2    1.47    0.10 
 -17  -1  -2    1.21    0.09 
 -17  -2  -2    0.87    0.08 
 -17  -2   2    0.82    0.10 
 -17  -3   2    5.69    0.23 
 -17  -3  -2    5.95    0.21 
 -17  -4   2    0.07    0.05 
 -17  -4  -2    0.10    0.04 
 -17  -5  -2    1.07    0.09 
 -17  -6  -2    0.13    0.04 
 -17   6  -2    0.15    0.05 
 -17  -7  -2    0.03    0.03 
 -17   7  -2   -0.02    0.03 
 -17   8   2    0.15    0.04 
 -17   8  -2    0.12    0.04 
 -17   9   2    0.05    0.03 
 -17   0  -3    0.03    0.03 
 -17   1  -3    1.67    0.10 
 -17  -1  -3    1.65    0.11 
 -17  -2  -3    0.90    0.08 
 -17  -3  -3    3.82    0.16 
 -17  -4  -3    1.80    0.11 
  17  -4  -3    1.34    0.14 
 -17  -5  -3    1.31    0.10 
 -17  -6  -3    0.18    0.04 
 -17  -7  -3    0.04    0.02 
 -17   8   3    0.01    0.02 
 -17   0  -4    0.00    0.03 
 -17  -1  -4    0.13    0.04 
 -17  -2  -4    0.74    0.07 
  17  -3  -4    0.91    0.13 
 -17  -3  -4    1.28    0.09 
  17  -4  -4    0.01    0.04 
 -17  -4  -4    0.00    0.03 
 -17  -5  -4    0.17    0.04 
 -17  -6  -4    0.03    0.02 
 -17   7   4    0.05    0.03 
 -17  -7  -4    0.01    0.02 
  17   0  -5   -0.04    0.05 
 -17   0  -5    0.00    0.02 
  17  -1  -5   -0.02    0.04 
  17   1  -5    0.02    0.05 
 -17  -1  -5    0.06    0.03 
  17  -2  -5   -0.02    0.05 
  17   2  -5    0.07    0.05 
 -17  -2  -5   -0.01    0.02 
  17  -3  -5    0.49    0.08 
 -17  -3  -5    0.64    0.06 
 -17  -4  -5    1.73    0.09 
  17  -4  -5    1.42    0.12 
 -17  -5  -5    0.47    0.05 
 -17  -6  -5    0.12    0.02 
  17   0  -6    0.05    0.04 
  17  -1  -6    0.07    0.04 
  17   1  -6    0.09    0.04 
 -17  -1  -6    0.07    0.02 
  17  -2  -6    0.20    0.05 
  17   2  -6    0.15    0.04 
 -17  -2  -6    0.25    0.03 
 -17  -3  -6    0.78    0.05 
  17  -3  -6    0.56    0.06 
 -17  -4  -6    0.07    0.02 
 -18   0   0    2.64    0.15 
 -18   1   0    1.68    0.12 
 -18  -1   0    1.69    0.12 
 -18   2   0    1.56    0.12 
 -18  -2   0    1.50    0.11 
 -18   3   0    7.93    0.25 
 -18  -3   0    7.65    0.25 
 -18  -4   0    0.53    0.07 
 -18  -5   0    1.40    0.11 
 -18   6   0    0.46    0.08 
 -18  -6   0    0.58    0.07 
 -18   7   0   -0.01    0.03 
 -18   8   0    0.14    0.04 
 -18   9   0   -0.01    0.02 
 -18   0   1    0.20    0.06 
 -18   0  -1    0.11    0.03 
 -18   1   1    1.71    0.13 
 -18  -1   1    1.61    0.13 
 -18   1  -1    1.51    0.11 
 -18  -1  -1    1.46    0.10 
 -18   2   1    0.52    0.09 
 -18  -2   1    0.37    0.07 
 -18   2  -1    0.54    0.07 
 -18  -2  -1    0.45    0.06 
 -18  -3   1    0.51    0.08 
 -18  -3  -1    0.37    0.06 
 -18  -4   1    0.38    0.06 
 -18  -4  -1    0.34    0.06 
 -18   5  -1    0.59    0.09 
 -18  -5  -1    0.74    0.08 
 -18  -5   1    0.67    0.08 
 -18   6  -1    0.75    0.09 
 -18  -6  -1    0.87    0.08 
 -18   7   1    0.17    0.05 
 -18   7  -1    0.28    0.06 
 -18   8   1    0.04    0.03 
 -18   8  -1    0.01    0.03 
 -18   9   1    0.03    0.02 
 -18   0   2    0.34    0.07 
 -18   0  -2    0.22    0.04 
 -18   1   2    4.84    0.22 
 -18  -1   2    4.66    0.22 
 -18   1  -2    4.91    0.18 
 -18  -1  -2    4.81    0.18 
 -18  -2   2    0.48    0.08 
 -18  -2  -2    0.46    0.06 
 -18  -3   2    7.21    0.26 
 -18  -3  -2    7.41    0.23 
 -18  -4   2    0.00    0.04 
 -18  -4  -2    0.00    0.04 
 -18  -5   2    0.02    0.03 
 -18  -5  -2    0.05    0.04 
 -18  -6  -2    0.07    0.03 
 -18   7   2    0.04    0.04 
 -18  -7  -2    0.02    0.02 
 -18   7  -2    0.03    0.02 
 -18   8   2    0.12    0.04 
 -18   0  -3    1.83    0.11 
 -18   1  -3    0.49    0.06 
 -18  -1  -3    0.51    0.06 
 -18  -2  -3    0.48    0.07 
 -18  -3  -3    0.03    0.03 
  18  -4  -3    0.11    0.05 
 -18  -4  -3    0.17    0.05 
 -18  -5  -3    0.42    0.05 
 -18  -6  -3    0.29    0.04 
 -18   7   3    0.03    0.03 
 -18  -7  -3    0.01    0.02 
 -18   8   3    0.03    0.02 
 -18   0  -4    0.03    0.03 
 -18  -1  -4    1.65    0.10 
 -18  -2  -4    0.09    0.04 
  18  -3  -4    0.97    0.12 
 -18  -3  -4    1.06    0.08 
  18  -4  -4    0.08    0.04 
 -18  -4  -4    0.14    0.04 
 -18  -5  -4    0.43    0.05 
 -18  -6  -4    0.07    0.02 
  18   0  -5    0.05    0.06 
  18  -1  -5    0.30    0.08 
  18   1  -5    0.24    0.07 
 -18  -1  -5    0.26    0.04 
  18  -2  -5   -0.06    0.04 
  18   2  -5   -0.01    0.04 
 -18  -2  -5    0.02    0.02 
  18  -3  -5    0.07    0.04 
  18   3  -5   -0.01    0.03 
 -18  -3  -5    0.02    0.02 
  18  -4  -5    0.06    0.03 
 -18  -4  -5    0.07    0.02 
 -18  -5  -5    0.01    0.02 
  18   0  -6    0.05    0.03 
  18  -1  -6    0.42    0.06 
  18   1  -6    0.44    0.06 
  18  -2  -6    0.00    0.02 
 -19   0   0   -0.04    0.04 
 -19   1   0    0.05    0.04 
 -19  -1   0    0.03    0.04 
 -19   2   0    0.87    0.10 
 -19  -2   0    0.99    0.10 
 -19   3   0    1.22    0.10 
 -19  -3   0    1.04    0.10 
 -19  -4   0    0.19    0.05 
 -19  -5   0   -0.03    0.04 
 -19   6   0    0.33    0.07 
 -19  -6   0    0.38    0.06 
 -19   7   0    0.03    0.03 
 -19   8   0    0.40    0.06 
 -19   0   1    0.10    0.06 
 -19   0  -1    0.00    0.04 
 -19   1   1    2.07    0.15 
 -19  -1   1    1.74    0.13 
 -19   1  -1    1.70    0.12 
 -19  -1  -1    1.70    0.12 
 -19   2   1    0.48    0.08 
 -19   2  -1    0.48    0.07 
 -19  -2   1    0.47    0.08 
 -19  -2  -1    0.50    0.07 
 -19  -3   1    0.51    0.08 
 -19  -3  -1    0.52    0.07 
 -19  -4   1    0.03    0.04 
 -19  -4  -1    0.02    0.04 
 -19   5  -1    0.01    0.03 
 -19  -5   1    0.15    0.05 
 -19  -5  -1    0.08    0.04 
 -19  -6  -1    0.05    0.03 
 -19   6  -1    0.11    0.04 
 -19   7   1    0.31    0.06 
 -19   7  -1    0.25    0.05 
 -19   8  -1    0.05    0.03 
 -19   8   1    0.05    0.03 
 -19   0   2   -0.05    0.05 
 -19   0  -2    0.01    0.03 
 -19   1   2    0.57    0.09 
 -19  -1   2    0.38    0.07 
 -19   1  -2    0.42    0.06 
 -19  -1  -2    0.44    0.06 
 -19  -2   2    0.06    0.05 
 -19  -2  -2    0.08    0.03 
 -19  -3   2    0.03    0.04 
 -19  -3  -2    0.05    0.03 
 -19  -4   2    0.36    0.06 
 -19  -4  -2    0.33    0.06 
 -19  -5   2    0.03    0.04 
 -19  -5  -2    0.09    0.04 
 -19  -6  -2    0.12    0.04 
 -19   7   2    0.05    0.04 
 -19  -7  -2   -0.01    0.02 
 -19   8   2    0.16    0.04 
 -19   0  -3    0.02    0.03 
 -19   1  -3    0.05    0.03 
 -19  -1  -3    0.05    0.03 
 -19  -2  -3    0.33    0.05 
 -19  -3  -3    0.43    0.06 
  19  -4  -3    0.03    0.04 
 -19  -4  -3    0.03    0.03 
 -19  -5  -3    0.24    0.04 
 -19  -6  -3    0.02    0.02 
 -19   7   3    0.22    0.05 
 -19   0  -4    0.06    0.03 
 -19  -1  -4    0.13    0.04 
  19  -2  -4    0.14    0.06 
 -19  -2  -4    0.11    0.03 
  19  -3  -4    0.22    0.06 
 -19  -3  -4    0.12    0.04 
  19  -4  -4    0.14    0.05 
 -19  -4  -4    0.15    0.03 
 -19  -5  -4   -0.03    0.02 
 -19  -6  -4   -0.02    0.02 
  19   0  -5    0.05    0.05 
  19  -1  -5    0.09    0.05 
  19   1  -5    0.05    0.04 
 -19  -1  -5    0.14    0.03 
  19  -2  -5   -0.03    0.03 
  19   2  -5   -0.03    0.04 
 -19  -2  -5   -0.01    0.02 
  19  -3  -5    0.12    0.04 
  19   3  -5    0.09    0.04 
 -19  -3  -5    0.18    0.03 
  19  -4  -5    0.00    0.02 
 -19  -4  -5   -0.03    0.02 
 -19  -5  -5    0.06    0.02 
  19   0  -6   -0.03    0.02 
  19  -1  -6    0.04    0.02 
 -20   0   0    2.66    0.15 
 -20   1   0    5.21    0.21 
 -20  -1   0    5.39    0.21 
 -20   2   0    0.03    0.04 
 -20  -2   0   -0.02    0.04 
 -20   3   0    0.77    0.08 
 -20  -3   0    0.77    0.09 
 -20  -4   0    0.03    0.03 
 -20   5   0   -0.02    0.03 
 -20  -5   0    0.05    0.04 
 -20   6   0    0.02    0.03 
 -20  -6   0    0.01    0.03 
 -20   7   0    0.25    0.05 
 -20   0   1    0.24    0.06 
 -20   0  -1    0.12    0.04 
 -20   1   1    0.06    0.05 
 -20  -1   1    0.05    0.05 
 -20   1  -1    0.06    0.04 
 -20  -1  -1    0.02    0.04 
 -20   2   1    0.11    0.05 
 -20   2  -1    0.08    0.05 
 -20  -2   1    0.02    0.04 
 -20  -2  -1   -0.02    0.03 
 -20  -3   1    0.28    0.06 
 -20  -3  -1    0.38    0.06 
 -20  -4   1    0.00    0.04 
 -20  -4  -1    0.04    0.04 
 -20  -5   1    0.11    0.04 
 -20  -5  -1    0.05    0.03 
 -20   6   1    0.05    0.03 
 -20  -6  -1    0.06    0.03 
 -20   6  -1    0.04    0.03 
 -20   7   1    0.03    0.03 
 -20   7  -1    0.04    0.03 
 -20   0   2    0.63    0.09 
 -20   0  -2    0.55    0.07 
 -20  -1   2    1.11    0.11 
 -20   1  -2    1.08    0.09 
 -20  -1  -2    1.07    0.09 
 -20  -2   2    0.07    0.05 
 -20  -2  -2    0.04    0.03 
 -20  -3   2    0.40    0.07 
 -20  -3  -2    0.26    0.05 
 -20  -4   2    0.00    0.03 
 -20  -4  -2    0.00    0.03 
 -20  -5  -2    0.32    0.05 
 -20  -6  -2    0.03    0.02 
 -20   7   2    0.10    0.04 
 -20   0  -3    0.82    0.07 
 -20   1  -3    0.02    0.02 
 -20  -1  -3    0.01    0.03 
 -20  -2  -3    0.04    0.03 
 -20  -3  -3   -0.03    0.03 
 -20  -4  -3   -0.02    0.03 
 -20  -5  -3    0.05    0.03 
 -20  -6  -3    0.01    0.02 
 -20   0  -4    0.02    0.02 
 -20  -1  -4    0.73    0.06 
  20  -2  -4    0.13    0.06 
 -20  -2  -4    0.03    0.03 
  20  -3  -4    0.29    0.07 
 -20  -3  -4    0.44    0.05 
  20  -4  -4    0.02    0.03 
  20   4  -4   -0.05    0.03 
 -20  -4  -4    0.00    0.02 
 -20  -5  -4    0.01    0.02 
  20   0  -5    0.07    0.04 
  20  -1  -5   -0.02    0.03 
  20   1  -5    0.05    0.04 
 -20  -1  -5    0.03    0.02 
  20  -2  -5    0.02    0.03 
  20   2  -5    0.04    0.03 
 -20  -2  -5    0.00    0.02 
  20  -3  -5    0.03    0.02 
 -20  -3  -5    0.01    0.02 
 -21   0   0    0.03    0.04 
 -21   1   0    0.22    0.06 
 -21  -1   0    0.13    0.05 
 -21   2   0    0.09    0.05 
 -21  -2   0    0.04    0.04 
 -21  -3   0    0.01    0.04 
 -21  -4   0    0.05    0.04 
 -21   5   0    0.02    0.03 
 -21  -5   0   -0.03    0.03 
 -21   6   0    0.03    0.03 
 -21  -6   0    0.04    0.03 
 -21   7   0    0.23    0.04 
 -21   0   1    0.05    0.05 
 -21   0  -1   -0.07    0.04 
 -21   1   1    0.32    0.07 
 -21  -1   1    0.41    0.08 
 -21   1  -1    0.18    0.05 
 -21  -1  -1    0.16    0.04 
 -21   2  -1    0.16    0.05 
 -21  -2   1    0.27    0.06 
 -21  -2  -1    0.27    0.05 
 -21  -3   1    0.05    0.04 
 -21  -3  -1   -0.03    0.04 
 -21  -4   1    0.16    0.04 
 -21  -4  -1    0.22    0.05 
 -21  -5   1    0.35    0.05 
 -21  -5  -1    0.41    0.06 
 -21   6   1    0.00    0.03 
 -21  -6  -1   -0.01    0.02 
 -21   7   1    0.17    0.04 
 -21   0  -2   -0.03    0.03 
 -21  -1   2    0.65    0.09 
 -21   1  -2    0.64    0.07 
 -21  -1  -2    0.51    0.06 
 -21  -2   2    0.18    0.05 
 -21  -2  -2    0.17    0.04 
 -21  -3   2    0.33    0.06 
 -21  -3  -2    0.20    0.04 
 -21  -4  -2    0.16    0.04 
 -21  -5  -2   -0.04    0.03 
 -21   6   2    0.04    0.03 
 -21  -6  -2    0.03    0.02 
 -21   0  -3   -0.04    0.03 
 -21   1  -3    0.00    0.02 
 -21  -1  -3   -0.04    0.03 
 -21  -2  -3    0.05    0.03 
  21  -3  -3    0.01    0.03 
 -21  -3  -3   -0.04    0.03 
 -21  -4  -3    0.02    0.02 
 -21  -5  -3    0.02    0.02 
 -21   6   3    0.05    0.03 
 -21  -6  -3    0.02    0.02 
 -21   0  -4    0.00    0.02 
  21  -1  -4    0.07    0.04 
 -21  -1  -4    0.03    0.02 
  21  -2  -4    0.15    0.05 
 -21  -2  -4    0.16    0.03 
  21  -3  -4    0.05    0.03 
 -21  -3  -4    0.00    0.02 
 -21  -4  -4    0.01    0.02 
 -21  -5  -4    0.04    0.02 
  21   0  -5   -0.05    0.03 
  21  -1  -5    0.03    0.03 
  21   1  -5   -0.03    0.03 
  21  -2  -5    0.00    0.02 
 -22   0   0    0.04    0.05 
 -22   1   0    0.04    0.05 
 -22  -1   0    0.01    0.04 
 -22   2   0    0.12    0.04 
 -22  -2   0    0.06    0.04 
 -22  -3   0   -0.02    0.03 
 -22  -4   0   -0.03    0.03 
 -22  -5   0    0.04    0.03 
 -22   0   1    0.47    0.08 
 -22   0  -1    0.43    0.06 
 -22   1   1    0.07    0.05 
 -22  -1   1    0.19    0.06 
 -22   1  -1    0.06    0.04 
 -22  -1  -1    0.05    0.04 
 -22   2  -1    0.11    0.04 
 -22  -2   1    0.25    0.06 
 -22  -2  -1    0.17    0.04 
 -22  -3   1    0.04    0.04 
 -22  -3  -1    0.01    0.03 
 -22  -4   1    0.01    0.03 
 -22  -4  -1    0.02    0.03 
 -22   5   1    0.05    0.03 
 -22  -5   1    0.06    0.03 
 -22  -5  -1    0.01    0.03 
 -22   6   1    0.08    0.03 
 -22  -6  -1    0.08    0.03 
 -22   0  -2   -0.03    0.03 
 -22   1  -2    0.55    0.06 
 -22  -1  -2    0.47    0.06 
 -22  -2  -2   -0.03    0.03 
 -22  -3  -2   -0.02    0.03 
 -22  -4  -2    0.04    0.03 
 -22  -5  -2    0.01    0.02 
 -22   6   2    0.16    0.03 
 -22   0  -3    0.09    0.03 
 -22  -1  -3   -0.02    0.03 
 -22  -2  -3    0.10    0.03 
  22  -3  -3    0.08    0.04 
 -22  -3  -3   -0.02    0.03 
 -22  -4  -3    0.03    0.02 
 -22  -5  -3   -0.01    0.02 
  22   0  -4    0.08    0.05 
  22  -1  -4    0.07    0.04 
 -22  -1  -4    0.12    0.02 
  22  -2  -4    0.09    0.03 
  22   2  -4    0.02    0.03 
 -22  -2  -4    0.05    0.02 
  22   3  -4   -0.01    0.02 
 -22  -3  -4    0.00    0.02 
 -23   0   0    0.06    0.04 
 -23   1   0    0.18    0.05 
 -23  -1   0    0.11    0.04 
 -23  -2   0    0.21    0.05 
 -23  -3   0    0.11    0.04 
 -23  -4   0    0.11    0.04 
 -23  -5   0    0.11    0.03 
 -23   0   1    0.07    0.04 
 -23   0  -1    0.02    0.03 
 -23  -1   1    0.01    0.04 
 -23   1  -1    0.05    0.03 
 -23  -1  -1   -0.01    0.03 
 -23   2  -1    0.57    0.06 
 -23  -2   1    0.64    0.07 
 -23  -2  -1    0.58    0.07 
 -23  -3   1    0.09    0.04 
 -23  -3  -1    0.11    0.04 
 -23   4   1    0.20    0.04 
 -23  -4   1    0.19    0.04 
 -23  -4  -1    0.20    0.04 
 -23   5   1    0.00    0.02 
 -23  -5  -1    0.09    0.03 
 -23   0  -2    0.06    0.03 
 -23   1  -2    0.01    0.02 
 -23  -1  -2   -0.03    0.03 
 -23  -2  -2    0.02    0.03 
 -23  -3  -2    0.00    0.02 
 -23  -4  -2    0.07    0.03 
 -23  -5  -2    0.08    0.02 
 -23   0  -3    0.00    0.02 
 -23  -1  -3    0.01    0.02 
  23  -2  -3    0.25    0.05 
 -23  -2  -3    0.29    0.04 
 -23  -3  -3    0.03    0.02 
 -23  -4  -3    0.03    0.02 
  23   0  -4   -0.04    0.03 
  23  -1  -4    0.04    0.03 
  23   1  -4    0.02    0.03 
  23   2  -4   -0.02    0.02 
 -24   0   0    0.22    0.05 
 -24   1   0    0.03    0.03 
 -24  -1   0    0.02    0.03 
 -24  -2   0    0.26    0.05 
 -24  -3   0    0.04    0.03 
 -24  -4   0    0.11    0.03 
 -24   0  -1    0.08    0.04 
 -24  -1   1    0.18    0.04 
 -24   1  -1    0.27    0.05 
 -24  -1  -1    0.22    0.04 
 -24  -2   1    0.09    0.04 
 -24  -2  -1    0.15    0.04 
 -24  -3   1   -0.04    0.03 
 -24  -3  -1    0.03    0.03 
 -24  -4  -1    0.10    0.03 
 -24   0  -2    0.13    0.03 
 -24   1  -2    0.06    0.03 
 -24  -1  -2    0.13    0.04 
 -24  -2  -2    0.16    0.03 
 -24  -3  -2    0.00    0.02 
 -24  -4  -2    0.06    0.02 
  24  -1  -3    0.06    0.03 
 -24  -1  -3    0.07    0.02 
 -24  -2  -3    0.03    0.02 
 -24  -3  -3    0.02    0.02 
 -25  -1   0    0.07    0.03 
 -25  -2   0    0.11    0.03 
 -25  -3   0    0.12    0.03 
 -25   0  -1    0.03    0.03 
 -25  -1  -1    0.47    0.05 
 -25  -2  -1    0.02    0.02 
 -25  -3  -1    0.04    0.02 
 -25   0  -2    0.03    0.02 
 -25  -1  -2    0.07    0.02 
 -25  -2  -2    0.06    0.02 
 -25  -3  -2    0.07    0.02 
 -26  -1  -1    0.05    0.02 
   0   0   0    0.00    0.00 
; 
_shelx_hkl_checksum   71661 
  
